# Supplementary material for: Exploring the prognostic value of HK3 and its association with immune infiltration in glioblastoma multiforme
Source: Front Genet. 2023 Jan 12;13:1033572. doi: 10.3389/fgene.2022.1033572 (PMC9877303; doi:10.3389/fgene.2022.1033572)
Supplement: Supplementary file 1 [file Table2.XLSX]

## Sheet: KEGG enrichiment analysis
KEGG pathway enrichment analysis between high and low HK3 expression group in the TCGA.
ID	Description	setSize	enrichmentScore	NES	pvalue	p.adjust	qvalues	rank	leading_edge	core_enrichment
KEGG_CHEMOKINE_SIGNALING_PATHWAY	KEGG_CHEMOKINE_SIGNALING_PATHWAY	154	0.695007	2.59448	1e-10	2.95e-09	1.94737e-09	1611	tags=33%, list=9%, signal=30%	CCL18/CCL13/CCL7/CXCL6/CXCL5/CCL20/CXCL8/CXCL1/PPBP/CXCL3/CCL2/CCR2/CCL26/CXCL13/CXCR2/CXCL9/CCL17/JAK3/PIK3CD/CXCL14/CCR1/CXCL2/HCK/CCR5/CCL8/RAC2/VAV1/PIK3R5/DOCK2/CCL4/CCL5/WAS/PIK3CG/CXCL12/NCF1/PLCB2/CCL4L2/FGR/CCL3/SHC1/CCL3L1/ADCY7/GNGT2/PRKCD/LYN/CXCL16/PRKCB/PTK2B/ARRB2/CCL19/CXCL10
KEGG_CYTOKINE_CYTOKINE_RECEPTOR_INTERACTION	KEGG_CYTOKINE_CYTOKINE_RECEPTOR_INTERACTION	161	0.790257	2.95535	1e-10	2.95e-09	1.94737e-09	1938	tags=62%, list=11%, signal=56%	CCL18/CCL13/CCL7/IL2RA/CXCL6/CD70/CXCL5/CCL20/CXCL8/IL6/CSF3/IL7R/TNFSF14/IL21R/CXCL1/PPBP/IL1R1/IL1R2/CXCL3/LIF/CCL2/CCR2/CCL26/IL10/CXCL13/IL11/CSF2RB/OSM/CXCR2/TNFRSF18/CXCL9/CCL17/TNFRSF11A/IL24/IL1B/TNFRSF10C/CLCF1/IL2RB/CXCL14/CCR1/CXCL2/TNFRSF1B/CCR5/IL10RA/CCL8/TNFSF9/IL4R/INHBA/CSF3R/LTB/TNFSF4/IL2RG/VEGFC/CSF1R/CCL4/TNFRSF10D/IL1A/CCL5/TNFRSF10A/TNFSF8/CXCL12/CD40/CCL4L2/IL6R/CCL3/TNFSF…
KEGG_HEMATOPOIETIC_CELL_LINEAGE	KEGG_HEMATOPOIETIC_CELL_LINEAGE	57	0.830197	2.65339	1e-10	2.95e-09	1.94737e-09	1449	tags=72%, list=8%, signal=66%	IL2RA/MME/IL6/CSF3/IL7R/ANPEP/IL1R1/IL1R2/CD14/IL11/CD1D/IL1B/ITGAM/CD33/IL4R/CD4/CSF3R/CD7/ITGA3/FCGR1A/CSF1R/ITGA5/HLA-DRB5/IL1A/CD3E/CD2/CD37/HLA-DRB1/CD55/CD36/IL6R/HLA-DRA/CSF1/ITGB3/CD3D/TNF/CD44/CD22/ITGA4/ITGA2/CSF2RA
KEGG_LYSOSOME	KEGG_LYSOSOME	110	0.676261	2.39913	1e-10	2.95e-09	1.94737e-09	3813	tags=56%, list=21%, signal=45%	ACP5/CTSZ/CTSC/SLC11A1/CD68/CTSB/CTSS/LAPTM5/CTSL/CTSW/TCIRG1/FUCA1/CTSD/NPC2/LGMN/GAA/TPP1/PLA2G15/CTSK/HEXB/SUMF1/NAGA/MAN2B1/LIPA/CTSH/PSAP/AP1B1/GBA/CTSA/HEXA/GM2A/NAGPA/MANBA/DNASE2/GLB1/ARSA/HGSNAT/GUSB/ACP2/IDS/NPC1/GGA2/GALC/M6PR/CTSO/AGA/GLA/SORT1/AP3S1/LAMP2/ARSB/IGF2R/GALNS/SGSH/ASAH1/ARSG/SMPD1/ABCA2/CD63/ATP6V0D1/LAMP1/NAGLU
KEGG_NOD_LIKE_RECEPTOR_SIGNALING_PATHWAY	KEGG_NOD_LIKE_RECEPTOR_SIGNALING_PATHWAY	56	0.8018	2.55642	1e-10	2.95e-09	1.94737e-09	1751	tags=46%, list=10%, signal=42%	CCL13/CCL7/CXCL8/IL6/CXCL1/CCL2/BIRC3/NOD2/MAPK13/IL1B/CXCL2/CCL8/TNFAIP3/NLRC4/PSTPIP1/CCL5/PYCARD/TNF/NLRP3/IL18/CARD6/CARD9/CASP1/TAB3/CASP8/NFKB1
KEGG_SYSTEMIC_LUPUS_ERYTHEMATOSUS	KEGG_SYSTEMIC_LUPUS_ERYTHEMATOSUS	81	0.774136	2.62782	1e-10	2.95e-09	1.94737e-09	2387	tags=67%, list=13%, signal=58%	H3C7/H4C4/C7/FCGR2B/IL10/FCGR2C/H4C3/C1S/FCGR3A/FCGR2A/H2BC17/C1QA/FCGR3B/C1R/H2BC7/C1QB/C1QC/C3/C2/H2AC7/H3C4/FCGR1A/H4C5/H2AC17/HLA-DQA1/HLA-DOA/HLA-DRB5/HLA-DQB1/HLA-DQA2/H2BC6/CD40/HLA-DMA/H2BC4/HLA-DRB1/CD86/H2BC8/HLA-DPB1/HLA-DRA/HLA-DMB/TNF/H2AC13/HLA-DPA1/H2AC8/H4C8/H2AC20/C4B/ACTN1/H2BC11/C4A/H3C10/H2BC12/H2BC5/H2AC11/H2AC6
KEGG_COMPLEMENT_AND_COAGULATION_CASCADES	KEGG_COMPLEMENT_AND_COAGULATION_CASCADES	43	0.806939	2.44929	1.71155e-10	3.9596e-09	2.61383e-09	1100	tags=60%, list=6%, signal=57%	F13A1/C7/SERPINE1/THBD/SERPINA1/BDKRB2/C5AR1/PLAUR/CFB/C1S/C1QA/C1R/C1QB/C1QC/C3/C2/CFI/PLAU/CFD/C3AR1/CD55/SERPING1/A2M/PROS1/CFH/SERPINA5
KEGG_LEISHMANIA_INFECTION	KEGG_LEISHMANIA_INFECTION	66	0.744129	2.45273	1.78965e-10	3.9596e-09	2.61383e-09	1480	tags=53%, list=8%, signal=49%	PTGS2/IL10/FCGR2C/FCGR3A/MAPK13/FCGR2A/IL1B/ITGAM/FCGR3B/ITGB2/C3/TLR2/NCF4/NCF2/FCGR1A/HLA-DQA1/HLA-DOA/HLA-DRB5/HLA-DQB1/IL1A/HLA-DQA2/NCF1/PTPN6/HLA-DMA/HLA-DRB1/HLA-DPB1/HLA-DRA/HLA-DMB/CYBA/TNF/TGFB1/HLA-DPA1/ITGA4/PRKCB/ITGB1
KEGG_TOLL_LIKE_RECEPTOR_SIGNALING_PATHWAY	KEGG_TOLL_LIKE_RECEPTOR_SIGNALING_PATHWAY	83	0.69329	2.361	8.63184e-10	1.5571e-08	1.02788e-08	2422	tags=43%, list=13%, signal=38%	CXCL8/IL6/CD14/LBP/TLR8/MAP3K8/CXCL9/SPP1/MAPK13/IL1B/PIK3CD/TLR2/TLR5/LY96/PIK3R5/CCL4/CCL5/TLR6/PIK3CG/TLR7/CD40/TLR1/CD86/CCL3/TNF/IRF5/IKBKE/CTSK/CXCL10/CASP8/NFKB1/MAP2K3/CXCL11/TLR4/MYD88/JUN
KEGG_JAK_STAT_SIGNALING_PATHWAY	KEGG_JAK_STAT_SIGNALING_PATHWAY	99	0.672586	2.3468	8.79718e-10	1.5571e-08	1.02788e-08	1606	tags=35%, list=9%, signal=32%	IL2RA/IL6/CSF3/IL7R/IL21R/LIF/IL10/IL11/SOCS3/CSF2RB/OSM/IL24/JAK3/PIK3CD/CLCF1/IL2RB/IL10RA/IL4R/CSF3R/PIK3R5/IL2RG/PIK3CG/PTPN6/IL6R/IL15RA/IL12RB1/OSMR/STAT6/PIM1/IL13RA1/CISH/CSF2RA/STAT5A/IL10RB/CTF1
KEGG_ASTHMA	KEGG_ASTHMA	18	0.92022	2.35537	1.83639e-09	2.95491e-08	1.95061e-08	1199	tags=89%, list=7%, signal=83%	IL10/RNASE3/FCER1G/HLA-DQA1/HLA-DOA/HLA-DRB5/HLA-DQB1/HLA-DQA2/CD40/HLA-DMA/HLA-DRB1/HLA-DPB1/HLA-DRA/HLA-DMB/TNF/HLA-DPA1
KEGG_CELL_ADHESION_MOLECULES_CAMS	KEGG_CELL_ADHESION_MOLECULES_CAMS	103	0.649938	2.28884	2.49426e-09	3.67903e-08	2.42862e-08	2483	tags=52%, list=14%, signal=46%	CTLA4/ICAM1/CLDN23/ITGAM/ITGB2/SIGLEC1/SDC1/CD4/PTPRC/SELL/HLA-DQA1/HLA-DOA/HLA-DRB5/HLA-DQB1/CD2/HLA-DQA2/CD40/HLA-DMA/CLDN7/HLA-DRB1/CD86/HLA-DPB1/HLA-DRA/HLA-DMB/CD274/ITGAL/SPN/CD22/PDCD1LG2/HLA-DPA1/SELPLG/SDC4/ITGA4/F11R/CLDN1/ITGB1/HLA-F/CADM3/NECTIN3/PECAM1/VCAM1/HLA-E/HLA-G/CD276/CD8A/NECTIN2/NRCAM/ITGA9/HLA-B/MAG/CLDN11/CNTN2/SDC2/CNTNAP1
KEGG_GRAFT_VERSUS_HOST_DISEASE	KEGG_GRAFT_VERSUS_HOST_DISEASE	26	0.864618	2.36179	3.32087e-09	4.52149e-08	2.98475e-08	2186	tags=88%, list=12%, signal=78%	IL6/PRF1/IL1B/GZMB/HLA-DQA1/HLA-DOA/HLA-DRB5/HLA-DQB1/IL1A/HLA-DQA2/HLA-DMA/HLA-DRB1/CD86/HLA-DPB1/HLA-DRA/HLA-DMB/TNF/FAS/HLA-DPA1/HLA-F/HLA-E/HLA-G/HLA-B
KEGG_LEUKOCYTE_TRANSENDOTHELIAL_MIGRATION	KEGG_LEUKOCYTE_TRANSENDOTHELIAL_MIGRATION	93	0.660989	2.29615	3.76669e-09	4.76217e-08	3.14363e-08	2375	tags=44%, list=13%, signal=39%	ICAM1/CLDN23/MAPK13/PIK3CD/ITGAM/ITGB2/RAC2/CYBB/NCF4/VAV1/PIK3R5/NCF2/RHOH/MYL9/PIK3CG/CXCL12/NCF1/CLDN7/MMP9/PLCG2/RASSF5/CYBA/ITGAL/ITGA4/PRKCB/SIPA1/PTK2B/F11R/CLDN1/ITGB1/VASP/ACTN1/MYL12A/PRKCG/PECAM1/THY1/VCAM1/PXN/MSN/CLDN11/CXCR4
KEGG_NATURAL_KILLER_CELL_MEDIATED_CYTOTOXICITY	KEGG_NATURAL_KILLER_CELL_MEDIATED_CYTOTOXICITY	91	0.663933	2.29519	6.53187e-09	7.70761e-08	5.08799e-08	2583	tags=46%, list=14%, signal=40%	PRF1/ICAM1/FCGR3A/PIK3CD/GZMB/TNFRSF10C/FCGR3B/ITGB2/FCER1G/RAC2/VAV1/PIK3R5/SYK/LCK/TNFRSF10D/TNFRSF10A/PIK3CG/LCP2/PTPN6/TYROBP/PLCG2/SHC1/HCST/TNF/ITGAL/NFATC2/TNFSF10/FAS/PRKCB/CD48/PTK2B/TNFRSF10B/ULBP2/PRKCG/HLA-E/MICB/HLA-G/HLA-B/IFNGR2/GRB2/MICA/PAK1
KEGG_INTESTINAL_IMMUNE_NETWORK_FOR_IGA_PRODUCTION	KEGG_INTESTINAL_IMMUNE_NETWORK_FOR_IGA_PRODUCTION	28	0.844469	2.34827	9.34453e-09	1.03374e-07	6.82396e-08	1404	tags=79%, list=8%, signal=73%	IL6/IL10/HLA-DQA1/HLA-DOA/HLA-DRB5/HLA-DQB1/HLA-DQA2/CXCL12/CD40/HLA-DMA/HLA-DRB1/CD86/HLA-DPB1/HLA-DRA/TNFSF13/LTBR/IL15RA/HLA-DMB/TGFB1/HLA-DPA1/ITGA4/TNFSF13B
KEGG_ALLOGRAFT_REJECTION	KEGG_ALLOGRAFT_REJECTION	26	0.843012	2.30277	4.0125e-08	4.17773e-07	2.75782e-07	2186	tags=85%, list=12%, signal=75%	PRF1/IL10/GZMB/HLA-DQA1/HLA-DOA/HLA-DRB5/HLA-DQB1/HLA-DQA2/CD40/HLA-DMA/HLA-DRB1/CD86/HLA-DPB1/HLA-DRA/HLA-DMB/TNF/FAS/HLA-DPA1/HLA-F/HLA-E/HLA-G/HLA-B
KEGG_ANTIGEN_PROCESSING_AND_PRESENTATION	KEGG_ANTIGEN_PROCESSING_AND_PRESENTATION	56	0.72273	2.30432	4.85204e-08	4.77117e-07	3.14957e-07	2186	tags=52%, list=12%, signal=46%	IFI30/CTSB/CTSS/CD4/CIITA/HSPA6/HLA-DQA1/HLA-DOA/HLA-DRB5/HLA-DQB1/CTSL/HLA-DQA2/CD74/HLA-DMA/HLA-DRB1/HLA-DPB1/HLA-DRA/LGMN/HLA-DMB/HSPA1A/HLA-DPA1/HLA-F/TAPBP/HSPA1B/HLA-E/HSPA5/HLA-G/CD8A/HLA-B
KEGG_FOCAL_ADHESION	KEGG_FOCAL_ADHESION	178	0.53327	2.01686	2.95156e-07	2.74961e-06	1.81509e-06	2797	tags=36%, list=15%, signal=31%	COL6A3/COL1A1/IBSP/THBS1/COL1A2/COL6A2/COL3A1/BIRC3/COL5A1/SPP1/PIK3CD/RAC2/COL6A1/VAV1/PIK3R5/ITGA3/FN1/MYL9/VEGFC/ITGA5/PARVG/PIK3CG/ITGA11/LAMB1/ITGB3/SHC1/CAV1/ITGB5/COL5A2/ITGA4/ITGB4/PRKCB/LAMB3/TNC/ITGA2/ITGB1/VASP/MYLK/EGF/ACTN1/COL4A1/MYL12A/PRKCG/PDGFRB/TLN1/LAMC1/MET/COL4A2/ITGA9/PXN/LAMA4/FLNA/GRB2/JUN/PARVB/THBS2/ITGA1/PAK1/LAMC3/ITGAV/ACTB/VCL/HGF/PDGFB
KEGG_TYPE_I_DIABETES_MELLITUS	KEGG_TYPE_I_DIABETES_MELLITUS	33	0.780946	2.24614	4.63273e-07	4.09997e-06	2.70649e-06	2186	tags=70%, list=12%, signal=62%	PRF1/IL1B/GZMB/HLA-DQA1/HLA-DOA/HLA-DRB5/HLA-DQB1/IL1A/HLA-DQA2/HLA-DMA/HLA-DRB1/CD86/PTPRN/HLA-DPB1/HLA-DRA/HLA-DMB/TNF/FAS/HLA-DPA1/HLA-F/HLA-E/HLA-G/HLA-B
KEGG_ECM_RECEPTOR_INTERACTION	KEGG_ECM_RECEPTOR_INTERACTION	68	0.648342	2.14292	3.7089e-06	3.12607e-05	2.0636e-05	2667	tags=59%, list=15%, signal=50%	COL6A3/COL1A1/IBSP/THBS1/COL1A2/COL6A2/COL3A1/COL5A1/SPP1/COL6A1/SDC1/ITGA3/FN1/ITGA5/ITGA11/CD36/LAMB1/ITGB3/CD44/ITGB5/COL5A2/SDC4/ITGA4/ITGB4/HSPG2/LAMB3/TNC/ITGA2/ITGB1/COL4A1/SV2B/LAMC1/COL4A2/ITGA9/LAMA4/SDC2/THBS2/ITGA1/LAMC3/ITGAV
KEGG_AUTOIMMUNE_THYROID_DISEASE	KEGG_AUTOIMMUNE_THYROID_DISEASE	26	0.79328	2.16692	3.96606e-06	3.19088e-05	2.10638e-05	2186	tags=85%, list=12%, signal=75%	CTLA4/PRF1/IL10/GZMB/HLA-DQA1/HLA-DOA/HLA-DRB5/HLA-DQB1/HLA-DQA2/CD40/HLA-DMA/HLA-DRB1/CD86/HLA-DPB1/HLA-DRA/HLA-DMB/FAS/HLA-DPA1/HLA-F/HLA-E/HLA-G/HLA-B
KEGG_FC_GAMMA_R_MEDIATED_PHAGOCYTOSIS	KEGG_FC_GAMMA_R_MEDIATED_PHAGOCYTOSIS	90	0.595457	2.0491	5.52216e-06	4.24966e-05	2.80531e-05	1589	tags=29%, list=9%, signal=27%	FCGR2B/FCGR2C/SCIN/FCGR3A/FCGR2A/PIK3CD/HCK/RAC2/VAV1/ARPC1B/PIK3R5/PTPRC/FCGR1A/DOCK2/SYK/WAS/PIK3CG/NCF1/PLCG2/PRKCD/LYN/SPHK1/PRKCB/GSN/PLD1/VASP
KEGG_VIRAL_MYOCARDITIS	KEGG_VIRAL_MYOCARDITIS	55	0.667691	2.1302	9.28511e-06	6.84777e-05	4.52038e-05	2186	tags=47%, list=12%, signal=42%	PRF1/ICAM1/ITGB2/RAC2/HLA-DQA1/HLA-DOA/HLA-DRB5/HLA-DQB1/HLA-DQA2/CD40/HLA-DMA/HLA-DRB1/CD86/CD55/HLA-DPB1/HLA-DRA/HLA-DMB/ITGAL/CAV1/MYH9/HLA-DPA1/HLA-F/CASP8/HLA-E/HLA-G/HLA-B
KEGG_APOPTOSIS	KEGG_APOPTOSIS	81	0.602773	2.04613	1.0922e-05	7.73274e-05	5.10457e-05	1751	tags=30%, list=10%, signal=27%	IL1R1/BIRC3/CSF2RB/IL1B/PIK3CD/TNFRSF10C/PIK3R5/TNFRSF10D/IL1A/TNFRSF10A/PIK3CG/TNF/TNFSF10/FAS/NGF/IRAK3/IRAK2/CASP10/TNFRSF1A/TRADD/TNFRSF10B/CASP7/CASP8/NFKB1
KEGG_B_CELL_RECEPTOR_SIGNALING_PATHWAY	KEGG_B_CELL_RECEPTOR_SIGNALING_PATHWAY	69	0.624981	2.06495	2.77445e-05	0.000188876	0.000124682	2850	tags=42%, list=16%, signal=36%	FCGR2B/LILRB3/PIK3CD/RAC2/PIK3AP1/VAV1/CD72/PIK3R5/SYK/DAPP1/PIK3CG/PTPN6/PLCG2/CARD11/LYN/NFATC2/BTK/CD22/PRKCB/BLNK/CD79B/NFKB1/GRB2/JUN/INPP5D/IFITM1/FOS/NFKBIE/MALT1
KEGG_CYTOSOLIC_DNA_SENSING_PATHWAY	KEGG_CYTOSOLIC_DNA_SENSING_PATHWAY	39	0.691201	2.0542	4.17308e-05	0.000273568	0.000180589	1751	tags=36%, list=10%, signal=33%	IL6/IL1B/CCL4/CCL5/RIPK3/CCL4L2/PYCARD/IL18/STING1/IKBKE/AIM2/CASP1/CXCL10/NFKB1
KEGG_PRIMARY_IMMUNODEFICIENCY	KEGG_PRIMARY_IMMUNODEFICIENCY	23	0.771713	2.06016	0.000105454	0.000666621	0.000440053	1335	tags=52%, list=7%, signal=48%	IL7R/JAK3/CD4/PTPRC/CIITA/IL2RG/LCK/CD3E/CD40/CD3D/BTK/BLNK
KEGG_T_CELL_RECEPTOR_SIGNALING_PATHWAY	KEGG_T_CELL_RECEPTOR_SIGNALING_PATHWAY	86	0.554734	1.90505	0.000189669	0.00115764	0.000764186	1061	tags=21%, list=6%, signal=20%	CTLA4/IL10/MAP3K8/MAPK13/PIK3CD/VAV1/CD4/PIK3R5/PTPRC/LCK/CD3E/PIK3CG/LCP2/PTPN6/CD3D/TNF/CARD11/NFATC2
KEGG_PRION_DISEASES	KEGG_PRION_DISEASES	30	0.700197	1.9868	0.000476521	0.00281147	0.00185592	2076	tags=40%, list=11%, signal=36%	IL6/C7/IL1B/C1QA/C1QB/C1QC/IL1A/CCL5/HSPA1A/HSPA5/LAMC1/EGR1
KEGG_CELL_CYCLE	KEGG_CELL_CYCLE	120	-0.415949	-1.72248	0.000569527	0.00325181	0.0021466	4855	tags=46%, list=26%, signal=34%	MCM3/GSK3B/SKP2/CDC14A/SMC3/ANAPC5/FZR1/SMAD4/RAD21/ANAPC7/YWHAQ/MCM2/CDC6/CDC7/CDC23/CDC14B/ORC3/MCM4/E2F5/E2F1/ANAPC11/PTTG1/ORC4/TFDP2/CHEK1/YWHAE/CDKN1B/MAD2L2/HDAC2/CDC20/PLK1/STAG2/DBF4/E2F2/MCM7/CCNA2/ORC6/PKMYT1/CCNB1/BUB1B/ORC1/CCND1/MAD2L1/CDK1/BUB1/CCNB2/ESPL1/CDC45/CDKN2C/TTK/CDC25C/CDC25A/CCND2/GADD45G/CDK4
KEGG_REGULATION_OF_ACTIN_CYTOSKELETON	KEGG_REGULATION_OF_ACTIN_CYTOSKELETON	177	0.447055	1.69317	0.000720097	0.00398304	0.0026293	2903	tags=32%, list=16%, signal=27%	CD14/BDKRB2/SCIN/PIK3CD/ITGAM/ITGB2/RAC2/VAV1/NCKAP1L/ARPC1B/PIK3R5/ITGA3/FN1/MYL9/ITGA5/WAS/PIK3CG/ITGA11/ITGB3/ITGAL/ITGAX/ITGB5/MYH9/RRAS/ITGA4/ITGB4/GSN/ITGA2/ITGB1/FGD3/IQGAP1/MYLK/EGF/ACTN1/MYL12A/PDGFRB/LIMK1/ITGA9/PXN/CYFIP1/MSN/LIMK2/SSH2/SLC9A1/SSH1/PFN1/PIP4K2A/ITGA1/PAK1/TMSB4XP8/ITGAV/ACTB/ARPC2/VCL/PDGFB/PIP5K1B/SSH3
KEGG_FC_EPSILON_RI_SIGNALING_PATHWAY	KEGG_FC_EPSILON_RI_SIGNALING_PATHWAY	61	0.571981	1.86399	0.000832835	0.00446703	0.00294879	1619	tags=28%, list=9%, signal=25%	PLA2G2A/MAPK13/PIK3CD/FCER1G/RAC2/VAV1/PIK3R5/SYK/PIK3CG/LCP2/PLCG2/TNF/PRKCD/LYN/BTK/PRKCB/PLA2G5
KEGG_AMINO_SUGAR_AND_NUCLEOTIDE_SUGAR_METABOLISM	KEGG_AMINO_SUGAR_AND_NUCLEOTIDE_SUGAR_METABOLISM	42	0.619845	1.86246	0.00122773	0.00639142	0.00421913	4537	tags=57%, list=25%, signal=43%	HK3/CHIT1/GFPT2/NPL/HEXB/RENBP/CYB5R1/HEXA/UAP1/HK2/HK1/NANS/AMDHD2/GCK/NAGK/UGP2/PGM2/GALK1/GMPPA/PMM2/CMAS/GALE/GMPPB/CYB5R3
KEGG_VEGF_SIGNALING_PATHWAY	KEGG_VEGF_SIGNALING_PATHWAY	63	0.543563	1.78079	0.00177922	0.00877001	0.0057893	1865	tags=24%, list=10%, signal=21%	PTGS2/PLA2G2A/MAPK13/PIK3CD/RAC2/SH2D2A/PIK3R5/PIK3CG/PLCG2/NFATC2/SPHK1/PRKCB/HSPB1/PLA2G5/PRKCG
KEGG_GLYCOSAMINOGLYCAN_DEGRADATION	KEGG_GLYCOSAMINOGLYCAN_DEGRADATION	18	0.742043	1.89931	0.00178373	0.00877001	0.0057893	3813	tags=72%, list=21%, signal=57%	HPSE/HEXB/HS3ST3A1/HEXA/GLB1/HGSNAT/GUSB/IDS/ARSB/HS3ST3B1/GALNS/SGSH/NAGLU
KEGG_RIBOSOME	KEGG_RIBOSOME	85	-0.433218	-1.68051	0.00275945	0.0132006	0.00871406	8154	tags=69%, list=44%, signal=39%	RPL14/MRPL13/RPS27/UBA52/RPS6/RPL31/RPL17/RPL26L1/RPL22/RPS4Y1/RPL19/RPLP2/RPS23/RPL35A/RPL4/RPL7A/RPS4X/RPL41/RPS8/RPL37A/RPL38/FAU/RPL10A/RPS25/RPL30/RPL35/RPL27A/RPS15A/RPS9/RPLP0/RPL15/RPS19/RPS28/RPS15/RPL23A/RPL39/RPS3/RPL29/RPL13A/RPS10/RPL36/RPS29/RPL5/RPS16/RPL18/RPL24/RPL27/RPL32/RPS21/RPS7/RPSA/RPS11/RPS18/RPS3A/RSL24D1/RPL9/RPL18A/RPS26/RPS5
KEGG_MAPK_SIGNALING_PATHWAY	KEGG_MAPK_SIGNALING_PATHWAY	228	0.391748	1.51108	0.00458552	0.0213589	0.0140995	3213	tags=29%, list=18%, signal=24%	IL1R1/IL1R2/CD14/MAP3K8/PLA2G2A/MAPK13/IL1B/RAC2/CACNA2D4/HSPA6/PTPN7/RASGRP4/IL1A/DUSP1/TGFBR2/TNF/RELB/TGFB1/NFATC2/FAS/HSPA1A/NFKB2/RRAS/NGF/RPS6KA1/DUSP2/PRKCB/MKNK1/HSPB1/ARRB2/MAP4K1/TNFRSF1A/PLA2G5/MAP3K6/NFKB1/EGF/PRKCG/PDGFRB/HSPA1B/TGFBR1/CACNG3/CACNB2/MAP2K3/ARRB1/GADD45B/DUSP5/FLNA/GRB2/JUN/MAPKAPK2/PAK1/DUSP3/RPS6KA4/FOS/CACNA1C/PDGFB/PTPN5/MAP3K3/FGF1/NTRK1/SRF/MAPKAPK3/RPS6KA3/FGFR…
KEGG_PATHOGENIC_ESCHERICHIA_COLI_INFECTION	KEGG_PATHOGENIC_ESCHERICHIA_COLI_INFECTION	47	0.559557	1.73013	0.00509162	0.0231081	0.0152542	1543	tags=23%, list=8%, signal=21%	CD14/KRT18/TLR5/LY96/ARPC1B/WAS/HCLS1/CLDN1/ITGB1/TUBA4A/TUBB6
KEGG_HYPERTROPHIC_CARDIOMYOPATHY_HCM	KEGG_HYPERTROPHIC_CARDIOMYOPATHY_HCM	66	0.492954	1.62483	0.00690249	0.0302869	0.0199932	3077	tags=42%, list=17%, signal=35%	IL6/CACNA2D4/ITGA3/ITGA5/ITGA11/ITGB3/TNF/TGFB1/ITGB5/ITGA4/TPM2/ITGB4/ITGA2/ITGB1/LMNA/CACNG3/CACNB2/ITGA9/TPM4/TPM3/ACE/ITGA1/ITGAV/ACTB/CACNA1C/LAMA2/TPM1/ACTC1
KEGG_TERPENOID_BACKBONE_BIOSYNTHESIS	KEGG_TERPENOID_BACKBONE_BIOSYNTHESIS	13	-0.702882	-1.80421	0.00718283	0.0302869	0.0199932	2520	tags=69%, list=14%, signal=60%	MVK/FDPS/MVD/PDSS1/IDI1/ACAT2/HMGCR/PDSS2/HMGCS1
KEGG_NOTCH_SIGNALING_PATHWAY	KEGG_NOTCH_SIGNALING_PATHWAY	46	-0.472333	-1.64501	0.00718673	0.0302869	0.0199932	2622	tags=26%, list=14%, signal=22%	KAT2B/DTX1/HDAC2/HES1/NOTCH1/KAT2A/DTX4/LFNG/DLL3/DTX3/HES5/DLL1
KEGG_PHENYLALANINE_METABOLISM	KEGG_PHENYLALANINE_METABOLISM	13	0.737409	1.73037	0.0102417	0.0421576	0.0278293	3385	tags=62%, list=18%, signal=50%	ALDH3A1/IL4I1/ALDH3B1/HPD/AOC3/PRDX6/MAOB/ALDH1A3
KEGG_STARCH_AND_SUCROSE_METABOLISM	KEGG_STARCH_AND_SUCROSE_METABOLISM	22	0.659819	1.7503	0.012079	0.0485905	0.0320758	3678	tags=55%, list=20%, signal=44%	HK3/GAA/ENPP1/PYGL/HK2/PGM2L1/HK1/GUSB/GBE1/GCK/UGP2/PGM2
KEGG_SPLICEOSOME	KEGG_SPLICEOSOME	125	-0.345078	-1.44029	0.0147995	0.0582112	0.0384267	8626	tags=73%, list=47%, signal=39%	SF3B6/MAGOHB/WBP11/SRSF1/CCDC12/SRSF10/NCBP2/SF3A1/BCAS2/NCBP1/SRSF2/PRPF38B/SF3B5/TXNL4A/HSPA8/SART1/U2SURP/SNRPF/CRNKL1/PRPF19/CDC40/HNRNPM/PRPF40A/PLRG1/SNU13/AQR/SRSF5/SNRNP27/SRSF8/SNRPB2/TRA2B/DHX38/THOC2/CTNNBL1/SF3B1/RBM22/TRA2A/SNRPD3/SRSF6/HNRNPK/BUD31/DHX15/PRPF31/SRSF7/USP39/ACIN1/SNRPA/DDX46/SF3B3/SF3B2/PRPF3/RBM17/SRSF3/HNRNPA3/RBM8A/SNRPD1/ALYREF/DDX23/CWC15/PHF5A/SNRPC/LSM3/TCERG1…
KEGG_GALACTOSE_METABOLISM	KEGG_GALACTOSE_METABOLISM	21	0.647462	1.70987	0.0157287	0.0605211	0.0399515	4439	tags=67%, list=24%, signal=51%	HK3/B4GALT1/GAA/HK2/HK1/GLB1/GLA/GCK/UGP2/PGM2/GALK1/PFKL/GALE/AKR1B1
KEGG_ALDOSTERONE_REGULATED_SODIUM_REABSORPTION	KEGG_ALDOSTERONE_REGULATED_SODIUM_REABSORPTION	31	0.580987	1.65664	0.0160805	0.0605583	0.0399761	2445	tags=35%, list=13%, signal=31%	SFN/SCNN1B/PIK3CD/HSD11B1/PIK3R5/PIK3CG/PRKCB/PRKCG/IRS1/ATP1A1/SGK1
KEGG_DRUG_METABOLISM_OTHER_ENZYMES	KEGG_DRUG_METABOLISM_OTHER_ENZYMES	20	0.658376	1.71648	0.016749	0.061762	0.0407707	2872	tags=40%, list=16%, signal=34%	TYMP/DPYD/CES1/UPP1/HPRT1/GUSB/NAT1/IMPDH1
KEGG_N_GLYCAN_BIOSYNTHESIS	KEGG_N_GLYCAN_BIOSYNTHESIS	46	0.50455	1.55575	0.0190179	0.0685131	0.0452272	2135	tags=20%, list=12%, signal=17%	B4GALT1/MAN1A1/MAN1C1/MAN2A1/MGAT4A/MGAT1/ST6GAL1/TUSC3/MGAT4B
KEGG_ARACHIDONIC_ACID_METABOLISM	KEGG_ARACHIDONIC_ACID_METABOLISM	32	0.587906	1.68303	0.019354	0.0685131	0.0452272	2391	tags=41%, list=13%, signal=35%	PTGS2/PTGES/PLA2G2A/ALOX5/TBXAS1/ALOX15B/HPGDS/PLA2G5/GPX1/PTGS1/PTGDS/GPX3/GGT5
KEGG_PATHWAYS_IN_CANCER	KEGG_PATHWAYS_IN_CANCER	280	0.356731	1.40163	0.020336	0.0705777	0.0465901	3101	tags=26%, list=17%, signal=22%	MMP1/CXCL8/IL6/SHH/PTGS2/BIRC3/PIK3CD/RAC2/CSF3R/PIK3R5/ITGA3/FN1/SPI1/VEGFC/CSF1R/PIK3CG/RUNX1/PPARG/MMP9/PLCG2/LAMB1/RASSF5/TGFBR2/TGFB1/NKX3-1/CDKN1A/FAS/NFKB2/TRAF1/CEBPA/PRKCB/FZD7/PLD1/LAMB3/ITGA2/CSF2RA/ITGB1/STAT5A/FZD1/TGFA/PML/CASP8/NFKB1/EGF/MITF/COL4A1/CDKN2B/PRKCG/PDGFRB/TGFBR1/LAMC1/MET/COL4A2/WNT7B/LAMA4/TPM3/GRB2/JUN/LAMC3/ITGAV/FOS/HGF/PDGFB/FZD5/PPARD/HSP90B1/FZD6/FGF1/WNT10B/LA…
KEGG_PPAR_SIGNALING_PATHWAY	KEGG_PPAR_SIGNALING_PATHWAY	49	0.502972	1.56233	0.0221511	0.0753991	0.0497728	2413	tags=31%, list=13%, signal=27%	MMP1/FABP4/ANGPTL4/PLTP/ACSL1/PPARG/CD36/GK/OLR1/PCK2/ACSL4/CYP27A1/ACSL5/FABP5/NR1H3
KEGG_GLYCOSAMINOGLYCAN_BIOSYNTHESIS_KERATAN_SULFATE	KEGG_GLYCOSAMINOGLYCAN_BIOSYNTHESIS_KERATAN_SULFATE	14	0.694251	1.67644	0.0235879	0.0782175	0.0516333	2571	tags=43%, list=14%, signal=37%	B4GALT1/ST3GAL1/CHST2/B3GNT2/CHST1/CHST6
KEGG_O_GLYCAN_BIOSYNTHESIS	KEGG_O_GLYCAN_BIOSYNTHESIS	23	0.623812	1.66532	0.023863	0.0782175	0.0516333	4068	tags=57%, list=22%, signal=44%	GALNT5/GCNT1/GALNT6/ST3GAL1/GALNT12/GALNT2/GALNT7/GALNT9/C1GALT1C1/GALNT10/GALNT18/GALNT15/B4GALT5
KEGG_PANTOTHENATE_AND_COA_BIOSYNTHESIS	KEGG_PANTOTHENATE_AND_COA_BIOSYNTHESIS	13	0.701568	1.64626	0.0248897	0.0800995	0.0528757	1194	tags=31%, list=7%, signal=29%	VNN2/VNN1/DPYD/ENPP1
KEGG_EPITHELIAL_CELL_SIGNALING_IN_HELICOBACTER_PYLORI_INFECTION	KEGG_EPITHELIAL_CELL_SIGNALING_IN_HELICOBACTER_PYLORI_INFECTION	64	0.480695	1.57385	0.0259608	0.0820548	0.0541664	2592	tags=25%, list=14%, signal=22%	CXCL8/CXCL1/CXCR2/MAPK13/CCL5/TCIRG1/PLCG2/LYN/HBEGF/F11R/NFKB1/MET/NOD1/JUN/PAK1/ATP6V1B2
KEGG_HEDGEHOG_SIGNALING_PATHWAY	KEGG_HEDGEHOG_SIGNALING_PATHWAY	39	-0.45449	-1.52484	0.0318271	0.0988314	0.0652411	2356	tags=33%, list=13%, signal=29%	HHIP/WNT3/CSNK1E/BMP2/GLI2/SMO/BMP7/WNT7A/GLI1/PTCH1/BMP6/GAS1/WNT16
KEGG_BUTANOATE_METABOLISM	KEGG_BUTANOATE_METABOLISM	26	-0.523408	-1.62979	0.0335657	0.102433	0.0676188	2255	tags=31%, list=12%, signal=27%	ALDH7A1/ALDH5A1/L2HGDH/ABAT/ACAT2/GAD2/HMGCS1/GAD1
KEGG_TYPE_II_DIABETES_MELLITUS	KEGG_TYPE_II_DIABETES_MELLITUS	38	0.510949	1.52048	0.0347499	0.10425	0.0688178	2392	tags=32%, list=13%, signal=28%	HK3/SOCS3/PIK3CD/PIK3R5/PIK3CG/TNF/PRKCD/HK2/SOCS1/PKM/HK1/IRS1
KEGG_RIG_I_LIKE_RECEPTOR_SIGNALING_PATHWAY	KEGG_RIG_I_LIKE_RECEPTOR_SIGNALING_PATHWAY	53	0.466687	1.47056	0.0398162	0.117458	0.0775369	1751	tags=21%, list=10%, signal=19%	CXCL8/MAPK13/TNF/STING1/IKBKE/CASP10/TRADD/RNF125/CXCL10/CASP8/NFKB1
KEGG_BLADDER_CANCER	KEGG_BLADDER_CANCER	39	0.507247	1.5075	0.0410742	0.119183	0.0786754	1088	tags=18%, list=6%, signal=17%	MMP1/CXCL8/THBS1/TYMP/VEGFC/MMP9/CDKN1A
KEGG_DILATED_CARDIOMYOPATHY	KEGG_DILATED_CARDIOMYOPATHY	73	0.428014	1.42228	0.0418535	0.119485	0.078875	3077	tags=40%, list=17%, signal=33%	CACNA2D4/ITGA3/ITGA5/ITGA11/ITGB3/TNF/ADCY7/TGFB1/ITGB5/ITGA4/TPM2/ITGB4/ITGA2/ITGB1/PLN/LMNA/CACNG3/CACNB2/ITGA9/TPM4/TPM3/ITGA1/ITGAV/ACTB/CACNA1C/ADCY9/LAMA2/TPM1/ACTC1
KEGG_VASCULAR_SMOOTH_MUSCLE_CONTRACTION	KEGG_VASCULAR_SMOOTH_MUSCLE_CONTRACTION	87	0.413637	1.42253	0.0428571	0.120408	0.0794844	2811	tags=25%, list=15%, signal=22%	ACTG2/PLA2G2A/MYL9/PLCB2/NPR1/ADCY7/PRKCD/ITPR3/RAMP3/ACTA2/PRKCB/KCNMB1/PLA2G5/GUCY1A1/MYLK/PRKCG/EDNRA/ITPR1/CALD1/PRKCH/CACNA1C/ADCY9
KEGG_GLYCOLYSIS_GLUCONEOGENESIS	KEGG_GLYCOLYSIS_GLUCONEOGENESIS	43	0.496909	1.50826	0.0437327	0.120948	0.079841	4046	tags=42%, list=22%, signal=33%	HK3/ALDH3A1/FBP1/ALDH3B1/GALM/PCK2/HK2/PKM/HK1/LDHA/GCK/ALDH1A3/ALDOA/ENO2/PGM2/AKR1A1/PGK1/PFKL
KEGG_GLYCINE_SERINE_AND_THREONINE_METABOLISM	KEGG_GLYCINE_SERINE_AND_THREONINE_METABOLISM	25	-0.501551	-1.54492	0.0449888	0.122508	0.0808705	2978	tags=48%, list=16%, signal=40%	SRR/GCAT/GLDC/CTH/GATM/CBS/DMGDH/GNMT/SHMT2/PIPOX/PSAT1/PHGDH
KEGG_DNA_REPLICATION	KEGG_DNA_REPLICATION	35	-0.467908	-1.53382	0.0499844	0.134049	0.0884891	7516	tags=80%, list=41%, signal=47%	RNASEH2C/MCM6/FEN1/RFC1/POLD2/POLD3/RPA1/RNASEH2B/POLA1/RPA2/POLE3/PCNA/POLA2/MCM3/POLD1/MCM2/PRIM1/MCM4/RFC4/PRIM2/RFC5/POLE/LIG1/MCM7/DNA2/RNASEH2A/RFC3/POLE2
