# Supplementary material for: Exploring the prognostic value of HK3 and its association with immune infiltration in glioblastoma multiforme
Source: Front Genet. 2023 Jan 12;13:1033572. doi: 10.3389/fgene.2022.1033572 (PMC9877303; doi:10.3389/fgene.2022.1033572)
Supplement: Supplementary file 2 [file Table3.XLSX]

## Sheet: Correlation of HK3 and immune c
Correlation of HK3 with immune cells in the CGGA
Cell	cor	pvalue
aDCs	0.564196	4.73495e-13
B_cells	0.378409	4.3677e-06
CD8+_T_cells	0.454321	1.93443e-08
DCs	0.457485	1.49764e-08
iDCs	0.221941	0.00864315
Macrophages	0.815131	2.72517e-34
Mast_cells	0.262337	0.00180967
Neutrophils	0.523221	3.8917e-11
NK_cells	0.236422	0.00507813
pDCs	0.458314	1.39989e-08
T_helper_cells	0.71576	4.10043e-23
Tfh	0.518201	6.41987e-11
Th1_cells	0.221552	0.00876376
Th2_cells	0.560822	6.96611e-13
TIL	0.722136	1.10781e-23
Treg	0.659804	1.01559e-18
Correlation of HK3 with immune cells in the TCGA
Cell	cor	pvalue
aDCs	0.324336	2.98495e-05
B_cells	0.316175	4.80119e-05
CD8+_T_cells	0.219917	0.00506163
DCs	0.543559	0
iDCs	0.321751	3.47487e-05
Macrophages	0.811422	0
Mast_cells	0.224224	0.00432049
Neutrophils	0.735599	0
NK_cells	0.212342	0.00693894
pDCs	0.355731	4.2327e-06
T_helper_cells	0.749193	2.99945e-30
Tfh	0.408282	1.00212e-07
Th1_cells	0.464073	8.49265e-10
Th2_cells	0.474382	3.01236e-10
TIL	0.645629	0
Treg	0.700529	0
