# Supplementary material for: Exploring the prognostic value of HK3 and its association with immune infiltration in glioblastoma multiforme
Source: Front Genet. 2023 Jan 12;13:1033572. doi: 10.3389/fgene.2022.1033572 (PMC9877303; doi:10.3389/fgene.2022.1033572)
Supplement: Supplementary file 3 [file Table9.XLSX]

## Sheet: TIDE analysis result
Tumor Immune Dysfunction and Exclusion (TIDE) analysis
Patient	TIDE	MSI Expr Sig	Dysfunction	Exclusion
TCGA-14-0871-01A-01R-1849-01	1.33	1	-0.42	1.33
TCGA-08-0386-01A-01R-1849-01	1.15	1	-0.22	1.15
TCGA-06-0675-11A-32R-A36H-07	0.17	1	0.17	0.88
TCGA-06-0678-11A-32R-A36H-07	0.14	1	0.14	0.91
TCGA-06-0171-02A-11R-2005-01	0.14	0	0.14	0.21
TCGA-06-0681-11A-41R-A36H-07	0.14	1	0.14	0.88
TCGA-06-0680-11A-32R-A36H-07	0.14	1	0.14	0.93
TCGA-16-0846-01A-01R-1850-01	0.09	0	0.09	0.43
TCGA-06-0749-01A-01R-1849-01	0.04	0.03	0.04	0.36
TCGA-06-2557-01A-01R-1849-01	0.03	0	0.03	0.47
TCGA-06-0210-02A-01R-2005-01	0.02	0	0.02	0.5
TCGA-02-0047-01A-01R-1849-01	0.02	1	0.02	0.61
TCGA-06-0132-01A-02R-1849-01	0.02	0	0.02	0.3
TCGA-06-0130-01A-01R-1849-01	0.02	0	0.02	0.76
TCGA-06-5410-01A-01R-1849-01	0.02	0	0.02	0.16
TCGA-06-0158-01A-01R-1849-01	0.01	0.14	0.01	0.78
TCGA-06-0649-01B-01R-1849-01	0.01	0.2	0.01	0.57
TCGA-28-1747-01C-01R-1850-01	0.01	0.31	0.01	0.36
TCGA-32-2632-01A-01R-1850-01	0.01	0	0.01	0.73
TCGA-06-0139-01A-01R-1849-01	0	0	0	0.07
TCGA-28-1753-01A-01R-1850-01	0	0	0	0.51
TCGA-27-1834-01A-01R-1850-01	0	1	0	0.48
TCGA-32-1980-01A-01R-1850-01	0	1	0	0.54
TCGA-26-5135-01A-01R-1850-01	-0.01	0	-0.01	0.85
TCGA-06-5859-01A-01R-1849-01	-0.01	1	-0.01	0.64
TCGA-06-0168-01A-01R-1849-01	-0.01	1	-0.01	0.65
TCGA-32-4213-01A-01R-1850-01	-0.02	0.01	-0.02	0.73
TCGA-28-2510-01A-01R-1850-01	-0.02	1	-0.02	1.02
TCGA-16-1045-01B-01R-1850-01	-0.02	0	-0.02	0.5
TCGA-06-0645-01A-01R-1849-01	-0.02	0	-0.02	0.39
TCGA-12-3653-01A-01R-1849-01	-0.02	0	-0.02	0.5
TCGA-41-4097-01A-01R-1850-01	-0.02	1	-0.02	0.93
TCGA-14-0736-02A-01R-2005-01	-0.03	1	-0.03	0.43
TCGA-76-4929-01A-01R-1850-01	-0.03	0.28	-0.03	0.8
TCGA-06-0157-01A-01R-1849-01	-0.03	0.06	-0.03	0.73
TCGA-28-2499-01A-01R-1850-01	-0.03	1	-0.03	0.62
TCGA-19-2629-01A-01R-1850-01	-0.03	1	-0.03	0.58
TCGA-32-2638-01A-01R-1850-01	-0.03	0	-0.03	0.89
TCGA-32-2615-01A-01R-1850-01	-0.04	1	-0.04	0.81
TCGA-28-2513-01A-01R-1850-01	-0.04	0.01	-0.04	0.64
TCGA-12-0619-01A-01R-1849-01	-0.04	0	-0.04	0.68
TCGA-19-2620-01A-01R-1850-01	-0.04	1	-0.04	0.8
TCGA-27-2519-01A-01R-1850-01	-0.04	1	-0.04	0.65
TCGA-02-2486-01A-01R-1849-01	-0.04	0	-0.04	0.28
TCGA-06-0184-01A-01R-1849-01	-0.04	0.16	-0.04	0.52
TCGA-14-0781-01B-01R-1849-01	-0.04	1	-0.04	0.66
TCGA-27-1837-01A-01R-1850-01	-0.04	0.06	-0.04	0.84
TCGA-06-0750-01A-01R-1849-01	-0.05	0	-0.05	0.63
TCGA-06-0141-01A-01R-1849-01	-0.05	0	-0.05	0.42
TCGA-15-1444-01A-02R-1850-01	-0.05	1	-0.05	0.59
TCGA-14-0789-01A-01R-1849-01	-0.05	0	-0.05	0.58
TCGA-32-1970-01A-01R-1850-01	-0.05	1	-0.05	0.92
TCGA-41-3915-01A-01R-1850-01	-0.05	1	-0.05	0.74
TCGA-06-0190-02A-01R-2005-01	-0.05	0	-0.05	1.51
TCGA-19-2625-01A-01R-1850-01	-0.06	1	-0.06	0.7
TCGA-06-5412-01A-01R-1849-01	-0.06	0	-0.06	0.54
TCGA-19-0957-02A-11R-2005-01	-0.06	0.95	-0.06	0.61
TCGA-06-0882-01A-01R-1849-01	-0.06	0.79	-0.06	0.75
TCGA-06-0152-02A-01R-2005-01	-0.06	0.04	-0.06	0.94
TCGA-41-2572-01A-01R-1850-01	-0.06	0.52	-0.06	0.89
TCGA-27-1830-01A-01R-1850-01	-0.06	1	-0.06	0.8
TCGA-06-0743-01A-01R-1849-01	-0.06	0.29	-0.06	0.69
TCGA-27-1832-01A-01R-1850-01	-0.07	1	-0.07	0.81
TCGA-76-4926-01B-01R-1850-01	-0.07	1	-0.07	0.68
TCGA-06-2561-01A-02R-1849-01	-0.07	1	-0.07	0.69
TCGA-28-5213-01A-01R-1850-01	-0.07	0.83	-0.07	0.46
TCGA-06-0187-01A-01R-1849-01	-0.07	0.19	-0.07	0.7
TCGA-06-AABW-11A-31R-A36H-07	-0.07	1	-0.07	0.61
TCGA-19-4065-02A-11R-2005-01	-0.07	0	-0.07	1.21
TCGA-14-1034-01A-01R-1849-01	-0.07	1	-0.07	0.83
TCGA-06-2567-01A-01R-1849-01	-0.08	1	-0.08	0.74
TCGA-28-5218-01A-01R-1850-01	-0.08	0	-0.08	1.75
TCGA-19-1389-02A-21R-2005-01	-0.08	0	-0.08	0.81
TCGA-06-0125-02A-11R-2005-01	-0.08	1	-0.08	1.01
TCGA-06-0646-01A-01R-1849-01	-0.08	1	-0.08	0.61
TCGA-28-5215-01A-01R-1850-01	-0.09	1	-0.09	0.94
TCGA-76-4927-01A-01R-1850-01	-0.09	0.02	-0.09	0.86
TCGA-26-1442-01A-01R-1850-01	-0.09	1	-0.09	0.72
TCGA-06-0190-01A-01R-1849-01	-0.09	1	-0.09	0.92
TCGA-06-0747-01A-01R-1849-01	-0.09	0.72	-0.09	1.09
TCGA-32-1982-01A-01R-1850-01	-0.09	1	-0.09	0.87
TCGA-06-0211-01A-01R-1849-01	-0.11	0	-0.11	0.94
TCGA-76-4928-01B-01R-1850-01	-0.11	0.93	-0.11	0.89
TCGA-06-0211-02A-02R-2005-01	-0.11	0	-0.11	0.68
TCGA-02-0055-01A-01R-1849-01	-0.11	0.98	-0.11	0.95
TCGA-06-0129-01A-01R-1849-01	-0.11	0	-0.11	0.43
TCGA-26-5139-01A-01R-1850-01	-0.11	1	-0.11	0.93
TCGA-26-5132-01A-01R-1850-01	-0.12	0.18	-0.12	0.88
TCGA-28-2514-01A-02R-1850-01	-0.12	1	-0.12	1.07
TCGA-19-2619-01A-01R-1850-01	-0.12	1	-0.12	1.01
TCGA-28-5220-01A-01R-1850-01	-0.12	1	-0.12	0.72
TCGA-06-0138-01A-02R-1849-01	-0.12	1	-0.12	0.6
TCGA-06-1804-01A-01R-1849-01	-0.12	1	-0.12	1.24
TCGA-06-0156-01A-02R-1849-01	-0.13	0.99	-0.13	0.75
TCGA-26-5136-01B-01R-1850-01	-0.13	0	-0.13	0.68
TCGA-06-0644-01A-02R-1849-01	-0.13	0	-0.13	1.08
TCGA-06-5414-01A-01R-1849-01	-0.13	0.09	-0.13	0.73
TCGA-12-1597-01B-01R-1849-01	-0.13	1	-0.13	0.72
TCGA-06-2570-01A-01R-1849-01	-0.14	1	-0.14	0.72
TCGA-06-0210-01A-01R-1849-01	-0.14	1	-0.14	0.58
TCGA-06-5411-01A-01R-1849-01	-0.14	1	-0.14	0.62
TCGA-15-0742-01A-01R-1850-01	-0.14	0.15	-0.14	0.87
TCGA-14-0817-01A-01R-1849-01	-0.14	0.79	-0.14	0.51
TCGA-06-0221-02A-11R-2005-01	-0.14	1	-0.14	1.21
TCGA-14-0787-01A-01R-1849-01	-0.14	0	-0.14	0.78
TCGA-28-5207-01A-01R-1850-01	-0.14	1	-0.14	0.89
TCGA-32-2616-01A-01R-1850-01	-0.15	0	-0.15	0.72
TCGA-41-2571-01A-01R-1850-01	-0.15	1	-0.15	0.72
TCGA-27-2526-01A-01R-1850-01	-0.15	0.27	-0.15	0.78
TCGA-02-2485-01A-01R-1849-01	-0.15	1	-0.15	0.82
TCGA-12-5299-01A-02R-1849-01	-0.16	1	-0.16	0.69
TCGA-06-0878-01A-01R-1849-01	-0.16	0.21	-0.16	0.82
TCGA-12-5295-01A-01R-1849-01	-0.16	1	-0.16	0.69
TCGA-27-2524-01A-01R-1850-01	-0.16	1	-0.16	0.67
TCGA-19-1787-01B-01R-1850-01	-0.16	1	-0.16	0.69
TCGA-06-2564-01A-01R-1849-01	-0.16	0.11	-0.16	0.68
TCGA-06-2562-01A-01R-1849-01	-0.17	0.72	-0.17	0.68
TCGA-06-0238-01A-02R-1849-01	-0.17	1	-0.17	0.55
TCGA-06-0156-01A-03R-1849-01	-0.17	1	-0.17	0.69
TCGA-28-5216-01A-01R-1850-01	-0.17	1	-0.17	0.92
TCGA-06-0686-01A-01R-1849-01	-0.17	0	-0.17	0.74
TCGA-14-2554-01A-01R-1850-01	-0.17	1	-0.17	0.78
TCGA-76-4932-01A-01R-1850-01	-0.17	1	-0.17	0.95
TCGA-06-0745-01A-01R-1849-01	-0.18	1	-0.18	0.83
TCGA-28-5204-01A-01R-1850-01	-0.18	1	-0.18	0.94
TCGA-06-5418-01A-01R-1849-01	-0.18	1	-0.18	0.71
TCGA-06-5408-01A-01R-1849-01	-0.18	1	-0.18	0.94
TCGA-76-4931-01A-01R-1850-01	-0.18	1	-0.18	1.01
TCGA-12-0821-01A-01R-1849-01	-0.18	1	-0.18	0.87
TCGA-12-3652-01A-01R-1849-01	-0.18	1	-0.18	0.88
TCGA-12-3650-01A-01R-1849-01	-0.18	1	-0.18	0.86
TCGA-26-5133-01A-01R-1850-01	-0.19	1	-0.19	0.87
TCGA-06-5413-01A-01R-1849-01	-0.19	1	-0.19	0.91
TCGA-28-2509-01A-01R-1850-01	-0.19	1	-0.19	0.86
TCGA-14-1823-01A-01R-1849-01	-0.2	1	-0.2	0.67
TCGA-06-0178-01A-01R-1849-01	-0.2	1	-0.2	0.61
TCGA-06-5856-01A-01R-1849-01	-0.2	1	-0.2	0.97
TCGA-19-4065-01A-01R-2005-01	-0.2	1	-0.2	0.6
TCGA-06-0744-01A-01R-1849-01	-0.2	1	-0.2	0.89
TCGA-12-0616-01A-01R-1849-01	-0.2	1	-0.2	0.89
TCGA-06-0219-01A-01R-1849-01	-0.21	1	-0.21	0.52
TCGA-28-5208-01A-01R-1850-01	-0.21	0	-0.21	0.83
TCGA-14-0790-01B-01R-1849-01	-0.21	1	-0.21	1.13
TCGA-27-1835-01A-01R-1850-01	-0.22	0.12	-0.22	1.07
TCGA-12-0618-01A-01R-1849-01	-0.22	1	-0.22	0.97
TCGA-26-5134-01A-01R-1850-01	-0.22	1	-0.22	1.01
TCGA-06-2558-01A-01R-1849-01	-0.23	1	-0.23	0.89
TCGA-27-2523-01A-01R-1850-01	-0.23	1	-0.23	1.03
TCGA-32-5222-01A-01R-1850-01	-0.23	1	-0.23	0.63
TCGA-06-5858-01A-01R-1849-01	-0.24	0.93	-0.24	0.84
TCGA-06-2563-01A-01R-1849-01	-0.24	1	-0.24	1.01
TCGA-06-0125-01A-01R-1849-01	-0.24	1	-0.24	1.32
TCGA-19-2624-01A-01R-1850-01	-0.24	1	-0.24	1.1
TCGA-06-0211-01B-01R-1849-01	-0.24	1	-0.24	1.11
TCGA-28-5209-01A-01R-1850-01	-0.24	1	-0.24	1.1
TCGA-14-1829-01A-01R-1850-01	-0.25	1	-0.25	0.63
TCGA-27-2521-01A-01R-1850-01	-0.25	1	-0.25	1.02
TCGA-27-2528-01A-01R-1850-01	-0.25	1	-0.25	1.28
TCGA-27-1831-01A-01R-1850-01	-0.25	1	-0.25	0.63
TCGA-14-1402-02A-01R-2005-01	-0.26	1	-0.26	0.76
TCGA-06-0174-01A-01R-1849-01	-0.27	1	-0.27	0.94
TCGA-02-2483-01A-01R-1849-01	-0.28	1	-0.28	0.81
TCGA-32-2634-01A-01R-1850-01	-0.28	1	-0.28	1.15
TCGA-06-2565-01A-01R-1849-01	-0.28	0.99	-0.28	1.13
TCGA-19-5960-01A-11R-1850-01	-0.28	0.96	-0.28	1.05
TCGA-19-1390-01A-01R-1850-01	-0.29	1	-0.29	0.93
TCGA-14-1825-01A-01R-1850-01	-0.3	1	-0.3	1.02
TCGA-76-4925-01A-01R-1850-01	-0.3	1	-0.3	1.01
TCGA-41-5651-01A-01R-1850-01	-0.32	1	-0.32	1.14
TCGA-06-5416-01A-01R-1849-01	-0.33	1	-0.33	1.07
TCGA-06-2559-01A-01R-1849-01	-0.34	1	-0.34	1.08
TCGA-14-1034-02B-01R-2005-01	-0.37	1	-0.37	1.08
TCGA-06-2569-01A-01R-1849-01	-0.41	1	-0.41	1.39
TCGA-06-5417-01A-01R-1849-01	-0.41	1	-0.41	1
