# Supplementary material for: Exploring the prognostic value of HK3 and its association with immune infiltration in glioblastoma multiforme
Source: Front Genet. 2023 Jan 12;13:1033572. doi: 10.3389/fgene.2022.1033572 (PMC9877303; doi:10.3389/fgene.2022.1033572)
Supplement: Supplementary file 4 [file Table6.XLSX]

## Sheet: Sheet1
Correlation between HK3 and TIDE score，with P<0.05, Cor>0.3.
TIDE-score	Genes	Cor	pvalue
TIDE	TRPM2	0.705662	1.43909e-25
TIDE	DEF6	0.703346	2.41654e-25
TIDE	FMNL1	0.698312	7.32818e-25
TIDE	RHBDF2	0.696053	1.19659e-24
TIDE	ARHGAP45	0.692708	2.45302e-24
TIDE	NRROS	0.683182	1.79813e-23
TIDE	CD37	0.672488	1.54011e-22
TIDE	CARD11	0.670474	2.28503e-22
TIDE	ARHGAP4	0.669224	2.91455e-22
TIDE	SLC8B1	0.667879	3.78187e-22
TIDE	RASAL3	0.66735	4.18864e-22
TIDE	DENND1C	0.66562	5.83927e-22
TIDE	MYO1F	0.665369	6.12752e-22
TIDE	VSIR	0.664008	7.94433e-22
TIDE	SLC15A3	0.661999	1.16252e-21
TIDE	WAS	0.658898	2.08103e-21
TIDE	SH3TC1	0.655042	4.25095e-21
TIDE	PRKCD	0.654706	4.52227e-21
TIDE	STXBP2	0.653651	5.48666e-21
TIDE	CD7	0.653392	5.75272e-21
TIDE	INPP5D	0.649512	1.1631e-20
TIDE	ITGAM	0.645016	2.59639e-20
TIDE	MAP4K1	0.643348	3.48619e-20
TIDE	CSF1R	0.642374	4.13692e-20
TIDE	HCLS1	0.64161	4.72921e-20
TIDE	CYB561A3	0.639357	7.00187e-20
TIDE	PLCB2	0.638802	7.70913e-20
TIDE	SPI1	0.636039	1.24056e-19
TIDE	SP140	0.63403	1.74839e-19
TIDE	ARHGAP30	0.633453	1.92847e-19
TIDE	ARHGAP27	0.633424	1.93791e-19
TIDE	PRAM1	0.632614	2.22305e-19
TIDE	PCED1B	0.632024	2.45615e-19
TIDE	ALOX5	0.63144	2.71047e-19
TIDE	VAV1	0.629426	3.80105e-19
TIDE	APOL3	0.628741	4.26179e-19
TIDE	ITGB2	0.628185	4.67626e-19
TIDE	WDFY4	0.628033	4.79535e-19
TIDE	DOCK2	0.626496	6.18982e-19
TIDE	TMC8	0.625008	7.91264e-19
TIDE	RASGRP4	0.624276	8.925e-19
TIDE	PTPN6	0.624073	9.22717e-19
TIDE	IL12RB1	0.621826	1.33215e-18
TIDE	CD74	0.621516	1.40089e-18
TIDE	DOK3	0.620079	1.76856e-18
TIDE	PIK3R5	0.618874	2.14843e-18
TIDE	LGALS9	0.618828	2.16442e-18
TIDE	UNC13D	0.61829	2.36011e-18
TIDE	LAIR1	0.617979	2.4809e-18
TIDE	LILRB1	0.617739	2.57841e-18
TIDE	SELPLG	0.61732	2.75736e-18
TIDE	CSF3R	0.614367	4.41419e-18
TIDE	GPR132	0.613298	5.22737e-18
TIDE	IKZF1	0.612758	5.69168e-18
TIDE	PSD4	0.612283	6.13343e-18
TIDE	DENND3	0.611974	6.43909e-18
TIDE	SLCO2B1	0.61181	6.60715e-18
TIDE	TMEM109	0.611341	7.11176e-18
TIDE	SNX20	0.609616	9.31276e-18
TIDE	GIMAP1	0.609016	1.02244e-17
TIDE	MYO7A	0.608521	1.10416e-17
TIDE	CD4	0.605949	1.64314e-17
TIDE	PARVG	0.602092	2.96236e-17
TIDE	FGD2	0.5987	4.94228e-17
TIDE	PLCG2	0.59786	5.60502e-17
TIDE	PSTPIP1	0.597463	5.94769e-17
TIDE	OSCAR	0.597291	6.10168e-17
TIDE	MPP1	0.595554	7.90248e-17
TIDE	LYL1	0.592512	1.23792e-16
TIDE	TYMP	0.59114	1.51352e-16
TIDE	IL16	0.590707	1.6123e-16
TIDE	TTC7A	0.590472	1.66839e-16
TIDE	TLR5	0.589835	1.83064e-16
TIDE	CIITA	0.589588	1.8977e-16
TIDE	NCF1	0.588781	2.13352e-16
TIDE	AP1B1	0.588776	2.13485e-16
TIDE	HLA-DOA	0.587499	2.56802e-16
TIDE	GPSM3	0.58692	2.79128e-16
TIDE	NCKAP1L	0.586736	2.86627e-16
TIDE	AC011899.2	0.586568	2.93653e-16
TIDE	TRAF3IP3	0.586198	3.09681e-16
TIDE	AC090559.1	0.585985	3.19295e-16
TIDE	TBXAS1	0.58539	3.47763e-16
TIDE	PTPN18	0.585362	3.49128e-16
TIDE	RPS6KA4	0.585269	3.53835e-16
TIDE	ODF3B	0.585036	3.65837e-16
TIDE	CCR5	0.584531	3.93222e-16
TIDE	TNFSF13	0.584141	4.15724e-16
TIDE	FERMT3	0.584106	4.17776e-16
TIDE	CORO1A	0.584092	4.18634e-16
TIDE	NLRP3	0.583947	4.27397e-16
TIDE	CCDC88B	0.583486	4.56361e-16
TIDE	PILRA	0.582639	5.14761e-16
TIDE	SIPA1	0.580601	6.86757e-16
TIDE	ARHGAP9	0.580132	7.3364e-16
TIDE	RIN3	0.579809	7.67649e-16
TIDE	PEAK3	0.57812	9.72644e-16
TIDE	ADA2	0.577745	1.025e-15
TIDE	C3	0.577342	1.08423e-15
TIDE	TAPBP	0.577089	1.12316e-15
TIDE	FAM78A	0.574617	1.58226e-15
TIDE	CBX7	0.574098	1.69979e-15
TIDE	SELL	0.573413	1.86784e-15
TIDE	AL357033.4	0.572278	2.18273e-15
TIDE	RNASET2	0.571511	2.42416e-15
TIDE	LRRK1	0.571504	2.42654e-15
TIDE	THEMIS2	0.569963	2.99348e-15
TIDE	SIRPB2	0.569815	3.05437e-15
TIDE	EBI3	0.569437	3.21536e-15
TIDE	NFAM1	0.569434	3.21662e-15
TIDE	SYK	0.569117	3.35768e-15
TIDE	TNFRSF1B	0.568015	3.89747e-15
TIDE	ITGAL	0.567613	4.11518e-15
TIDE	ZC3H12D	0.566798	4.59208e-15
TIDE	PTAFR	0.566414	4.83535e-15
TIDE	SASH3	0.566072	5.06276e-15
TIDE	ACSL5	0.565922	5.16537e-15
TIDE	UNC93B1	0.563504	7.13429e-15
TIDE	RHOG	0.563333	7.29854e-15
TIDE	ALDH3B1	0.562754	7.88112e-15
TIDE	PLEKHO2	0.562723	7.91428e-15
TIDE	CYTH4	0.562123	8.56911e-15
TIDE	SPINT2	0.562097	8.59853e-15
TIDE	CD5	0.560841	1.01501e-14
TIDE	PLB1	0.560392	1.07683e-14
TIDE	HCK	0.560117	1.11646e-14
TIDE	TLR6	0.559876	1.1525e-14
TIDE	GALNT6	0.559264	1.2488e-14
TIDE	NCF1B	0.558582	1.36546e-14
TIDE	LPAR5	0.556702	1.74489e-14
TIDE	MINK1	0.556584	1.77185e-14
TIDE	AXL	0.556495	1.7925e-14
TIDE	BIN2	0.556315	1.83485e-14
TIDE	IL6R	0.556265	1.84689e-14
TIDE	SNAI3	0.556013	1.90821e-14
TIDE	GM2A	0.555443	2.0544e-14
TIDE	MKNK1	0.554517	2.31575e-14
TIDE	ANXA11	0.554419	2.34517e-14
TIDE	C2	0.553711	2.56912e-14
TIDE	SLC16A5	0.552323	3.07046e-14
TIDE	MOB3C	0.551093	3.59335e-14
TIDE	C16orf54	0.550224	4.01401e-14
TIDE	AL359183.1	0.549992	4.134e-14
TIDE	LILRA1	0.54944	4.43446e-14
TIDE	HLA-E	0.548748	4.84094e-14
TIDE	CSF2RB	0.548065	5.27786e-14
TIDE	SLC2A5	0.548062	5.27978e-14
TIDE	LRRC25	0.547741	5.498e-14
TIDE	C3AR1	0.547682	5.53906e-14
TIDE	DUSP27	0.54756	5.62515e-14
TIDE	PARP10	0.547279	5.82761e-14
TIDE	HLA-DMA	0.546153	6.71438e-14
TIDE	CTSZ	0.545613	7.18433e-14
TIDE	LILRB2	0.54541	7.36919e-14
TIDE	LILRB4	0.544812	7.94198e-14
TIDE	ABI3	0.544538	8.2178e-14
TIDE	PLXDC2	0.544008	8.78035e-14
TIDE	SERPINA1	0.543877	8.92474e-14
TIDE	CCR1	0.543832	8.97446e-14
TIDE	STAT5A	0.542478	1.06187e-13
TIDE	SH3BP1	0.542455	1.0649e-13
TIDE	AC145098.1	0.541962	1.13208e-13
TIDE	IL10RA	0.540733	1.31756e-13
TIDE	NFATC2	0.540705	1.32224e-13
TIDE	MAFB	0.540653	1.33071e-13
TIDE	IRF5	0.540541	1.34923e-13
TIDE	LIMK2	0.540192	1.40833e-13
TIDE	GAA	0.539979	1.4457e-13
TIDE	ZBTB7B	0.538571	1.7184e-13
TIDE	POU2F2	0.538334	1.76904e-13
TIDE	ACKR2	0.537235	2.02308e-13
TIDE	TMEM106A	0.536894	2.10886e-13
TIDE	AC002091.1	0.536519	2.20712e-13
TIDE	CD81	0.536417	2.23461e-13
TIDE	CXCL16	0.535992	2.35322e-13
TIDE	KCNQ1	0.535828	2.40051e-13
TIDE	SLC7A8	0.534655	2.76663e-13
TIDE	DOCK8	0.534044	2.97854e-13
TIDE	RAC2	0.533126	3.3266e-13
TIDE	APBB1IP	0.532752	3.47951e-13
TIDE	SERPING1	0.532217	3.71024e-13
TIDE	FAH	0.532174	3.72948e-13
TIDE	KCNK6	0.531818	3.89165e-13
TIDE	HLA-DPB1	0.531666	3.96332e-13
TIDE	PLA2G15	0.531254	4.16318e-13
TIDE	PIK3CD	0.531243	4.16891e-13
TIDE	CD68	0.530322	4.65294e-13
TIDE	JAK3	0.529987	4.84239e-13
TIDE	ARAP1	0.529374	5.20833e-13
TIDE	AC012645.3	0.529349	5.22348e-13
TIDE	SPINT1	0.528685	5.65195e-13
TIDE	LCP2	0.528662	5.66738e-13
TIDE	C20orf197	0.528377	5.86182e-13
TIDE	AOAH	0.528289	5.92301e-13
TIDE	LCP1	0.527879	6.21726e-13
TIDE	PLBD2	0.527832	6.25223e-13
TIDE	FMN1	0.527794	6.27993e-13
TIDE	ATP2A3	0.527737	6.32276e-13
TIDE	LPXN	0.526662	7.1769e-13
TIDE	CTSD	0.526525	7.29325e-13
TIDE	TPP1	0.526484	7.32914e-13
TIDE	ABCD1	0.526038	7.7236e-13
TIDE	GBGT1	0.525762	7.97818e-13
TIDE	VENTX	0.525344	8.37824e-13
TIDE	PAOX	0.524897	8.82893e-13
TIDE	APOBR	0.524684	9.0516e-13
TIDE	SERPINB9	0.524229	9.54544e-13
TIDE	CCDC69	0.52417	9.61141e-13
TIDE	C1QC	0.524068	9.72668e-13
TIDE	TGFBR2	0.523874	9.94959e-13
TIDE	STAC3	0.52371	1.01417e-12
TIDE	SOWAHD	0.52287	1.11837e-12
TIDE	NCF1C	0.522563	1.1589e-12
TIDE	GRN	0.522427	1.17744e-12
TIDE	CD84	0.521848	1.25912e-12
TIDE	RIPK3	0.521739	1.27517e-12
TIDE	PSAP	0.521532	1.30612e-12
TIDE	TLR2	0.521387	1.32827e-12
TIDE	SLC17A9	0.521385	1.32849e-12
TIDE	CARD9	0.520864	1.41092e-12
TIDE	IL17RA	0.520797	1.42198e-12
TIDE	EMB	0.520747	1.43027e-12
TIDE	KIAA0930	0.519632	1.62635e-12
TIDE	GSN	0.51924	1.70118e-12
TIDE	CYP2S1	0.51815	1.92778e-12
TIDE	ZNF385A	0.517377	2.10579e-12
TIDE	DNASE1L1	0.51735	2.11238e-12
TIDE	FCGR3A	0.517062	2.18289e-12
TIDE	AL627309.7	0.516932	2.21565e-12
TIDE	CD6	0.516245	2.39583e-12
TIDE	DPEP2	0.515717	2.54401e-12
TIDE	GIMAP4	0.515703	2.54817e-12
TIDE	CFB	0.515352	2.65174e-12
TIDE	TCIRG1	0.515111	2.72497e-12
TIDE	DENND2D	0.514717	2.84939e-12
TIDE	SCPEP1	0.514392	2.95615e-12
TIDE	APOL2	0.514383	2.95904e-12
TIDE	IQSEC2	0.514058	3.06979e-12
TIDE	P2RY6	0.513973	3.09935e-12
TIDE	HACD4	0.513779	3.16806e-12
TIDE	GPRIN3	0.513546	3.25245e-12
TIDE	IKBKE	0.512536	3.64408e-12
TIDE	AL133371.2	0.512457	3.67663e-12
TIDE	FAM83H	0.512404	3.69868e-12
TIDE	AD000864.1	0.512356	3.71846e-12
TIDE	TMEM86A	0.512305	3.74015e-12
TIDE	CASS4	0.510768	4.44266e-12
TIDE	FES	0.509927	4.88014e-12
TIDE	PIK3R6	0.509197	5.29288e-12
TIDE	RILPL2	0.509104	5.34818e-12
TIDE	EVI2B	0.508173	5.93018e-12
TIDE	MVP	0.50802	6.03121e-12
TIDE	SIRPA	0.507784	6.19083e-12
TIDE	STX11	0.507625	6.30118e-12
TIDE	APOL1	0.507318	6.51831e-12
TIDE	SIGLEC10	0.507041	6.72131e-12
TIDE	LAPTM5	0.506934	6.80076e-12
TIDE	CEACAM1	0.506875	6.84517e-12
TIDE	SLA	0.506872	6.84734e-12
TIDE	SLC11A1	0.506737	6.95026e-12
TIDE	IFITM3P6	0.506001	7.5371e-12
TIDE	SCAMP2	0.505788	7.71635e-12
TIDE	AL731567.1	0.503979	9.40829e-12
TIDE	CD33	0.503715	9.68441e-12
TIDE	HPCAL1	0.503516	9.89662e-12
TIDE	MLXIPL	0.503385	1.0039e-11
TIDE	SLAMF6	0.503328	1.01022e-11
TIDE	SPRYD3	0.503152	1.02974e-11
TIDE	NOD2	0.501626	1.21568e-11
TIDE	LTB	0.50146	1.23769e-11
TIDE	ZNF467	0.501293	1.26028e-11
TIDE	BHLHE41	0.501032	1.29653e-11
TIDE	ASCL2	0.500827	1.32552e-11
TIDE	KLHDC7B	0.500814	1.32738e-11
TIDE	LDLRAP1	0.500532	1.36848e-11
TIDE	CACNA2D4	0.500489	1.37488e-11
TIDE	SCIMP	0.500151	1.42601e-11
TIDE	NAGA	0.50015	1.42623e-11
TIDE	C19orf38	0.499931	1.46029e-11
TIDE	STAT6	0.498947	1.62357e-11
TIDE	TLR7	0.498629	1.68001e-11
TIDE	PTK2B	0.498239	1.75183e-11
TIDE	IFI30	0.498225	1.75453e-11
TIDE	GRINA	0.498163	1.76622e-11
TIDE	GIMAP8	0.498002	1.797e-11
TIDE	LRMP	0.497868	1.82296e-11
TIDE	PALD1	0.497707	1.8547e-11
TIDE	C1QB	0.496947	2.0117e-11
TIDE	TPCN1	0.496153	2.18961e-11
TIDE	SYTL3	0.496047	2.21459e-11
TIDE	CASP10	0.49589	2.25188e-11
TIDE	APOBEC3C	0.495864	2.2581e-11
TIDE	TGM2	0.495782	2.2779e-11
TIDE	PYCARD	0.495589	2.32511e-11
TIDE	ITPKB	0.495556	2.33331e-11
TIDE	BTBD19	0.494715	2.5515e-11
TIDE	AL627309.6	0.49445	2.62423e-11
TIDE	FOXP3	0.494025	2.74478e-11
TIDE	USP30-AS1	0.493978	2.75871e-11
TIDE	SLC37A2	0.493902	2.78095e-11
TIDE	UBA7	0.493549	2.88654e-11
TIDE	PIK3AP1	0.492624	3.18251e-11
TIDE	ATP8B4	0.492361	3.27198e-11
TIDE	AC010247.2	0.491961	3.41259e-11
TIDE	IL4R	0.491878	3.44265e-11
TIDE	AC010319.1	0.490662	3.91088e-11
TIDE	RASSF5	0.489751	4.3015e-11
TIDE	SPN	0.489498	4.41666e-11
TIDE	SLA2	0.489415	4.45526e-11
TIDE	TNFSF14	0.489415	4.45526e-11
TIDE	KLHL6	0.489252	4.5314e-11
TIDE	MLKL	0.489213	4.54978e-11
TIDE	SYNGR2	0.489019	4.64277e-11
TIDE	PTPRC	0.488543	4.87862e-11
TIDE	HPS1	0.488186	5.0629e-11
TIDE	SLC7A7	0.488015	5.1537e-11
TIDE	PML	0.487753	5.29563e-11
TIDE	RAB11FIP1	0.487346	5.52388e-11
TIDE	SLC49A3	0.487333	5.53129e-11
TIDE	FGD3	0.487204	5.60595e-11
TIDE	IL21R	0.487168	5.62686e-11
TIDE	FFAR4	0.487107	5.66217e-11
TIDE	ITGB7	0.487073	5.68243e-11
TIDE	CD53	0.486952	5.75393e-11
TIDE	C1QA	0.486939	5.76164e-11
TIDE	CLEC7A	0.486441	6.06583e-11
TIDE	ADRB2	0.48629	6.16117e-11
TIDE	FLI1	0.486143	6.25519e-11
TIDE	CD300C	0.485621	6.60117e-11
TIDE	MAN2B1	0.485608	6.60998e-11
TIDE	AMPD3	0.485484	6.69473e-11
TIDE	HK3	0.485037	7.0101e-11
TIDE	VDR	0.484486	7.41829e-11
TIDE	LILRB3	0.484405	7.47987e-11
TIDE	TBC1D2B	0.484285	7.57316e-11
TIDE	EHBP1L1	0.484154	7.67551e-11
TIDE	SIGLEC9	0.484112	7.7084e-11
TIDE	AC003070.1	0.483619	8.10744e-11
TIDE	C11orf45	0.483229	8.43781e-11
TIDE	IFITM2	0.48309	8.55774e-11
TIDE	RNF135	0.482436	9.14895e-11
TIDE	RCSD1	0.482367	9.21358e-11
TIDE	SIGLEC1	0.482245	9.32911e-11
TIDE	GNA15	0.482101	9.46683e-11
TIDE	CD86	0.482035	9.53084e-11
TIDE	SEMA4A	0.481843	9.71827e-11
TIDE	SIGLEC11	0.48176	9.80112e-11
TIDE	CLDN23	0.481639	9.92233e-11
TIDE	CLU	0.48162	9.94121e-11
TIDE	AC133065.3	0.48084	1.07604e-10
TIDE	CAPG	0.480836	1.07651e-10
TIDE	SIGLEC8	0.480373	1.12826e-10
TIDE	DAPP1	0.479854	1.18913e-10
TIDE	TMEM150B	0.47937	1.24864e-10
TIDE	CHST15	0.478992	1.29722e-10
TIDE	TOR4A	0.478392	1.37802e-10
TIDE	AC011899.3	0.478304	1.39024e-10
TIDE	ARRB2	0.47744	1.5164e-10
TIDE	ADAM28	0.477329	1.53334e-10
TIDE	GIMAP6	0.47715	1.56101e-10
TIDE	DHX58	0.477104	1.56822e-10
TIDE	TMEM119	0.476835	1.61106e-10
TIDE	CREBL2	0.476663	1.63914e-10
TIDE	HCST	0.476625	1.64528e-10
TIDE	HRH2	0.476411	1.68094e-10
TIDE	PLTP	0.475966	1.75728e-10
TIDE	CMKLR1	0.475953	1.75955e-10
TIDE	NPL	0.475917	1.76588e-10
TIDE	LAT2	0.475789	1.78859e-10
TIDE	SIGLEC14	0.475437	1.85258e-10
TIDE	ZMYND15	0.475392	1.86083e-10
TIDE	JADE2	0.4751	1.91576e-10
TIDE	BATF	0.475082	1.91933e-10
TIDE	AL161785.1	0.475013	1.93257e-10
TIDE	ARPC1B	0.474886	1.95707e-10
TIDE	FCGR2C	0.474721	1.98954e-10
TIDE	ARHGAP24	0.474605	2.01244e-10
TIDE	RPS6KA1	0.474483	2.03705e-10
TIDE	AC004687.1	0.474423	2.04931e-10
TIDE	ASGR2	0.474421	2.0496e-10
TIDE	CTSW	0.473712	2.19905e-10
TIDE	CYBB	0.473042	2.34997e-10
TIDE	AC006033.2	0.472276	2.53452e-10
TIDE	M1AP	0.472275	2.53488e-10
TIDE	MYO1G	0.472173	2.56055e-10
TIDE	GFAP	0.471997	2.60524e-10
TIDE	TM6SF1	0.471954	2.61635e-10
TIDE	IL4I1	0.471633	2.70035e-10
TIDE	ADAP2	0.471323	2.7842e-10
TIDE	HLA-DPA1	0.470349	3.06364e-10
TIDE	SPNS3	0.470288	3.08185e-10
TIDE	NCF2	0.469721	3.25777e-10
TIDE	DAB2	0.469157	3.44242e-10
TIDE	SIGLEC22P	0.469063	3.47432e-10
TIDE	LGALS3BP	0.469051	3.47839e-10
TIDE	CMTM7	0.469002	3.49504e-10
TIDE	PTGER2	0.468907	3.52758e-10
TIDE	AC008760.2	0.468778	3.57243e-10
TIDE	MEFV	0.468457	3.68594e-10
TIDE	MGAT1	0.467953	3.87116e-10
TIDE	TMEM52B	0.467601	4.00614e-10
TIDE	AC243962.1	0.467436	4.07064e-10
TIDE	TNFSF12	0.467397	4.08644e-10
TIDE	CARD6	0.467204	4.16364e-10
TIDE	SPTLC3	0.467163	4.17995e-10
TIDE	TNFRSF14	0.467067	4.21923e-10
TIDE	TLR1	0.466735	4.3574e-10
TIDE	LHFPL2	0.466693	4.37505e-10
TIDE	ABHD14B	0.466618	4.40688e-10
TIDE	FYB1	0.46649	4.46187e-10
TIDE	NUDT16P1	0.466303	4.54339e-10
TIDE	EPHX1	0.46558	4.87257e-10
TIDE	TRPV2	0.465512	4.90448e-10
TIDE	GAS6	0.465506	4.9072e-10
TIDE	CEACAM21	0.465277	5.01672e-10
TIDE	CTSS	0.464555	5.37821e-10
TIDE	TMEM140	0.464502	5.40583e-10
TIDE	ITGAX	0.464496	5.40882e-10
TIDE	SLC29A3	0.463902	5.72672e-10
TIDE	C5AR1	0.463729	5.82242e-10
TIDE	SCIN	0.463519	5.94094e-10
TIDE	HLA-DRB1	0.463453	5.97877e-10
TIDE	APLNR	0.463389	6.01599e-10
TIDE	HLA-F	0.463334	6.0476e-10
TIDE	GPR55	0.463298	6.06849e-10
TIDE	OXER1	0.462997	6.24582e-10
TIDE	NAGPA	0.462938	6.28119e-10
TIDE	PLEK	0.462744	6.39903e-10
TIDE	SELENBP1	0.462547	6.5208e-10
TIDE	IL2RB	0.462495	6.55317e-10
TIDE	LYNX1	0.462455	6.57845e-10
TIDE	TGFB1	0.462343	6.64937e-10
TIDE	PTPN7	0.462289	6.68327e-10
TIDE	CSF1	0.461366	7.2988e-10
TIDE	CXCR3	0.461336	7.3196e-10
TIDE	C1orf162	0.461097	7.48815e-10
TIDE	NCF4	0.460796	7.7054e-10
TIDE	TNFSF8	0.459421	8.77923e-10
TIDE	AC111152.3	0.45907	9.07565e-10
TIDE	PDXK	0.458945	9.18366e-10
TIDE	STARD8	0.458927	9.19865e-10
TIDE	CATIP	0.45874	9.36297e-10
TIDE	TBC1D8	0.458624	9.46621e-10
TIDE	GAS6-AS1	0.458526	9.55403e-10
TIDE	ALPK1	0.458358	9.70698e-10
TIDE	MR1	0.458132	9.91593e-10
TIDE	OPLAH	0.457959	1.00786e-09
TIDE	ATP8B3	0.457575	1.04497e-09
TIDE	AC025857.2	0.457566	1.04582e-09
TIDE	CCDC9B	0.45747	1.05535e-09
TIDE	MS4A4E	0.457223	1.08015e-09
TIDE	BLNK	0.456939	1.10933e-09
TIDE	MX2	0.456709	1.13356e-09
TIDE	KCND1	0.456264	1.1818e-09
TIDE	BMP2K	0.455931	1.21932e-09
TIDE	TRIM38	0.455875	1.22574e-09
TIDE	GIMAP5	0.4556	1.25765e-09
TIDE	B4GALT1	0.455352	1.28708e-09
TIDE	AC063977.2	0.454735	1.36335e-09
TIDE	WFS1	0.454358	1.41212e-09
TIDE	CCL5	0.454199	1.43327e-09
TIDE	CPPED1	0.453993	1.46096e-09
TIDE	MILR1	0.453862	1.47886e-09
TIDE	MNDA	0.453478	1.53259e-09
TIDE	SAMHD1	0.453409	1.54245e-09
TIDE	CD226	0.45334	1.55236e-09
TIDE	AHNAK	0.453308	1.55693e-09
TIDE	PARP15	0.45291	1.61555e-09
TIDE	PI4K2A	0.452776	1.6357e-09
TIDE	PAMR1	0.452336	1.70374e-09
TIDE	ACP3	0.452297	1.70988e-09
TIDE	APOBEC3H	0.452075	1.74527e-09
TIDE	TFE3	0.451867	1.77923e-09
TIDE	PHOSPHO1	0.451642	1.81649e-09
TIDE	TRADD	0.451551	1.83175e-09
TIDE	IL2RG	0.4511	1.90966e-09
TIDE	SLC2A9	0.450937	1.93847e-09
TIDE	IL18BP	0.450822	1.95912e-09
TIDE	TRANK1	0.450579	2.00345e-09
TIDE	GPR84	0.450544	2.00983e-09
TIDE	TMC6	0.450432	2.03067e-09
TIDE	BTK	0.450215	2.07163e-09
TIDE	LLGL2	0.449608	2.19035e-09
TIDE	P2RY13	0.449602	2.1915e-09
TIDE	CHI3L2	0.449512	2.20979e-09
TIDE	LINC01150	0.449263	2.26077e-09
TIDE	AC002091.2	0.448888	2.33968e-09
TIDE	TREML1	0.448864	2.34476e-09
TIDE	HSPA7	0.448422	2.44137e-09
TIDE	STING1	0.448306	2.46749e-09
TIDE	LINC01637	0.44821	2.4893e-09
TIDE	LCK	0.447554	2.64276e-09
TIDE	CSF2RA	0.447372	2.68675e-09
TIDE	SP140L	0.44728	2.70936e-09
TIDE	AC099524.1	0.447274	2.71088e-09
TIDE	SEMA3B	0.447181	2.73395e-09
TIDE	GNGT2	0.446729	2.84857e-09
TIDE	TMEM150A	0.446145	3.00367e-09
TIDE	ABCA7	0.445728	3.1194e-09
TIDE	APOBEC3D	0.445642	3.14388e-09
TIDE	CYP4F3	0.445551	3.16978e-09
TIDE	DLEU7	0.445324	3.23564e-09
TIDE	FGR	0.444891	3.36478e-09
TIDE	HAVCR2	0.444704	3.42208e-09
TIDE	DNASE2	0.444576	3.46185e-09
TIDE	SQSTM1	0.444422	3.51025e-09
TIDE	TBC1D22A	0.443495	3.81565e-09
TIDE	SUSD6	0.443481	3.82059e-09
TIDE	IRAK3	0.443432	3.83742e-09
TIDE	CD14	0.443308	3.88033e-09
TIDE	RNF144B	0.442749	4.08026e-09
TIDE	STOM	0.442518	4.16534e-09
TIDE	FCGR2A	0.442454	4.18957e-09
TIDE	CD3E	0.442395	4.21177e-09
TIDE	RUNX2	0.442162	4.3006e-09
TIDE	CD300E	0.442154	4.30337e-09
TIDE	GRK2	0.441825	4.43211e-09
TIDE	SECTM1	0.441642	4.5051e-09
TIDE	JDP2	0.441438	4.58807e-09
TIDE	WDR81	0.440906	4.81126e-09
TIDE	GPR141	0.440814	4.85092e-09
TIDE	HPSE	0.440779	4.86587e-09
TIDE	SLC39A11	0.440573	4.95587e-09
TIDE	IL13RA1	0.440136	5.15258e-09
TIDE	MAP3K11	0.440014	5.20891e-09
TIDE	ACSM5	0.439818	5.30028e-09
TIDE	SLAMF8	0.439535	5.43537e-09
TIDE	PLD2	0.439408	5.49678e-09
TIDE	FCER1G	0.439369	5.51576e-09
TIDE	C5AR2	0.439369	5.51576e-09
TIDE	ITGB2-AS1	0.438909	5.74552e-09
TIDE	SLC9A9	0.437801	6.33681e-09
TIDE	LYN	0.437748	6.36665e-09
TIDE	LINC01094	0.437608	6.44552e-09
TIDE	SLC12A7	0.437496	6.50963e-09
TIDE	ADGRE2	0.437237	6.65992e-09
TIDE	ARSA	0.436647	7.01484e-09
TIDE	LINC02611	0.436597	7.04596e-09
TIDE	LRG1	0.43626	7.25752e-09
TIDE	LTBR	0.436045	7.39633e-09
TIDE	GAPT	0.435963	7.44975e-09
TIDE	MROH1	0.435958	7.45257e-09
TIDE	HLA-DMB	0.435705	7.61993e-09
TIDE	RGS19	0.435414	7.81646e-09
TIDE	FBP1	0.435223	7.94852e-09
TIDE	ADPRH	0.434702	8.31894e-09
TIDE	NPM1P25	0.434381	8.55534e-09
TIDE	ITGB4	0.43418	8.70704e-09
TIDE	HLA-DRA	0.434176	8.71032e-09
TIDE	CCDC200	0.434095	8.77174e-09
TIDE	LPCAT2	0.433889	8.9305e-09
TIDE	LTBP2	0.433675	9.09885e-09
TIDE	AC138207.5	0.433662	9.10912e-09
TIDE	RETSAT	0.433465	9.26678e-09
TIDE	FAM198B-AS1	0.433422	9.30165e-09
TIDE	IL15RA	0.433367	9.34601e-09
TIDE	ELF4	0.433356	9.35537e-09
TIDE	CYTIP	0.432996	9.65258e-09
TIDE	IFNLR1	0.432811	9.80947e-09
TIDE	TNFRSF8	0.432723	9.88452e-09
TIDE	TNFSF13B	0.432721	9.88575e-09
TIDE	ZNF185	0.432629	9.96509e-09
TIDE	IRF8	0.432357	1.0203e-08
TIDE	TNFRSF11A	0.432248	1.03002e-08
TIDE	PRRG4	0.431965	1.05563e-08
TIDE	CYP27A1	0.431706	1.07956e-08
TIDE	ACRBP	0.431614	1.0882e-08
TIDE	EML3	0.431606	1.08887e-08
TIDE	PLXND1	0.431461	1.10264e-08
TIDE	FXYD5	0.431283	1.11978e-08
TIDE	WBP2	0.431198	1.12802e-08
TIDE	ADAMTSL4	0.431097	1.13788e-08
TIDE	TLR3	0.430687	1.17887e-08
TIDE	CTLA4	0.430549	1.19304e-08
TIDE	NPC2	0.430405	1.20788e-08
TIDE	TRGV7	0.430244	1.22476e-08
TIDE	RELB	0.430178	1.23177e-08
TIDE	CXorf21	0.430122	1.23773e-08
TIDE	TMIGD3	0.430083	1.24188e-08
TIDE	OPRL1	0.429663	1.28758e-08
TIDE	KCNK13	0.429588	1.29589e-08
TIDE	NLRC4	0.42949	1.30683e-08
TIDE	CEBPA	0.429411	1.31574e-08
TIDE	P2RY8	0.429366	1.32079e-08
TIDE	CYP4F11	0.429023	1.36036e-08
TIDE	NINJ1	0.428942	1.36979e-08
TIDE	CEBPA-DT	0.428567	1.41459e-08
TIDE	BST2	0.428502	1.42246e-08
TIDE	TAGAP	0.42847	1.42632e-08
TIDE	RNF213	0.428197	1.46009e-08
TIDE	LGMN	0.42808	1.47472e-08
TIDE	FUCA1	0.427974	1.4882e-08
TIDE	AGPAT3	0.427906	1.49683e-08
TIDE	ADGRE1	0.427617	1.53428e-08
TIDE	NWD1	0.42742	1.56031e-08
TIDE	COL8A2	0.427387	1.56472e-08
TIDE	MIR6503	0.427384	1.56509e-08
TIDE	GBP5	0.427319	1.57378e-08
TIDE	RNASE3	0.426958	1.62299e-08
TIDE	FCGR1CP	0.426901	1.63097e-08
TIDE	TNFAIP2	0.426813	1.64321e-08
TIDE	MAML3	0.426777	1.64825e-08
TIDE	MPEG1	0.426775	1.64845e-08
TIDE	ZNFX1	0.426729	1.65493e-08
TIDE	AP002761.4	0.426609	1.67204e-08
TIDE	ST3GAL1	0.426501	1.68747e-08
TIDE	TK2	0.426181	1.73393e-08
TIDE	SPATA20	0.426066	1.75098e-08
TIDE	OR2I1P	0.425975	1.76454e-08
TIDE	ACAP1	0.425707	1.80528e-08
TIDE	MIR223HG	0.425672	1.81058e-08
TIDE	SORL1	0.425396	1.8535e-08
TIDE	CD300LF	0.425013	1.91459e-08
TIDE	PARP14	0.4242	2.05084e-08
TIDE	FGL2	0.423917	2.1005e-08
TIDE	PDZK1IP1	0.423826	2.11662e-08
TIDE	TPRG1L	0.423751	2.13002e-08
TIDE	TRBC2	0.4237	2.13934e-08
TIDE	MAP3K8	0.423638	2.15053e-08
TIDE	RENBP	0.423632	2.15157e-08
TIDE	SUSD3	0.423592	2.15889e-08
TIDE	BTN3A3	0.42358	2.16099e-08
TIDE	RNPEPL1	0.423166	2.23774e-08
TIDE	HCG11	0.423051	2.25952e-08
TIDE	LDHD	0.42286	2.29618e-08
TIDE	P2RY2	0.42255	2.35666e-08
TIDE	RBM47	0.422467	2.37324e-08
TIDE	PSMB10	0.422346	2.39744e-08
TIDE	S1PR4	0.422333	2.39999e-08
TIDE	CEBPB	0.422087	2.45011e-08
TIDE	CD27	0.421759	2.51842e-08
TIDE	LILRA2	0.421701	2.5306e-08
TIDE	TNFAIP8L2	0.421602	2.55172e-08
TIDE	RNASE6	0.421601	2.55203e-08
TIDE	AC007728.2	0.421396	2.59606e-08
TIDE	STAB1	0.421257	2.62655e-08
TIDE	HLA-DQA1	0.421204	2.63827e-08
TIDE	ADCY7	0.421135	2.65355e-08
TIDE	TMEM63A	0.421102	2.6609e-08
TIDE	PDE6G	0.42094	2.69698e-08
TIDE	SYNPO2	0.420214	2.8656e-08
TIDE	WDR45P1	0.420044	2.90643e-08
TIDE	GMIP	0.419837	2.95703e-08
TIDE	AANAT	0.419644	3.00486e-08
TIDE	ZBP1	0.419572	3.0229e-08
TIDE	MAN1C1	0.419214	3.1143e-08
TIDE	FLVCR2	0.419139	3.13372e-08
TIDE	TICAM1	0.419102	3.14347e-08
TIDE	AL008726.1	0.418762	3.23334e-08
TIDE	GNAI2	0.418669	3.25853e-08
TIDE	NFKBIA	0.4186	3.27724e-08
TIDE	TRBV20-1	0.418492	3.30661e-08
TIDE	AC023794.5	0.418388	3.33533e-08
TIDE	CYLD	0.418283	3.36436e-08
TIDE	DUSP22	0.418259	3.37119e-08
TIDE	CAPN1	0.41825	3.3736e-08
TIDE	ARRDC2	0.418105	3.41444e-08
TIDE	CREG1	0.417678	3.53732e-08
TIDE	PLEKHF1	0.416965	3.75161e-08
TIDE	IL15	0.416934	3.76142e-08
TIDE	DOCK5	0.416668	3.84487e-08
TIDE	PDE1B	0.41623	3.98589e-08
TIDE	SLC46A3	0.416068	4.03956e-08
TIDE	LRRC37A6P	0.415993	4.06449e-08
TIDE	PLEC	0.415599	4.19832e-08
TIDE	MT-ND2	0.415481	4.23918e-08
TIDE	AC138207.4	0.415428	4.25775e-08
TIDE	FCGR1B	0.415127	4.36409e-08
TIDE	GRB2	0.414933	4.43413e-08
TIDE	C4B	0.414846	4.4656e-08
TIDE	TYROBP	0.414823	4.47403e-08
TIDE	LY75	0.414436	4.61805e-08
TIDE	OR52K3P	0.41436	4.64695e-08
TIDE	TLR8	0.41408	4.75477e-08
TIDE	FPR3	0.414003	4.78448e-08
TIDE	ABHD15	0.413767	4.87757e-08
TIDE	SYNC	0.413704	4.90284e-08
TIDE	TESK2	0.413691	4.90803e-08
TIDE	DSE	0.413677	4.91379e-08
TIDE	FTH1	0.413274	5.07792e-08
TIDE	KIF1C-AS1	0.413252	5.08686e-08
TIDE	DLEC1	0.413198	5.10957e-08
TIDE	CTSA	0.41318	5.11676e-08
TIDE	MRVI1	0.412966	5.20689e-08
TIDE	EML2	0.412814	5.27193e-08
TIDE	CTSB	0.412704	5.31905e-08
TIDE	LY86	0.412621	5.35528e-08
TIDE	AL139384.1	0.412536	5.39237e-08
TIDE	FLII	0.412291	5.50064e-08
TIDE	AL023653.1	0.412181	5.55028e-08
TIDE	MAST3	0.412127	5.57441e-08
TIDE	MFSD1	0.411761	5.74287e-08
TIDE	CD180	0.41126	5.98066e-08
TIDE	CYBA	0.411056	6.08039e-08
TIDE	PNPLA2	0.410912	6.15157e-08
TIDE	AGFG2	0.410902	6.15658e-08
TIDE	MT-ND5	0.410526	6.34631e-08
TIDE	MTND5P11	0.410355	6.43466e-08
TIDE	HSD11B1	0.410213	6.50906e-08
TIDE	GAL3ST4	0.410097	6.56979e-08
TIDE	KIF1C	0.410085	6.57665e-08
TIDE	SREBF1	0.409604	6.83636e-08
TIDE	FCGR1A	0.409387	6.95698e-08
TIDE	PBXIP1	0.409359	6.9723e-08
TIDE	TFEC	0.409265	7.02577e-08
TIDE	MS4A7	0.409126	7.10425e-08
TIDE	ACSL1	0.408968	7.19521e-08
TIDE	SP100	0.40887	7.252e-08
TIDE	TMEM127	0.408768	7.31175e-08
TIDE	MT-ND4	0.408703	7.34986e-08
TIDE	ARL11	0.408446	7.50337e-08
TIDE	AC092368.3	0.408407	7.52679e-08
TIDE	ZFYVE28	0.408351	7.56074e-08
TIDE	MERTK	0.408322	7.57821e-08
TIDE	ICAM1	0.408035	7.75504e-08
TIDE	AC022034.1	0.407722	7.95137e-08
TIDE	ALS2CL	0.407253	8.25531e-08
TIDE	ZC3H12A	0.407154	8.32105e-08
TIDE	MS4A14	0.407003	8.42206e-08
TIDE	TCTEX1D4	0.406958	8.45205e-08
TIDE	PARP12	0.406898	8.49298e-08
TIDE	IFITM1	0.406804	8.55661e-08
TIDE	AC020658.5	0.40679	8.56643e-08
TIDE	POLD4	0.406628	8.67826e-08
TIDE	CSRP1	0.406524	8.75024e-08
TIDE	MAP7	0.406256	8.93885e-08
TIDE	RN7SL138P	0.406085	9.06156e-08
TIDE	OAS2	0.406009	9.11673e-08
TIDE	TNFRSF10A	0.405177	9.73969e-08
TIDE	PRKCH	0.405005	9.87405e-08
TIDE	MAPK3	0.404998	9.87968e-08
TIDE	HEPH	0.404888	9.96574e-08
TIDE	SH2D2A	0.40455	1.02364e-07
TIDE	IFITM3P1	0.404524	1.02574e-07
TIDE	IL18	0.404386	1.03702e-07
TIDE	GBP4	0.403952	1.07329e-07
TIDE	HLA-DRB6	0.403582	1.10511e-07
TIDE	G6PD	0.403379	1.12295e-07
TIDE	S100Z	0.403352	1.12537e-07
TIDE	HAAO	0.403261	1.13345e-07
TIDE	TNFRSF14-AS1	0.403132	1.14508e-07
TIDE	RUNX3	0.40287	1.16896e-07
TIDE	STEAP3	0.402838	1.17188e-07
TIDE	FAM177B	0.402618	1.19236e-07
TIDE	PCED1B-AS1	0.402617	1.1925e-07
TIDE	ARHGAP25	0.401634	1.28824e-07
TIDE	CCDC96	0.401604	1.29129e-07
TIDE	HLA-DQB1-AS1	0.401488	1.30305e-07
TIDE	TRIM14	0.401267	1.32584e-07
TIDE	PTGER4	0.401204	1.33243e-07
TIDE	TRIM22	0.401165	1.33649e-07
TIDE	AC008759.3	0.400837	1.37131e-07
TIDE	KRT86	0.400713	1.3846e-07
TIDE	RASA4CP	0.400535	1.40405e-07
TIDE	TBC1D2	0.400496	1.40832e-07
TIDE	CXCR2	0.40047	1.41117e-07
TIDE	GCH1	0.400394	1.41961e-07
TIDE	FCHO1	0.399941	1.47074e-07
TIDE	L3MBTL4-AS1	0.39969	1.49974e-07
TIDE	PLK3	0.399532	1.51836e-07
TIDE	HLA-DRB9	0.399511	1.52092e-07
TIDE	IL10	0.399463	1.52655e-07
TIDE	S100A11	0.399388	1.53547e-07
TIDE	CCR2	0.399301	1.546e-07
TIDE	PLAAT4	0.399147	1.56464e-07
TIDE	FURIN	0.399111	1.56902e-07
TIDE	HLA-DOB	0.399096	1.57078e-07
TIDE	ICAM3	0.398814	1.60561e-07
TIDE	KCNC4	0.397968	1.71459e-07
TIDE	AC139495.2	0.397961	1.71555e-07
TIDE	SERPINA5	0.397829	1.73324e-07
TIDE	MAN2B2	0.397807	1.73614e-07
TIDE	SLC48A1	0.397327	1.80194e-07
TIDE	LST1	0.397174	1.82332e-07
TIDE	IER3	0.396977	1.85131e-07
TIDE	SOCS1	0.396	1.99622e-07
TIDE	TOGARAM2	0.395877	2.01534e-07
TIDE	EPHB6	0.395737	2.0371e-07
TIDE	RPL13P5	0.39571	2.04139e-07
TIDE	RYR1	0.395675	2.04682e-07
TIDE	KCNAB2	0.395615	2.05636e-07
TIDE	AIF1	0.395593	2.05977e-07
TIDE	RPL7AP64	0.39558	2.06192e-07
TIDE	ILRUN	0.395501	2.07441e-07
TIDE	ARHGDIB	0.395481	2.07763e-07
TIDE	RNH1	0.395002	2.15553e-07
TIDE	KCNC3	0.394952	2.16387e-07
TIDE	SPTLC2	0.39474	2.19928e-07
TIDE	CCL22	0.394433	2.25175e-07
TIDE	TSPAN32	0.394379	2.26101e-07
TIDE	LINC01127	0.39425	2.28354e-07
TIDE	MT-ND6	0.394189	2.29413e-07
TIDE	ANO7L1	0.393555	2.4082e-07
TIDE	AC008105.3	0.393455	2.42654e-07
TIDE	NBEAL2	0.393438	2.42974e-07
TIDE	SAA2-SAA4	0.393086	2.4959e-07
TIDE	PDCD1	0.39303	2.5067e-07
TIDE	CALHM6	0.392949	2.52215e-07
TIDE	LRMDA	0.39283	2.54522e-07
TIDE	SLC9A7P1	0.392571	2.59594e-07
TIDE	ECHDC3	0.392259	2.65836e-07
TIDE	TMBIM1	0.392202	2.66973e-07
TIDE	AC147067.1	0.39208	2.69468e-07
TIDE	RNASE2	0.391651	2.7839e-07
TIDE	FTH1P7	0.391496	2.81693e-07
TIDE	TNFAIP3	0.391295	2.8603e-07
TIDE	SEPTIN1	0.391283	2.8628e-07
TIDE	MT-ND4L	0.391256	2.86874e-07
TIDE	TBC1D10C	0.391221	2.87626e-07
TIDE	ALAD	0.39119	2.88317e-07
TIDE	SLC31A2	0.391182	2.88475e-07
TIDE	PARP3	0.390985	2.92816e-07
TIDE	CFD	0.390959	2.93391e-07
TIDE	AL049839.2	0.390942	2.93775e-07
TIDE	GBP2	0.39089	2.9493e-07
TIDE	CX3CR1	0.390883	2.9509e-07
TIDE	CYB561	0.390852	2.95799e-07
TIDE	SP110	0.390836	2.96153e-07
TIDE	AC018755.4	0.390798	2.97003e-07
TIDE	MGST1	0.390693	2.99364e-07
TIDE	INAFM2	0.390689	2.99462e-07
TIDE	ABCC6	0.390607	3.01326e-07
TIDE	BNC2	0.390488	3.0406e-07
TIDE	CD300LB	0.390437	3.0522e-07
TIDE	C2CD2	0.390208	3.10544e-07
TIDE	HTR7	0.390039	3.14553e-07
TIDE	TNFAIP8L3	0.389941	3.16885e-07
TIDE	PRR5	0.389561	3.26097e-07
TIDE	AC093627.7	0.389547	3.26451e-07
TIDE	AC010247.1	0.389521	3.27093e-07
TIDE	FTH1P8	0.389488	3.27906e-07
TIDE	IL7R	0.389294	3.32741e-07
TIDE	HEBP1	0.389229	3.34368e-07
TIDE	RBKS	0.388835	3.44438e-07
TIDE	GCNT1	0.388816	3.44923e-07
TIDE	GZMK	0.388754	3.46532e-07
TIDE	AC083862.1	0.388691	3.48185e-07
TIDE	DSTNP2	0.388442	3.5476e-07
TIDE	TBC1D9B	0.388321	3.57994e-07
TIDE	FMO4	0.388059	3.651e-07
TIDE	GIMAP7	0.38802	3.66166e-07
TIDE	IL6R-AS1	0.387872	3.70258e-07
TIDE	RNASEL	0.387832	3.71378e-07
TIDE	SLCO3A1	0.387761	3.73346e-07
TIDE	CD2	0.386823	4.00498e-07
TIDE	A2M	0.386776	4.01921e-07
TIDE	PPP3CB-AS1	0.386386	4.13793e-07
TIDE	PLEKHA3P1	0.385972	4.26777e-07
TIDE	PIK3CG	0.385641	4.37425e-07
TIDE	IFITM3	0.385579	4.39444e-07
TIDE	ARHGAP22	0.385444	4.43888e-07
TIDE	HSD3B7	0.385365	4.46508e-07
TIDE	C1R	0.385123	4.54602e-07
TIDE	TFEB	0.384988	4.59193e-07
TIDE	SMIM1	0.384762	4.66958e-07
TIDE	TOM1	0.384487	4.76575e-07
TIDE	CSTA	0.384237	4.855e-07
TIDE	NAIP	0.383854	4.99453e-07
TIDE	IFITM3P4	0.383751	5.03295e-07
TIDE	AF111167.2	0.38361	5.0857e-07
TIDE	MGAT4A	0.383549	5.10847e-07
TIDE	AC009119.1	0.383328	5.19279e-07
TIDE	SNORD89	0.383162	5.25649e-07
TIDE	PLEKHA7	0.382706	5.43647e-07
TIDE	TRIM8	0.382536	5.50491e-07
TIDE	SOD3	0.382414	5.55472e-07
TIDE	MAF	0.382382	5.56768e-07
TIDE	PYCR2	0.382378	5.56945e-07
TIDE	TNFAIP8	0.382368	5.57358e-07
TIDE	MT-ND1	0.382299	5.60199e-07
TIDE	SIGLEC7	0.381664	5.86954e-07
TIDE	AC022509.3	0.381629	5.88507e-07
TIDE	RN7SL172P	0.381618	5.88966e-07
TIDE	PPM1M	0.381411	5.97969e-07
TIDE	HLA-B	0.381408	5.98096e-07
TIDE	FCGRT	0.381354	6.005e-07
TIDE	KYNU	0.381344	6.00944e-07
TIDE	LINC02828	0.381089	6.12262e-07
TIDE	EPB41L3	0.381075	6.1292e-07
TIDE	ADGRE4P	0.381067	6.13243e-07
TIDE	PANX2	0.381042	6.14409e-07
TIDE	TRBV28	0.380664	6.31627e-07
TIDE	HHEX	0.380483	6.40047e-07
TIDE	ZFP36	0.379871	6.69372e-07
TIDE	PNPLA6	0.379845	6.70639e-07
TIDE	IL18R1	0.379832	6.71274e-07
TIDE	MAN1A1	0.378724	7.27715e-07
TIDE	RREB1	0.378699	7.2901e-07
TIDE	SIGLEC16	0.378475	7.41004e-07
TIDE	APOL6	0.378419	7.44032e-07
TIDE	CD163	0.378321	7.4934e-07
TIDE	SLC22A4	0.377974	7.68442e-07
TIDE	ACOT11	0.377964	7.69004e-07
TIDE	SUSD2	0.377728	7.82277e-07
TIDE	GHRL	0.377526	7.93864e-07
TIDE	FPR2	0.377441	7.9876e-07
TIDE	CXCR6	0.377331	8.0511e-07
TIDE	SLC25A45	0.37708	8.19915e-07
TIDE	MYD88	0.377058	8.21196e-07
TIDE	AC243772.2	0.376944	8.27975e-07
TIDE	GGTA1P	0.37692	8.2944e-07
TIDE	MAP3K3	0.376678	8.44057e-07
TIDE	EPSTI1	0.376534	8.52874e-07
TIDE	MAPKAPK2	0.376366	8.63302e-07
TIDE	HLX	0.376339	8.65006e-07
TIDE	NINJ2-AS1	0.37629	8.68065e-07
TIDE	RPS10P7	0.376038	8.83972e-07
TIDE	FTH1P23	0.376009	8.85808e-07
TIDE	IL1R1	0.375652	9.08873e-07
TIDE	LRRC8C	0.375558	9.15089e-07
TIDE	MAP3K5	0.37546	9.21572e-07
TIDE	LINC02285	0.375408	9.25013e-07
TIDE	AC106865.1	0.375379	9.2693e-07
TIDE	C19orf84	0.37535	9.28862e-07
TIDE	MTCYBP18	0.375113	9.4484e-07
TIDE	CHST1	0.375093	9.46208e-07
TIDE	CC2D1B	0.374935	9.57029e-07
TIDE	OSTF1	0.374702	9.73179e-07
TIDE	NFKB2	0.374584	9.81452e-07
TIDE	TLN1	0.374522	9.85818e-07
TIDE	AL590764.1	0.374519	9.86021e-07
TIDE	LINC01736	0.374468	9.89589e-07
TIDE	CPQ	0.374366	9.96863e-07
TIDE	DEPTOR	0.374328	9.99643e-07
TIDE	STIM1	0.374197	1.00907e-06
TIDE	SAMSN1	0.37347	1.06292e-06
TIDE	CLEC4GP1	0.373286	1.07698e-06
TIDE	SYTL1	0.373244	1.08021e-06
TIDE	RHOH	0.373116	1.09014e-06
TIDE	PINK1	0.372955	1.10275e-06
TIDE	GALM	0.372936	1.10422e-06
TIDE	CD72	0.372764	1.1179e-06
TIDE	CRB2	0.37257	1.13349e-06
TIDE	PCK2	0.372436	1.14434e-06
TIDE	ETS2	0.372247	1.15981e-06
TIDE	AP000344.1	0.372236	1.16071e-06
TIDE	SLC47A2	0.372211	1.16278e-06
TIDE	KCTD21	0.372049	1.17631e-06
TIDE	F11R	0.37202	1.17872e-06
TIDE	FAM178B	0.371985	1.18162e-06
TIDE	PFKFB3	0.371906	1.18829e-06
TIDE	TGOLN2	0.371574	1.21668e-06
TIDE	ATF7IP2	0.371302	1.2404e-06
TIDE	MELTF	0.371024	1.26507e-06
TIDE	LINC00900	0.37077	1.28811e-06
TIDE	KLF4	0.370747	1.29021e-06
TIDE	OLR1	0.370735	1.29126e-06
TIDE	MANBA	0.370698	1.29469e-06
TIDE	ABTB1	0.370593	1.30435e-06
TIDE	MBOAT7	0.370534	1.30981e-06
TIDE	CERS2	0.370389	1.32334e-06
TIDE	COL14A1	0.37023	1.33824e-06
TIDE	AL139125.1	0.370141	1.34671e-06
TIDE	ST6GAL1	0.370082	1.35233e-06
TIDE	IRF7	0.370043	1.35605e-06
TIDE	UCP2	0.369983	1.36185e-06
TIDE	AEBP1	0.369833	1.37632e-06
TIDE	ZBTB7C	0.369679	1.39136e-06
TIDE	C1RL	0.369361	1.42292e-06
TIDE	LMOD1	0.369154	1.44384e-06
TIDE	COLEC12	0.369077	1.45177e-06
TIDE	FPR1	0.36899	1.46062e-06
TIDE	RNF19B	0.368671	1.49382e-06
TIDE	DTX2	0.368603	1.50094e-06
TIDE	AC004847.1	0.36859	1.50236e-06
TIDE	LAMB3	0.368284	1.53502e-06
TIDE	FCGBP	0.368274	1.53611e-06
TIDE	NFE2	0.368062	1.55909e-06
TIDE	CH25H	0.367949	1.57157e-06
TIDE	C1S	0.367707	1.59844e-06
TIDE	TMIE	0.367605	1.60993e-06
TIDE	MTUS1	0.367225	1.65333e-06
TIDE	NEAT1	0.36716	1.66084e-06
TIDE	TRAC	0.367137	1.66352e-06
TIDE	MTATP6P1	0.366959	1.68441e-06
TIDE	CNDP2	0.366937	1.68696e-06
TIDE	HLA-C	0.366923	1.68865e-06
TIDE	NKG7	0.366857	1.69649e-06
TIDE	U62317.1	0.366731	1.71141e-06
TIDE	FTH1P3	0.366654	1.72071e-06
TIDE	STAT2	0.366529	1.73582e-06
TIDE	GIMAP2	0.366261	1.76855e-06
TIDE	NFASC	0.366112	1.7871e-06
TIDE	NUDT18	0.366097	1.78889e-06
TIDE	STAT4	0.366048	1.79501e-06
TIDE	ST14	0.365988	1.80258e-06
TIDE	RAB3IL1	0.365904	1.8131e-06
TIDE	VSIG4	0.365887	1.81528e-06
TIDE	ESYT1	0.365842	1.82093e-06
TIDE	MAP7D1	0.365697	1.83945e-06
TIDE	PLAAT3	0.365494	1.86562e-06
TIDE	PATL2	0.365313	1.88929e-06
TIDE	HAMP	0.36523	1.90029e-06
TIDE	HCP5	0.365132	1.91325e-06
TIDE	CP	0.364825	1.95442e-06
TIDE	VMO1	0.364756	1.96382e-06
TIDE	AC090587.1	0.364438	2.00762e-06
TIDE	SIT1	0.364333	2.02229e-06
TIDE	CD69	0.364266	2.03179e-06
TIDE	MS4A6A	0.364191	2.04235e-06
TIDE	HSH2D	0.36408	2.05808e-06
TIDE	MID1IP1	0.364	2.0696e-06
TIDE	MTND4P35	0.363905	2.08325e-06
TIDE	IFI35	0.363712	2.11123e-06
TIDE	PDCD1LG2	0.363534	2.13743e-06
TIDE	CRYBB1	0.363263	2.17776e-06
TIDE	MS4A4A	0.363234	2.18209e-06
TIDE	MAPK13	0.363188	2.18904e-06
TIDE	IRAK1	0.363168	2.19209e-06
TIDE	RAB43	0.363144	2.19579e-06
TIDE	ELN-AS1	0.362941	2.22675e-06
TIDE	APOE	0.362837	2.24272e-06
TIDE	CLEC17A	0.362778	2.25186e-06
TIDE	ARHGAP26	0.362739	2.2579e-06
TIDE	FTH1P5	0.362383	2.3141e-06
TIDE	A4GALT	0.362377	2.31502e-06
TIDE	RAB27A	0.362175	2.34734e-06
TIDE	SAA1	0.361998	2.37609e-06
TIDE	SLIT3	0.361632	2.43677e-06
TIDE	GBA	0.361511	2.45708e-06
TIDE	RNF166	0.361363	2.4822e-06
TIDE	MYOF	0.361124	2.52321e-06
TIDE	RAB11FIP5	0.360981	2.54796e-06
TIDE	MAP3K6	0.360971	2.54972e-06
TIDE	PAK1	0.360879	2.56586e-06
TIDE	C10orf105	0.360786	2.58235e-06
TIDE	CLCA2	0.360531	2.62774e-06
TIDE	SOD2	0.360456	2.64126e-06
TIDE	COQ8A	0.360455	2.64152e-06
TIDE	WIPF1	0.360307	2.66843e-06
TIDE	NABP1	0.360305	2.66869e-06
TIDE	CTSH	0.360135	2.69984e-06
TIDE	CCR7	0.360035	2.71849e-06
TIDE	GGT5	0.359937	2.73672e-06
TIDE	MMEL1	0.359652	2.79046e-06
TIDE	CDCP1	0.359315	2.85526e-06
TIDE	MXRA8	0.35916	2.88565e-06
TIDE	ALDH2	0.35911	2.89557e-06
TIDE	RASSF3	0.359025	2.91235e-06
TIDE	MRO	0.358934	2.93038e-06
TIDE	SIGIRR	0.358809	2.95545e-06
TIDE	FCAR	0.358487	3.02093e-06
TIDE	IRF1	0.358415	3.03573e-06
TIDE	CHST13	0.358008	3.12083e-06
TIDE	RGS10	0.358003	3.12174e-06
TIDE	AC004241.2	0.357998	3.12296e-06
TIDE	C11orf88	0.357935	3.13632e-06
TIDE	ZNF812P	0.357788	3.16777e-06
TIDE	TLDC2	0.357783	3.1687e-06
TIDE	SQOR	0.357619	3.20413e-06
TIDE	MT-ATP6	0.357565	3.21602e-06
TIDE	KLHL26	0.357556	3.2179e-06
TIDE	DHRS3	0.357045	3.3311e-06
TIDE	WASF2	0.356988	3.34409e-06
TIDE	LMNTD2	0.356783	3.39059e-06
TIDE	AC006978.1	0.356733	3.40214e-06
TIDE	GPR183	0.356179	3.53175e-06
TIDE	ZDHHC24	0.35615	3.53861e-06
TIDE	FTH1P4	0.35614	3.54101e-06
TIDE	PLAUR	0.356125	3.54479e-06
TIDE	SCN1B	0.3561	3.55064e-06
TIDE	SLC10A3	0.356025	3.56859e-06
TIDE	CBLN3	0.355848	3.6114e-06
TIDE	TAPBPL	0.355831	3.6156e-06
TIDE	ADRA1A	0.355736	3.63879e-06
TIDE	MTND4P12	0.355562	3.68168e-06
TIDE	KCNQ3	0.355289	3.75e-06
TIDE	PLAGL1	0.355282	3.75182e-06
TIDE	SPOCK2	0.355005	3.82211e-06
TIDE	SMIM25	0.354961	3.83358e-06
TIDE	CDK18	0.354807	3.8734e-06
TIDE	TMCO4	0.354769	3.88314e-06
TIDE	XAF1	0.354738	3.8914e-06
TIDE	TMPRSS3	0.354722	3.89553e-06
TIDE	ITGB5	0.354641	3.91665e-06
TIDE	AC005336.1	0.354465	3.96315e-06
TIDE	ZFP36L1	0.354415	3.97642e-06
TIDE	LINC01480	0.354308	4.00528e-06
TIDE	LILRA6	0.354178	4.04018e-06
TIDE	CD2AP	0.354139	4.0507e-06
TIDE	MB	0.354113	4.05773e-06
TIDE	CD1D	0.354098	4.06203e-06
TIDE	GAREM1	0.35401	4.08597e-06
TIDE	CASP1	0.353959	4.09977e-06
TIDE	ZBTB7A	0.353794	4.1454e-06
TIDE	TACC1	0.35365	4.18548e-06
TIDE	CCRL2	0.353623	4.19314e-06
TIDE	AC005082.1	0.353604	4.19838e-06
TIDE	SH2B3	0.353372	4.26387e-06
TIDE	FBXO32	0.353246	4.30007e-06
TIDE	SLC35F6	0.353196	4.31455e-06
TIDE	EDA	0.352901	4.4003e-06
TIDE	TACR2	0.35283	4.42103e-06
TIDE	TPBGL	0.35263	4.48035e-06
TIDE	KIF17	0.352581	4.49497e-06
TIDE	ITGA11	0.352538	4.50792e-06
TIDE	AGTRAP	0.352537	4.50835e-06
TIDE	AC004921.1	0.352509	4.51656e-06
TIDE	GBP3	0.352491	4.52219e-06
TIDE	TNRC6C-AS1	0.352413	4.54565e-06
TIDE	FGF20	0.352335	4.56922e-06
TIDE	CCL19	0.352245	4.59683e-06
TIDE	FUT4	0.352153	4.62511e-06
TIDE	ETV7	0.352137	4.62998e-06
TIDE	NLRC5	0.351817	4.72933e-06
TIDE	DPRXP4	0.351552	4.81356e-06
TIDE	AC009950.1	0.351488	4.83394e-06
TIDE	RTP4	0.351484	4.83533e-06
TIDE	PNPLA7	0.351448	4.84688e-06
TIDE	RNF149	0.351419	4.85615e-06
TIDE	MT-CYB	0.351394	4.86403e-06
TIDE	PIK3IP1	0.351169	4.93745e-06
TIDE	NFE2L1	0.350917	5.02051e-06
TIDE	ABR	0.350884	5.03153e-06
TIDE	RASSF4	0.350876	5.03393e-06
TIDE	SLC38A10	0.350862	5.03873e-06
TIDE	AC015712.2	0.350792	5.0623e-06
TIDE	CHST6	0.350366	5.20696e-06
TIDE	MYO1C	0.350259	5.24374e-06
TIDE	SFMBT2	0.350068	5.31045e-06
TIDE	TRIM56	0.34993	5.3591e-06
TIDE	SLC51A	0.349777	5.41331e-06
TIDE	TNFSF10	0.349728	5.43081e-06
TIDE	ALDH4A1	0.349714	5.43597e-06
TIDE	FTH1P20	0.349592	5.47999e-06
TIDE	PPARG	0.349376	5.5585e-06
TIDE	CDH23	0.349318	5.57961e-06
TIDE	CD300A	0.349317	5.58014e-06
TIDE	FCN1	0.349192	5.62634e-06
TIDE	TRBV7-9	0.34917	5.63437e-06
TIDE	GSDMD	0.349136	5.64716e-06
TIDE	SLC9A1	0.349095	5.66216e-06
TIDE	FHAD1	0.348906	5.73336e-06
TIDE	ABLIM3	0.348793	5.77583e-06
TIDE	GPR65	0.348744	5.79444e-06
TIDE	MTATP8P1	0.348645	5.83238e-06
TIDE	PRICKLE3	0.348637	5.83569e-06
TIDE	PLCXD3	0.348632	5.83735e-06
TIDE	PPP1R3D	0.348514	5.88277e-06
TIDE	AC010997.4	0.348432	5.91455e-06
TIDE	C4A	0.348369	5.93919e-06
TIDE	FTH1P2	0.348219	5.99781e-06
TIDE	ANXA4	0.348104	6.04328e-06
TIDE	MICAL2	0.348005	6.08276e-06
TIDE	IQCA1	0.348004	6.08333e-06
TIDE	SNED1	0.347808	6.16187e-06
TIDE	PLXNB2	0.347651	6.22551e-06
TIDE	CRYBG1	0.347546	6.26848e-06
TIDE	CFAP99	0.347402	6.32799e-06
TIDE	APOBEC3F	0.347395	6.33078e-06
TIDE	PWWP2B	0.347268	6.38344e-06
TIDE	AC003072.1	0.347241	6.39487e-06
TIDE	CLIC3	0.347159	6.42926e-06
TIDE	DAGLB	0.347112	6.44925e-06
TIDE	SERPINB1	0.347054	6.47356e-06
TIDE	B3GNT8	0.347037	6.48087e-06
TIDE	KIF16B	0.347018	6.48879e-06
TIDE	CEACAM4	0.346998	6.49734e-06
TIDE	TRBV24-1	0.346969	6.5096e-06
TIDE	OAS1	0.346916	6.53225e-06
TIDE	CEP250-AS1	0.34653	6.6988e-06
TIDE	FTH1P16	0.346526	6.70068e-06
TIDE	GAS2L1	0.346433	6.74169e-06
TIDE	OSM	0.346286	6.80652e-06
TIDE	GZMB	0.346235	6.8289e-06
TIDE	AC015819.1	0.346189	6.84942e-06
TIDE	HLA-DQB1	0.345998	6.93535e-06
TIDE	GCHFR	0.345981	6.94315e-06
TIDE	FTH1P12	0.345896	6.98164e-06
TIDE	AP002954.1	0.345732	7.05657e-06
TIDE	ATP13A2	0.34551	7.15901e-06
TIDE	BLVRB	0.3452	7.30507e-06
TIDE	OGFRL1	0.345073	7.36538e-06
TIDE	PTPN22	0.34506	7.37157e-06
TIDE	AC040970.1	0.344974	7.413e-06
TIDE	CCR5AS	0.344801	7.49651e-06
TIDE	CAPZB	0.344775	7.50911e-06
TIDE	S100A14	0.344723	7.53459e-06
TIDE	CD3D	0.344712	7.54e-06
TIDE	MYH15	0.344623	7.58373e-06
TIDE	OLFML2B	0.344437	7.6755e-06
TIDE	PRSS36	0.344341	7.72357e-06
TIDE	C17orf107	0.344313	7.73726e-06
TIDE	TMEM273	0.344286	7.75097e-06
TIDE	RNU4-62P	0.344171	7.80888e-06
TIDE	CRYZL2P	0.344131	7.82932e-06
TIDE	ALOX5AP	0.344102	7.84392e-06
TIDE	NMT1	0.344044	7.87318e-06
TIDE	FAP	0.343741	8.02926e-06
TIDE	SLC43A2	0.34364	8.08168e-06
TIDE	OTULINL	0.343537	8.13594e-06
TIDE	MT-CO1	0.343486	8.16244e-06
TIDE	HLA-DPB2	0.34338	8.21874e-06
TIDE	LRP10	0.343363	8.2279e-06
TIDE	UPK3A	0.343149	8.34203e-06
TIDE	LAP3	0.343045	8.39841e-06
TIDE	PRELP	0.342958	8.44528e-06
TIDE	SIDT2	0.34255	8.67049e-06
TIDE	RAB43P1	0.341878	9.05309e-06
TIDE	ARRB1	0.341609	9.21094e-06
TIDE	AL591895.1	0.341474	9.29118e-06
TIDE	VNN2	0.341314	9.3868e-06
TIDE	AC087273.2	0.341292	9.39979e-06
TIDE	TRGV3	0.341249	9.42591e-06
TIDE	AC068580.3	0.341232	9.43626e-06
TIDE	GZMM	0.341049	9.54735e-06
TIDE	FBXW4	0.340905	9.63569e-06
TIDE	BIN1	0.340901	9.63835e-06
TIDE	MAOB	0.340599	9.82644e-06
TIDE	CALML4	0.340537	9.86538e-06
TIDE	CARD16	0.340267	1.00374e-05
TIDE	SHROOM1	0.340221	1.00669e-05
TIDE	AC022706.1	0.34012	1.01318e-05
TIDE	GBP1	0.340077	1.01598e-05
TIDE	AC068580.4	0.339567	1.04951e-05
TIDE	FGF1	0.339431	1.05869e-05
TIDE	TIMD4	0.339292	1.06807e-05
TIDE	CAMTA2	0.339206	1.07392e-05
TIDE	NAGK	0.338983	1.08927e-05
TIDE	C11orf21	0.338978	1.08966e-05
TIDE	DAO	0.338795	1.10236e-05
TIDE	TBC1D1	0.338788	1.1029e-05
TIDE	IFIT2	0.338579	1.11761e-05
TIDE	PLA1A	0.338532	1.12098e-05
TIDE	NOD1	0.338394	1.13085e-05
TIDE	CORO1B	0.338314	1.13654e-05
TIDE	BATF2	0.338228	1.14278e-05
TIDE	ARHGAP1	0.338137	1.14937e-05
TIDE	SLC29A1	0.338097	1.15231e-05
TIDE	PELI3	0.33795	1.16307e-05
TIDE	CD244	0.337771	1.17639e-05
TIDE	CALHM2	0.33773	1.1794e-05
TIDE	AIFM3	0.337684	1.18284e-05
TIDE	CYP11A1	0.337536	1.19398e-05
TIDE	ARHGAP15	0.337502	1.1966e-05
TIDE	F2RL2	0.337418	1.20293e-05
TIDE	TRIM21	0.337379	1.20589e-05
TIDE	AC022613.1	0.33733	1.20962e-05
TIDE	LSP1	0.3373	1.21193e-05
TIDE	DOK1	0.33689	1.24373e-05
TIDE	IFITM9P	0.33685	1.2469e-05
TIDE	FAM20A	0.336791	1.25155e-05
TIDE	IGSF22	0.336753	1.25451e-05
TIDE	MSLN	0.3364	1.28282e-05
TIDE	CXCL12	0.336375	1.2848e-05
TIDE	CD40	0.336279	1.29262e-05
TIDE	BTBD11	0.336263	1.29391e-05
TIDE	ENG	0.336257	1.29438e-05
TIDE	KIAA0513	0.336181	1.30061e-05
TIDE	GPBAR1	0.336151	1.30309e-05
TIDE	BMPR1B-DT	0.336088	1.30821e-05
TIDE	APOBEC3G	0.336013	1.31446e-05
TIDE	PADI2	0.335956	1.31911e-05
TIDE	GSTM4	0.33579	1.33303e-05
TIDE	AMDHD2	0.335739	1.33726e-05
TIDE	FAM214B	0.335495	1.35797e-05
TIDE	ASB2	0.335387	1.36721e-05
TIDE	GLB1L	0.335157	1.38711e-05
TIDE	ROM1	0.335136	1.38886e-05
TIDE	RSPH1	0.335052	1.39627e-05
TIDE	GALNT10	0.33505	1.3964e-05
TIDE	PPIP5K1	0.335003	1.40056e-05
TIDE	AL590428.1	0.334886	1.41081e-05
TIDE	AP000763.2	0.334774	1.42079e-05
TIDE	MAP4	0.334591	1.43715e-05
TIDE	MFNG	0.334532	1.44247e-05
TIDE	MTND1P23	0.334398	1.4546e-05
TIDE	VASN	0.334247	1.46841e-05
TIDE	AC005515.1	0.333986	1.49258e-05
TIDE	PHYKPL	0.333965	1.49452e-05
TIDE	CAMP	0.333924	1.4984e-05
TIDE	FHOD1	0.333797	1.51032e-05
TIDE	RNA5SP498	0.333744	1.51537e-05
TIDE	TREM2	0.333718	1.5178e-05
TIDE	MYH9	0.333632	1.526e-05
TIDE	KLRB1	0.333476	1.54087e-05
TIDE	AC023510.2	0.333447	1.54373e-05
TIDE	EMILIN1	0.333423	1.546e-05
TIDE	PLEKHM1	0.33333	1.55504e-05
TIDE	PLCD1	0.333322	1.55573e-05
TIDE	DYSF	0.333227	1.56497e-05
TIDE	LINC01146	0.333213	1.56637e-05
TIDE	DKK3	0.333088	1.57864e-05
TIDE	SIL1	0.33295	1.59228e-05
TIDE	RNF130	0.332806	1.6066e-05
TIDE	LY6E	0.332658	1.62148e-05
TIDE	GPAT2	0.332584	1.6289e-05
TIDE	FOXP1	0.332301	1.65785e-05
TIDE	CNTNAP1	0.332279	1.66007e-05
TIDE	FTH1P10	0.332272	1.66081e-05
TIDE	SMAD7	0.332207	1.6675e-05
TIDE	MTND6P4	0.332196	1.6687e-05
TIDE	MX1	0.332064	1.68247e-05
TIDE	CSTB	0.332052	1.68367e-05
TIDE	GASK1B	0.331943	1.69513e-05
TIDE	ANKRD2	0.331729	1.71772e-05
TIDE	VAMP8	0.331714	1.71935e-05
TIDE	MPO	0.331495	1.74287e-05
TIDE	ACKR4	0.331417	1.75133e-05
TIDE	PSMB8-AS1	0.331386	1.75466e-05
TIDE	RASGEF1A	0.331382	1.75513e-05
TIDE	SAA2	0.331213	1.77351e-05
TIDE	AC104966.1	0.33113	1.78269e-05
TIDE	FICD	0.331062	1.79017e-05
TIDE	TAL1	0.331055	1.79096e-05
TIDE	VNN1	0.330918	1.80616e-05
TIDE	CD109	0.330895	1.80874e-05
TIDE	FP565260.3	0.330723	1.82814e-05
TIDE	PRR34	0.330668	1.83432e-05
TIDE	MYBPH	0.330667	1.83449e-05
TIDE	CST7	0.330596	1.84249e-05
TIDE	TMEM61	0.330547	1.84812e-05
TIDE	SIGLEC5	0.330494	1.85415e-05
TIDE	IGLV1-47	0.330397	1.86534e-05
TIDE	CES4A	0.33037	1.86836e-05
TIDE	ACP2	0.32974	1.94236e-05
TIDE	WIPI1	0.329473	1.97462e-05
TIDE	QPRT	0.329032	2.02878e-05
TIDE	SMARCD2	0.328769	2.06184e-05
TIDE	TSPAN14	0.328609	2.08214e-05
TIDE	PRX	0.328592	2.08434e-05
TIDE	CXCL5	0.32853	2.09227e-05
TIDE	BCL2	0.328447	2.103e-05
TIDE	ATP2B4	0.328407	2.10819e-05
TIDE	CD83	0.328266	2.12649e-05
TIDE	MTCO1P53	0.327919	2.17211e-05
TIDE	CR1	0.32788	2.17727e-05
TIDE	GPR160	0.327648	2.20833e-05
TIDE	AC087645.2	0.327611	2.21334e-05
TIDE	GALNT2	0.327559	2.2204e-05
TIDE	OAF	0.327434	2.23745e-05
TIDE	IL17RC	0.327391	2.24335e-05
TIDE	TRIM6	0.32729	2.25719e-05
TIDE	LTBP3	0.3271	2.2835e-05
TIDE	TNFRSF10C	0.327084	2.28571e-05
TIDE	HTR7P1	0.327051	2.29032e-05
TIDE	TSPYL5	0.32701	2.29616e-05
TIDE	P4HA2	0.326908	2.31051e-05
TIDE	C5orf49	0.326897	2.31193e-05
TIDE	SFN	0.326873	2.31538e-05
TIDE	STX3	0.326795	2.32637e-05
TIDE	MME	0.326795	2.32637e-05
TIDE	KIAA1671	0.326767	2.33045e-05
TIDE	ADAMTSL4-AS2	0.326765	2.33072e-05
TIDE	FGD4	0.326666	2.34479e-05
TIDE	MSR1	0.326499	2.36874e-05
TIDE	SEMA4D	0.326273	2.40153e-05
TIDE	AP5B1	0.326201	2.41206e-05
TIDE	CD99L2	0.326135	2.42178e-05
TIDE	CASP5	0.326089	2.42857e-05
TIDE	ICOSLG	0.325912	2.45483e-05
TIDE	AC136475.7	0.325779	2.47474e-05
TIDE	NUAK2	0.325758	2.47789e-05
TIDE	TAP2	0.325742	2.48027e-05
TIDE	CCL13	0.325664	2.4921e-05
TIDE	SHC1	0.325663	2.49221e-05
TIDE	UBXN10	0.325594	2.50268e-05
TIDE	NAPSB	0.325548	2.50968e-05
TIDE	PNPO	0.325509	2.51561e-05
TIDE	LINC01678	0.32526	2.55393e-05
TIDE	TLR4	0.325216	2.56077e-05
TIDE	AC130371.2	0.325214	2.56108e-05
TIDE	RN7SL834P	0.325079	2.58203e-05
TIDE	FBLN5	0.325047	2.58702e-05
TIDE	CD48	0.324973	2.59877e-05
TIDE	LOXL4	0.324793	2.62722e-05
TIDE	IGLV1-44	0.324549	2.66628e-05
TIDE	HHIPL1	0.324276	2.71055e-05
TIDE	MCEMP1	0.324273	2.71111e-05
TIDE	NCDN	0.324128	2.73492e-05
TIDE	LAMA3	0.324081	2.74277e-05
TIDE	AC099343.3	0.323944	2.76549e-05
TIDE	CLEC4A	0.323935	2.76693e-05
TIDE	TSPAN1	0.323895	2.77366e-05
TIDE	AC009084.2	0.323663	2.81276e-05
TIDE	PLIN4	0.323525	2.83618e-05
TIDE	CD247	0.323515	2.8379e-05
TIDE	CNPY3	0.323502	2.84011e-05
TIDE	HPN	0.323481	2.84381e-05
TIDE	SLC24A4	0.323472	2.84529e-05
TIDE	CFH	0.323363	2.86408e-05
TIDE	AL023284.4	0.323289	2.87676e-05
TIDE	SKAP1	0.323128	2.9048e-05
TIDE	AC243772.3	0.323113	2.90753e-05
TIDE	DTX3L	0.323079	2.91336e-05
TIDE	CCL2	0.32293	2.93969e-05
TIDE	CTSC	0.322905	2.94401e-05
TIDE	GLUL	0.322881	2.94835e-05
TIDE	CLCF1	0.322743	2.97292e-05
TIDE	LINC01270	0.322574	3.00313e-05
TIDE	REL	0.3223	3.05307e-05
TIDE	ADRA2A	0.322244	3.06336e-05
TIDE	GPR68	0.322039	3.10111e-05
TIDE	GPR39	0.322029	3.10298e-05
TIDE	SLC25A35	0.321989	3.11048e-05
TIDE	IGFBP6	0.32198	3.11209e-05
TIDE	SSR4P1	0.321972	3.1137e-05
TIDE	HSPB1	0.321931	3.12122e-05
TIDE	EXOC3	0.321836	3.13903e-05
TIDE	CITED4	0.32176	3.15339e-05
TIDE	CYB5R1	0.321744	3.15638e-05
TIDE	CHIT1	0.321694	3.16591e-05
TIDE	OLFML3	0.321646	3.17492e-05
TIDE	GRAMD4	0.321602	3.18341e-05
TIDE	NTRK1	0.321447	3.21313e-05
TIDE	FTH1P11	0.321323	3.23699e-05
TIDE	LACC1	0.321252	3.25066e-05
TIDE	IMPA2	0.321206	3.25962e-05
TIDE	KCNMB1	0.321016	3.29681e-05
TIDE	LTF	0.320919	3.31612e-05
TIDE	HS6ST1	0.320681	3.36343e-05
TIDE	MTND2P28	0.320609	3.37789e-05
TIDE	FOLR2	0.320578	3.38427e-05
TIDE	PLD4	0.320514	3.39706e-05
TIDE	AC002059.1	0.32035	3.43053e-05
TIDE	SYNM	0.320287	3.44339e-05
TIDE	BBS5	0.320202	3.46084e-05
TIDE	GPR34	0.320103	3.48135e-05
TIDE	ARMH3	0.320022	3.49809e-05
TIDE	SENCR	0.319972	3.50858e-05
TIDE	LINC02542	0.319929	3.5176e-05
TIDE	AC069549.1	0.319771	3.55079e-05
TIDE	CHI3L1	0.319625	3.58167e-05
TIDE	SLC39A8	0.319443	3.62075e-05
TIDE	CFLAR	0.319435	3.6223e-05
TIDE	CLEC9A	0.319432	3.62292e-05
TIDE	TRPV4	0.319384	3.63346e-05
TIDE	LYZ	0.319361	3.63843e-05
TIDE	TOLLIP	0.319342	3.64247e-05
TIDE	HVCN1	0.31932	3.64714e-05
TIDE	MAPKAPK3	0.319303	3.65088e-05
TIDE	CFI	0.319251	3.66212e-05
TIDE	TRIM54	0.319232	3.66619e-05
TIDE	SIDT1	0.319015	3.71373e-05
TIDE	SULT1A1	0.318979	3.72166e-05
TIDE	IFITM3P2	0.318938	3.73088e-05
TIDE	PLBD1	0.318881	3.74331e-05
TIDE	IPO13	0.318673	3.78986e-05
TIDE	MTCO2P12	0.31865	3.79503e-05
TIDE	CMAHP	0.318614	3.80312e-05
TIDE	NFKB1	0.318549	3.81773e-05
TIDE	TNFSF9	0.31851	3.82651e-05
TIDE	GRASP	0.318502	3.82847e-05
TIDE	AL117328.1	0.318289	3.87688e-05
TIDE	PLD3	0.318283	3.87833e-05
TIDE	FOLR1	0.318244	3.88725e-05
TIDE	NAAA	0.318123	3.91512e-05
TIDE	FCGR2B	0.318044	3.93347e-05
TIDE	ORAI3	0.318037	3.93514e-05
TIDE	AC099518.1	0.31787	3.97413e-05
TIDE	GPR88	0.317656	4.02474e-05
TIDE	MARCHF2	0.317649	4.02645e-05
TIDE	SGMS2	0.317564	4.04666e-05
TIDE	MAP4K2	0.317542	4.05182e-05
TIDE	CTF1	0.31706	4.16856e-05
TIDE	HENMT1	0.316911	4.20544e-05
TIDE	PODNL1	0.316764	4.24191e-05
TIDE	HIPK3	0.31659	4.28556e-05
TIDE	EPHX3	0.316383	4.33805e-05
TIDE	SAMD9L	0.316344	4.34796e-05
TIDE	MTND4LP30	0.316283	4.36342e-05
TIDE	XG	0.316265	4.36798e-05
TIDE	GAB3	0.315983	4.44111e-05
TIDE	ADAM15	0.315857	4.47383e-05
TIDE	DMTN	0.315729	4.50754e-05
TIDE	ZFHX3	0.315727	4.5083e-05
TIDE	PAPLN	0.315578	4.54761e-05
TIDE	TPRG1-AS1	0.315562	4.55196e-05
TIDE	MZB1	0.315383	4.59995e-05
TIDE	SHE	0.315363	4.60544e-05
TIDE	MIR6774	0.315274	4.62951e-05
TIDE	C16orf89	0.315188	4.65259e-05
TIDE	NT5DC3	0.315141	4.66553e-05
TIDE	GRK3	0.314938	4.72119e-05
TIDE	F5	0.314883	4.7363e-05
TIDE	EFHD1	0.314843	4.74746e-05
TIDE	OTUD1	0.314725	4.78029e-05
TIDE	AKNA	0.314692	4.78954e-05
TIDE	CPED1	0.314633	4.80606e-05
TIDE	HAS1	0.314619	4.81004e-05
TIDE	ADAP1	0.314583	4.82021e-05
TIDE	ADIPOR1	0.314579	4.82142e-05
TIDE	EPB41L1	0.314573	4.82304e-05
TIDE	AC079210.1	0.314514	4.83973e-05
TIDE	SSC5D	0.314425	4.86493e-05
TIDE	LINC00299	0.314282	4.90551e-05
TIDE	KCNN4	0.314197	4.92985e-05
TIDE	KMO	0.314107	4.95596e-05
TIDE	GGTLC4P	0.31409	4.96089e-05
TIDE	BCL2A1	0.314016	4.9822e-05
TIDE	AL357992.1	0.31389	5.01883e-05
TIDE	XKR8	0.313864	5.02664e-05
TIDE	ABCA13	0.313845	5.03212e-05
TIDE	AC079015.1	0.313656	5.08761e-05
TIDE	WWC1	0.313609	5.10169e-05
TIDE	HGSNAT	0.313563	5.11536e-05
TIDE	FAM151A	0.313544	5.12086e-05
TIDE	ACOX2	0.313511	5.13079e-05
TIDE	P2RX4	0.313361	5.17562e-05
TIDE	BAIAP3	0.313186	5.22867e-05
TIDE	AC005831.1	0.313173	5.2326e-05
TIDE	PIRT	0.312976	5.29282e-05
TIDE	MTCO1P12	0.312967	5.29547e-05
TIDE	SERPINA3	0.312959	5.29813e-05
TIDE	LGALS12	0.312867	5.32644e-05
TIDE	RNU6ATAC18P	0.312765	5.35803e-05
TIDE	DDX60	0.31268	5.3846e-05
TIDE	BANK1	0.312671	5.38729e-05
TIDE	SERINC3	0.312642	5.39629e-05
TIDE	HMGA1P4	0.312414	5.46795e-05
TIDE	PPARD	0.312362	5.48472e-05
TIDE	CASP4	0.312341	5.49112e-05
TIDE	KLF2	0.312305	5.50257e-05
TIDE	PRR15	0.312232	5.52599e-05
TIDE	MIR3151	0.31179	5.6691e-05
TIDE	LIPM	0.311724	5.69087e-05
TIDE	LINC01871	0.311634	5.72035e-05
TIDE	RIN2	0.311622	5.72437e-05
TIDE	MYO1D	0.311579	5.73866e-05
TIDE	ANO4	0.311498	5.76542e-05
TIDE	ANKH	0.311496	5.76637e-05
TIDE	RGS18	0.311398	5.79903e-05
TIDE	AC099343.4	0.311277	5.8396e-05
TIDE	UBXN10-AS1	0.311245	5.85022e-05
TIDE	AC011374.2	0.311068	5.91028e-05
TIDE	PRKCB	0.311063	5.91224e-05
TIDE	PLEKHM2	0.311004	5.93237e-05
TIDE	WARS1	0.310832	5.99117e-05
TIDE	CLMN	0.310818	5.99614e-05
TIDE	SOAT1	0.310733	6.02552e-05
TIDE	AZIN2	0.310652	6.05353e-05
TIDE	FAM53A	0.310645	6.05604e-05
TIDE	SSH3	0.310638	6.05854e-05
TIDE	CD22	0.310434	6.13017e-05
TIDE	PIM1	0.310289	6.18161e-05
TIDE	FTH1P15	0.310258	6.19235e-05
TIDE	MOB3A	0.310169	6.22417e-05
TIDE	BTN3A2	0.310043	6.2696e-05
TIDE	TEP1	0.30992	6.31378e-05
TIDE	INSRR	0.309902	6.32057e-05
TIDE	NUPR1	0.309821	6.34986e-05
TIDE	IGKV3-11	0.309759	6.37239e-05
TIDE	EPS8L2	0.309513	6.46298e-05
TIDE	AL513190.1	0.309323	6.53389e-05
TIDE	GZMA	0.309215	6.5742e-05
TIDE	TANGO2	0.309171	6.59101e-05
TIDE	IL1B	0.309115	6.61222e-05
TIDE	AL512353.1	0.309079	6.62584e-05
TIDE	ITK	0.30891	6.68997e-05
TIDE	FAM124A	0.308762	6.7469e-05
TIDE	HS1BP3	0.308722	6.76245e-05
TIDE	GRAMD2B	0.308672	6.78194e-05
TIDE	AK7	0.308628	6.79869e-05
TIDE	OR2W3	0.308598	6.81036e-05
TIDE	RETN	0.308562	6.82435e-05
TIDE	PGBD5	0.308545	6.83118e-05
TIDE	SLC16A13	0.308446	6.87002e-05
TIDE	PTCRA	0.308346	6.90907e-05
TIDE	MT-ATP8	0.30827	6.9392e-05
TIDE	BX539320.1	0.308233	6.95399e-05
TIDE	AL355916.1	0.308131	6.99467e-05
TIDE	LINC02723	0.307893	7.09025e-05
TIDE	ALDH1A1	0.30789	7.09115e-05
TIDE	NDST2	0.307859	7.10395e-05
TIDE	HP	0.307774	7.13839e-05
TIDE	PTER	0.307617	7.20242e-05
TIDE	MSN	0.307598	7.2101e-05
TIDE	AC096677.1	0.307429	7.2801e-05
TIDE	TPPP	0.307288	7.33872e-05
TIDE	AC245128.3	0.307189	7.37986e-05
TIDE	AQP9	0.306978	7.46887e-05
TIDE	AL512631.1	0.306861	7.5189e-05
TIDE	AL096865.1	0.306768	7.55845e-05
TIDE	AC144831.1	0.30676	7.56219e-05
TIDE	RHBDL2	0.30661	7.62667e-05
TIDE	TMEM156	0.306365	7.73318e-05
TIDE	PLEKHG5	0.306283	7.7692e-05
TIDE	SMPDL3B	0.306152	7.82703e-05
TIDE	RAB37	0.306144	7.83086e-05
TIDE	PLPP1	0.306076	7.8609e-05
TIDE	TMEM176B	0.30607	7.86346e-05
TIDE	SLC66A2	0.30598	7.90392e-05
TIDE	ELOVL7	0.305948	7.91809e-05
TIDE	TIFA	0.305935	7.92389e-05
TIDE	CAPS	0.305896	7.94133e-05
TIDE	SLC44A3	0.305876	7.95038e-05
TIDE	PLCD3	0.305587	8.08146e-05
TIDE	GALNT15	0.305522	8.11108e-05
TIDE	AC008750.1	0.305502	8.12055e-05
TIDE	AC138207.6	0.305494	8.12428e-05
TIDE	GRAMD1B	0.305345	8.19257e-05
TIDE	BAG3	0.30534	8.19523e-05
TIDE	NACC2	0.305065	8.32333e-05
TIDE	ST6GALNAC2	0.305048	8.33144e-05
TIDE	SERPINF2	0.304817	8.44028e-05
TIDE	DUSP18	0.304616	8.53661e-05
TIDE	NLRX1	0.304584	8.55184e-05
TIDE	ZNRF2	0.3043	8.69007e-05
TIDE	HDAC11	0.304115	8.78054e-05
TIDE	SRGN	0.303754	8.9605e-05
TIDE	LRRC2	0.30355	9.06384e-05
TIDE	AC110995.1	0.303462	9.10857e-05
TIDE	AC243960.1	0.303441	9.1196e-05
TIDE	P2RX1	0.303438	9.12107e-05
TIDE	RGL3	0.303359	9.16163e-05
TIDE	FOSL2	0.303275	9.20459e-05
TIDE	CCDC40	0.303241	9.22242e-05
TIDE	SMPD1	0.303202	9.24252e-05
TIDE	GMFG	0.303114	9.28807e-05
TIDE	TSPAN33	0.303032	9.33083e-05
TIDE	SMCO4	0.303013	9.34061e-05
TIDE	KCNJ5	0.302979	9.35868e-05
TIDE	GOLT1A	0.302484	9.6214e-05
TIDE	LBP	0.302326	9.7065e-05
TIDE	SLC9A3R1	0.302288	9.72716e-05
TIDE	PLCH1	0.302262	9.74124e-05
TIDE	AC093627.4	0.302162	9.79617e-05
TIDE	TRIM47	0.302159	9.79774e-05
TIDE	TMEM176A	0.302132	9.8127e-05
TIDE	ARHGEF37	0.30191	9.93476e-05
TIDE	TIAM1	0.301861	9.9619e-05
TIDE	PRRT3	0.301724	0.000100381
TIDE	HCFC1-AS1	0.301674	0.000100663
TIDE	IL34	0.301668	0.000100695
TIDE	RASGRP3	0.301652	0.000100784
TIDE	ADGRD1	0.301513	0.000101571
TIDE	NAT8L	0.301501	0.000101636
TIDE	SYT9	0.301309	0.000102733
TIDE	ADCK2	0.301204	0.000103335
TIDE	PSTPIP2	0.300969	0.000104691
TIDE	MARCO	0.300792	0.000105726
TIDE	PLXNC1	0.300716	0.000106174
TIDE	AC233723.1	0.300676	0.000106412
TIDE	IGIP	0.300474	0.000107608
TIDE	PITPNM1	0.300437	0.000107832
TIDE	MT-CO2	0.300427	0.000107892
TIDE	HSD11B1-AS1	0.300272	0.000108821
TIDE	HERC6	0.300254	0.00010893
TIDE	AMACR	0.300161	0.000109496
TIDE	DUSP1	0.300069	0.000110056
TIDE	GLDN	0.300069	0.000110056
TIDE	IRF2	0.300011	0.000110408
TIDE	PLEKHA6	0.30001	0.000110416
TIDE	LINC01605	0.30001	0.000110416
TIDE	POMC	0.300004	0.000110452
TIDE	NAA50	-0.300093	0.000109907
TIDE	ORC2	-0.300231	0.000109069
TIDE	CRBN	-0.300292	0.000108704
TIDE	UBLCP1	-0.30031	0.000108592
TIDE	BRK1	-0.300536	0.00010724
TIDE	NOC2L	-0.30054	0.000107214
TIDE	ISL2	-0.300545	0.000107188
TIDE	AL355802.1	-0.300565	0.000107068
TIDE	RPS4XP1	-0.300651	0.000106557
TIDE	UTP14C	-0.300664	0.00010648
TIDE	TAF5	-0.300706	0.000106234
TIDE	CEP83-DT	-0.300889	0.000105161
TIDE	DERA	-0.300925	0.000104951
TIDE	IREB2	-0.30096	0.000104741
TIDE	MANEAL	-0.300998	0.000104524
TIDE	CERS4	-0.301021	0.00010439
TIDE	PLAC1	-0.301026	0.00010436
TIDE	AC018868.1	-0.301034	0.000104315
TIDE	IMP3	-0.301041	0.000104273
TIDE	ZC3H8	-0.301077	0.000104065
TIDE	IDI1	-0.301093	0.000103973
TIDE	INTS4	-0.301123	0.000103799
TIDE	MYL6B	-0.30124	0.000103128
TIDE	ELMOD2	-0.301288	0.000102848
TIDE	ZNF181	-0.301337	0.000102568
TIDE	SF3B5	-0.301343	0.000102535
TIDE	HSPE1	-0.301378	0.000102338
TIDE	CBLL1	-0.301556	0.000101327
TIDE	SOX11	-0.301694	0.00010055
TIDE	NDUFB5	-0.30173	0.000100349
TIDE	PODXL2	-0.301845	9.97069e-05
TIDE	POLR2K	-0.301877	9.95311e-05
TIDE	ATG4D	-0.301887	9.94752e-05
TIDE	NUP205	-0.301937	9.91962e-05
TIDE	TMEM161B-AS1	-0.30197	9.90133e-05
TIDE	PSMD7	-0.301975	9.89895e-05
TIDE	AL132838.1	-0.301992	9.88942e-05
TIDE	RPAP3	-0.302057	9.85376e-05
TIDE	STX8	-0.302103	9.82847e-05
TIDE	TRIM60P18	-0.302111	9.82374e-05
TIDE	BUD23	-0.302123	9.81743e-05
TIDE	NFYB	-0.302254	9.74593e-05
TIDE	E2F1	-0.302283	9.73028e-05
TIDE	AC093510.2	-0.302294	9.72403e-05
TIDE	AP002360.2	-0.302333	9.70296e-05
TIDE	GPS1	-0.302367	9.68426e-05
TIDE	FSD1	-0.302431	9.65007e-05
TIDE	RNU7-123P	-0.302475	9.62648e-05
TIDE	AC009309.2	-0.302498	9.61367e-05
TIDE	RPL35P5	-0.302546	9.58819e-05
TIDE	JMJD1C	-0.302566	9.5774e-05
TIDE	ST3GAL3	-0.302635	9.54049e-05
TIDE	RNF180	-0.30267	9.52209e-05
TIDE	LRRTM2	-0.302753	9.47774e-05
TIDE	AL049830.1	-0.302756	9.47622e-05
TIDE	UQCC2	-0.302798	9.45412e-05
TIDE	TOR1A	-0.302812	9.44652e-05
TIDE	TMSB15B-AS1	-0.302851	9.426e-05
TIDE	EAPP	-0.302864	9.41918e-05
TIDE	EEF1A1P5	-0.302933	9.38284e-05
TIDE	AC093620.1	-0.302943	9.37755e-05
TIDE	PROX1	-0.302957	9.37e-05
TIDE	DCP1A	-0.302966	9.36547e-05
TIDE	RPS16	-0.303003	9.34588e-05
TIDE	ZNF256	-0.303035	9.32933e-05
TIDE	ZSCAN9	-0.303193	9.24699e-05
TIDE	UQCC3	-0.303202	9.24252e-05
TIDE	LINC01775	-0.303257	9.21387e-05
TIDE	PSMA6	-0.30328	9.20236e-05
TIDE	CCT6A	-0.303285	9.19939e-05
TIDE	EID1	-0.303344	9.16902e-05
TIDE	AC010409.2	-0.303367	9.1572e-05
TIDE	WDR5	-0.303386	9.1476e-05
TIDE	CDC27	-0.303445	9.11739e-05
TIDE	KRBOX4	-0.303465	9.1071e-05
TIDE	IL12A	-0.303521	9.07848e-05
TIDE	TERF1	-0.303797	8.93881e-05
TIDE	PAFAH1B2	-0.30381	8.93231e-05
TIDE	AL590399.4	-0.303849	8.91274e-05
TIDE	ZNF304	-0.303931	8.87188e-05
TIDE	PSIP1	-0.303976	8.84968e-05
TIDE	RPL5P34	-0.304	8.83752e-05
TIDE	SNTG1	-0.304049	8.81326e-05
TIDE	C1orf43	-0.304123	8.77698e-05
TIDE	NCBP1	-0.304174	8.75146e-05
TIDE	KARS1	-0.304241	8.71895e-05
TIDE	RBBP4P2	-0.304241	8.71895e-05
TIDE	FGF14	-0.304255	8.7119e-05
TIDE	AC135178.6	-0.304269	8.70485e-05
TIDE	TMLHE	-0.304287	8.6964e-05
TIDE	CYCSP55	-0.304292	8.69359e-05
TIDE	PPP4R1	-0.304304	8.68796e-05
TIDE	TSR1	-0.304412	8.63537e-05
TIDE	LBR	-0.304422	8.63047e-05
TIDE	PSMA7	-0.304466	8.60884e-05
TIDE	NCAPD2	-0.304606	8.54146e-05
TIDE	DCAF16	-0.304674	8.50899e-05
TIDE	LINC01587	-0.304808	8.44463e-05
TIDE	FAM131B	-0.304902	8.39999e-05
TIDE	RCOR2	-0.305007	8.35039e-05
TIDE	SOX12	-0.305023	8.34294e-05
TIDE	ARGLU1	-0.305053	8.32873e-05
TIDE	PPA2	-0.305066	8.32265e-05
TIDE	PPID	-0.305112	8.30106e-05
TIDE	POLR3K	-0.305166	8.27617e-05
TIDE	MCM3	-0.305298	8.21456e-05
TIDE	NSUN4	-0.305312	8.20789e-05
TIDE	KMT5B	-0.305391	8.1713e-05
TIDE	AL163051.1	-0.305442	8.14809e-05
TIDE	ZKSCAN3	-0.305453	8.14279e-05
TIDE	RPL4P5	-0.305578	8.08541e-05
TIDE	TSTD2	-0.305603	8.07424e-05
TIDE	MRPL4	-0.305698	8.03101e-05
TIDE	TRIR	-0.305712	8.02448e-05
TIDE	H3P43	-0.305728	8.01753e-05
TIDE	NSA2	-0.305764	8.00101e-05
TIDE	SUB1P3	-0.305778	7.9945e-05
TIDE	ZNF593	-0.305783	7.99255e-05
TIDE	SQLE	-0.305797	7.98605e-05
TIDE	AC093249.2	-0.305924	7.92915e-05
TIDE	WDR62	-0.305937	7.92325e-05
TIDE	ZNF24	-0.306106	7.84747e-05
TIDE	NNT	-0.306161	7.82321e-05
TIDE	RPS4XP13	-0.306194	7.80856e-05
TIDE	LMO4	-0.306272	7.77427e-05
TIDE	ZFP64	-0.306292	7.7654e-05
TIDE	ESD	-0.306312	7.75654e-05
TIDE	CBX3P1	-0.306407	7.71487e-05
TIDE	PCDH17	-0.306409	7.71428e-05
TIDE	TIMELESS	-0.306449	7.69669e-05
TIDE	ZNF623	-0.306524	7.6641e-05
TIDE	LIN37	-0.306539	7.65723e-05
TIDE	RBM45	-0.306583	7.63851e-05
TIDE	PSTK	-0.306584	7.63788e-05
TIDE	SALL3	-0.306586	7.63726e-05
TIDE	CDC42	-0.306629	7.61858e-05
TIDE	ARL6	-0.306698	7.58879e-05
TIDE	SYCP2L	-0.306758	7.56281e-05
TIDE	TMEM198	-0.30678	7.55355e-05
TIDE	DYNC1I2	-0.306879	7.5111e-05
TIDE	ISG20L2	-0.306883	7.50926e-05
TIDE	THOC1	-0.306929	7.48965e-05
TIDE	AL627389.1	-0.306935	7.48721e-05
TIDE	AC105036.3	-0.306962	7.47559e-05
TIDE	DPM2	-0.306965	7.47437e-05
TIDE	UBE2R2	-0.306984	7.46643e-05
TIDE	SSNA1	-0.307066	7.43173e-05
TIDE	LDLRAD3	-0.307164	7.39052e-05
TIDE	C8orf33	-0.307174	7.38629e-05
TIDE	SLC35F1	-0.307181	7.38327e-05
TIDE	NUDT15	-0.307213	7.37e-05
TIDE	TLE5	-0.307257	7.35134e-05
TIDE	MMADHC-DT	-0.307372	7.30337e-05
TIDE	C12orf60	-0.307492	7.25392e-05
TIDE	KTI12	-0.307534	7.23672e-05
TIDE	PAICSP4	-0.307614	7.2036e-05
TIDE	AC008745.1	-0.307695	7.17034e-05
TIDE	USP38	-0.307702	7.1677e-05
TIDE	AK3P3	-0.307732	7.15537e-05
TIDE	GEMIN7	-0.307782	7.13488e-05
TIDE	NPM1P6	-0.307823	7.11852e-05
TIDE	RPS11P5	-0.307836	7.11327e-05
TIDE	AC079447.1	-0.307863	7.1022e-05
TIDE	WDR18	-0.307882	7.09464e-05
TIDE	ZNF773	-0.307887	7.09231e-05
TIDE	EIF1B	-0.308067	7.01997e-05
TIDE	ZKSCAN7-AS1	-0.308087	7.01191e-05
TIDE	FAM104B	-0.308198	6.96774e-05
TIDE	UBALD2	-0.308201	6.9666e-05
TIDE	NECAP1	-0.308204	6.96545e-05
TIDE	AC115837.1	-0.308236	6.95289e-05
TIDE	PCIF1	-0.30824	6.95117e-05
TIDE	RPL8	-0.308348	6.9085e-05
TIDE	GNE	-0.308404	6.8864e-05
TIDE	DNAJC7	-0.308421	6.87962e-05
TIDE	TMEM181	-0.30844	6.87228e-05
TIDE	MBIP	-0.308545	6.83118e-05
TIDE	CBFB	-0.308561	6.82501e-05
TIDE	LINC02488	-0.30857	6.82123e-05
TIDE	LINC00945	-0.308584	6.81601e-05
TIDE	RPL23AP42	-0.308664	6.78473e-05
TIDE	ZNF790-AS1	-0.30872	6.76301e-05
TIDE	DHFRP1	-0.3088	6.73248e-05
TIDE	RPL12P30	-0.308816	6.72614e-05
TIDE	ZNF607	-0.308843	6.71589e-05
TIDE	RPS10	-0.30886	6.70926e-05
TIDE	MIR3681HG	-0.308878	6.70228e-05
TIDE	ERHP1	-0.308907	6.69107e-05
TIDE	RABGGTB	-0.308962	6.67017e-05
TIDE	UBAC2	-0.308992	6.65865e-05
TIDE	RPL13AP20	-0.309084	6.62366e-05
TIDE	CXXC4	-0.30912	6.61004e-05
TIDE	RPS10P3	-0.309136	6.60405e-05
TIDE	ZNF528-AS1	-0.309188	6.5845e-05
TIDE	PSMB5	-0.30928	6.54987e-05
TIDE	HMGN2P27	-0.309344	6.52587e-05
TIDE	AC006042.3	-0.309369	6.51667e-05
TIDE	AC093752.1	-0.309503	6.46672e-05
TIDE	PNRC2	-0.309526	6.45819e-05
TIDE	TCEANC	-0.309621	6.42312e-05
TIDE	RAB2A	-0.309661	6.4083e-05
TIDE	RNU6ATAC	-0.309662	6.40817e-05
TIDE	AC078842.2	-0.30969	6.39774e-05
TIDE	PSMB6	-0.309771	6.36823e-05
TIDE	UFM1	-0.309877	6.32945e-05
TIDE	RRP36	-0.309899	6.32161e-05
TIDE	CASP8AP2	-0.3099	6.32109e-05
TIDE	ZNF155	-0.309906	6.319e-05
TIDE	CHAC2	-0.310027	6.27531e-05
TIDE	POLDIP2	-0.310034	6.27271e-05
TIDE	GTF2B	-0.310104	6.24737e-05
TIDE	UBE2SP2	-0.310168	6.22469e-05
TIDE	DCTN6	-0.31023	6.2026e-05
TIDE	MED31	-0.310235	6.20055e-05
TIDE	PSMD13	-0.310278	6.18518e-05
TIDE	CRCP	-0.31029	6.18109e-05
TIDE	GPR180	-0.310345	6.1617e-05
TIDE	INTS8	-0.310348	6.16068e-05
TIDE	MARCHF9	-0.31036	6.15609e-05
TIDE	CCT6P1	-0.310402	6.14134e-05
TIDE	HES5	-0.310627	6.06256e-05
TIDE	ZBTB8OS	-0.310694	6.03901e-05
TIDE	ZNF428	-0.310709	6.03401e-05
TIDE	BACH2	-0.310758	6.01704e-05
TIDE	METTL15	-0.31077	6.01256e-05
TIDE	NUDT11	-0.310779	6.00957e-05
TIDE	DST-AS1	-0.310894	5.97005e-05
TIDE	AC012558.1	-0.310895	5.96959e-05
TIDE	LERFS	-0.310909	5.96492e-05
TIDE	UBE2SP1	-0.311025	5.925e-05
TIDE	RPS15AP1	-0.311083	5.90538e-05
TIDE	ADGRB3	-0.311117	5.89363e-05
TIDE	TMEM116	-0.311123	5.89168e-05
TIDE	CEP89	-0.311136	5.88728e-05
TIDE	THOC3	-0.311216	5.85999e-05
TIDE	AC007405.3	-0.311217	5.85969e-05
TIDE	CBX2	-0.311234	5.85416e-05
TIDE	AC010469.1	-0.311252	5.84785e-05
TIDE	TMEM131L	-0.311288	5.83573e-05
TIDE	TOMM22	-0.311304	5.8304e-05
TIDE	ZNF507	-0.311497	5.76589e-05
TIDE	AC020765.2	-0.31151	5.76159e-05
TIDE	TIMM17B	-0.311567	5.74247e-05
TIDE	TRIM71	-0.311573	5.74056e-05
TIDE	CHD9	-0.311588	5.7358e-05
TIDE	AC119403.1	-0.311638	5.71907e-05
TIDE	RPL5P1	-0.311841	5.6525e-05
TIDE	BEX1	-0.311916	5.6281e-05
TIDE	PDP2	-0.312002	5.60008e-05
TIDE	ZNF613	-0.312049	5.58472e-05
TIDE	EIF2B5	-0.312065	5.57961e-05
TIDE	CCDC12	-0.312097	5.5694e-05
TIDE	TMEM38B	-0.312173	5.54489e-05
TIDE	KDM2B	-0.312192	5.53889e-05
TIDE	ZNF354C	-0.3122	5.53612e-05
TIDE	FOPNL	-0.312245	5.52185e-05
TIDE	AL390728.3	-0.312255	5.5188e-05
TIDE	DDX55	-0.312294	5.50623e-05
TIDE	POLR2M	-0.312377	5.47969e-05
TIDE	AL513497.1	-0.31272	5.37204e-05
TIDE	TMEM99	-0.312753	5.36174e-05
TIDE	DHRS13	-0.313003	5.28443e-05
TIDE	URI1	-0.313045	5.27165e-05
TIDE	EPN2	-0.313071	5.26373e-05
TIDE	BSG	-0.313206	5.22255e-05
TIDE	TTC19	-0.313321	5.18775e-05
TIDE	RANBP6	-0.313324	5.18688e-05
TIDE	WDR36	-0.313376	5.17129e-05
TIDE	HELLS	-0.313438	5.15273e-05
TIDE	ST7-AS1	-0.313533	5.12436e-05
TIDE	SCAF8	-0.31355	5.11922e-05
TIDE	MRE11	-0.313622	5.09784e-05
TIDE	FAM27E3	-0.313665	5.08506e-05
TIDE	PIN1	-0.313733	5.06509e-05
TIDE	SETP14	-0.313735	5.06424e-05
TIDE	FBXO38	-0.313826	5.0376e-05
TIDE	UXT	-0.313898	5.01654e-05
TIDE	EMC3-AS1	-0.314056	4.97052e-05
TIDE	TMEM218	-0.314108	4.95554e-05
TIDE	LBH	-0.314154	4.94226e-05
TIDE	ZNF226	-0.314169	4.93812e-05
TIDE	AC009812.4	-0.314232	4.91993e-05
TIDE	HNRNPU	-0.314253	4.91375e-05
TIDE	GAB1	-0.314344	4.88784e-05
TIDE	AC064875.1	-0.314389	4.87515e-05
TIDE	TRMT12	-0.314468	4.85269e-05
TIDE	RNF157	-0.314471	4.85188e-05
TIDE	MRPS10	-0.314502	4.84293e-05
TIDE	AC025449.1	-0.314642	4.80364e-05
TIDE	RSL24D1P1	-0.314747	4.77421e-05
TIDE	PPP1R12A	-0.31476	4.77066e-05
TIDE	NCKAP1	-0.314799	4.75985e-05
TIDE	CACNG1	-0.314824	4.7528e-05
TIDE	SRSF3P1	-0.314896	4.73272e-05
TIDE	ITGAE	-0.314965	4.71366e-05
TIDE	PHF10	-0.315073	4.68402e-05
TIDE	EFNA2	-0.315101	4.67654e-05
TIDE	AC083867.2	-0.315141	4.66566e-05
TIDE	ZNF197	-0.315236	4.63969e-05
TIDE	ZNF268	-0.315245	4.63735e-05
TIDE	PIGH	-0.31525	4.63579e-05
TIDE	PRDX2P1	-0.315263	4.63228e-05
TIDE	VN1R81P	-0.315269	4.63072e-05
TIDE	GCFC2	-0.315285	4.62643e-05
TIDE	RPL23AP81	-0.315338	4.61217e-05
TIDE	SOX6	-0.315348	4.60932e-05
TIDE	MMGT1	-0.31535	4.60893e-05
TIDE	STK17A	-0.315374	4.60234e-05
TIDE	JAM3	-0.315433	4.58648e-05
TIDE	PRR4	-0.31545	4.58184e-05
TIDE	GORASP2	-0.315519	4.56335e-05
TIDE	VHL	-0.31566	4.52582e-05
TIDE	DCAF7	-0.315747	4.50298e-05
TIDE	AMMECR1	-0.31582	4.48365e-05
TIDE	STX10	-0.315859	4.47345e-05
TIDE	RO60	-0.315868	4.47119e-05
TIDE	LRIF1	-0.315973	4.44373e-05
TIDE	QRICH1	-0.316014	4.43287e-05
TIDE	AC113410.4	-0.316017	4.43214e-05
TIDE	NR2C1	-0.316021	4.431e-05
TIDE	MKI67	-0.316034	4.42764e-05
TIDE	AC096664.2	-0.316095	4.41196e-05
TIDE	AC246787.1	-0.316102	4.4101e-05
TIDE	PEX13	-0.316126	4.40378e-05
TIDE	ZNF649-AS1	-0.316191	4.38701e-05
TIDE	Z97989.1	-0.316272	4.36637e-05
TIDE	NDUFA9	-0.316295	4.36047e-05
TIDE	TSFM	-0.316301	4.359e-05
TIDE	LEO1	-0.31641	4.33109e-05
TIDE	CORO1C	-0.316411	4.33073e-05
TIDE	ACVR2A	-0.316467	4.31647e-05
TIDE	SCYL2	-0.316486	4.31173e-05
TIDE	WEE1	-0.316496	4.30918e-05
TIDE	PRPF4B	-0.316531	4.30044e-05
TIDE	RPL13AP25	-0.316688	4.26098e-05
TIDE	MANEA	-0.316724	4.25197e-05
TIDE	ATP5MG	-0.316827	4.22614e-05
TIDE	ASH2L	-0.316896	4.209e-05
TIDE	PCCA	-0.316964	4.19229e-05
TIDE	SNRPD3	-0.316972	4.19016e-05
TIDE	STOML2	-0.31705	4.17103e-05
TIDE	NDUFAB1	-0.317056	4.16962e-05
TIDE	LLPH	-0.317231	4.12673e-05
TIDE	OLIG1	-0.317263	4.11904e-05
TIDE	NSD2	-0.317355	4.09675e-05
TIDE	SDHAF1	-0.3174	4.08599e-05
TIDE	MIR762HG	-0.317404	4.08496e-05
TIDE	EIF4EBP1	-0.317604	4.03706e-05
TIDE	ZNF284	-0.317605	4.03672e-05
TIDE	RPA3	-0.317676	4.01996e-05
TIDE	RPS7P10	-0.317682	4.01859e-05
TIDE	RPL37A	-0.317745	4.00361e-05
TIDE	GET3	-0.31779	3.99308e-05
[truncated: 2,442 more rows]
