# Supplementary material for: Exploring the prognostic value of HK3 and its association with immune infiltration in glioblastoma multiforme
Source: Front Genet. 2023 Jan 12;13:1033572. doi: 10.3389/fgene.2022.1033572 (PMC9877303; doi:10.3389/fgene.2022.1033572)
Supplement: Supplementary file 5 [file Table4.XLSX]

## Sheet: Sheet1
Correlation of genes with Macrophages in GBM
Immune cell	gene	cor	pvalue
Macrophages	HK3	0.817234	6.77e-40
Macrophages	SIGLEC9	0.809216	1.46e-38
Macrophages	GNA15	0.806323	4.27e-38
Macrophages	NCF2	0.799247	5.47e-37
Macrophages	CD14	0.79573	1.87e-36
Macrophages	LAIR1	0.795495	2.03e-36
Macrophages	PLAUR	0.793697	3.76e-36
Macrophages	SMIM25	0.792586	5.5e-36
Macrophages	LRRC25	0.791534	7.86e-36
Macrophages	CTSZ	0.790434	1.14e-35
Macrophages	TRPV2	0.789955	1.34e-35
Macrophages	FCER1G	0.786134	4.75e-35
Macrophages	MSR1	0.782485	1.56e-34
Macrophages	CTSB	0.782441	1.58e-34
Macrophages	LAPTM5	0.779353	4.24e-34
Macrophages	OSTF1	0.778281	5.94e-34
Macrophages	FCGR2A	0.77821	6.08e-34
Macrophages	ITGB2	0.777119	8.56e-34
Macrophages	ALOX5	0.775671	1.35e-33
Macrophages	ADAP2	0.774842	1.74e-33
Macrophages	SIGLEC7	0.767967	1.41e-32
Macrophages	FERMT3	0.767137	1.8e-32
Macrophages	S100A9	0.763998	4.56e-32
Macrophages	HCK	0.760665	1.2e-31
Macrophages	OSCAR	0.759588	1.64e-31
Macrophages	MS4A4A	0.757463	3e-31
Macrophages	VSIG4	0.757002	3.42e-31
Macrophages	CD300C	0.755746	4.88e-31
Macrophages	AQP9	0.754718	6.51e-31
Macrophages	NCF4	0.75349	9.17e-31
Macrophages	LCP1	0.753138	1.01e-30
Macrophages	CTSD	0.750664	2e-30
Macrophages	CD33	0.750586	2.05e-30
Macrophages	MYO1G	0.749897	2.47e-30
Macrophages	FBP1	0.74877	3.37e-30
Macrophages	CSTA	0.748705	3.43e-30
Macrophages	LSP1	0.748508	3.61e-30
Macrophages	ALOX5AP	0.747602	4.62e-30
Macrophages	ITGAM	0.747121	5.26e-30
Macrophages	FCGR3A	0.746279	6.61e-30
Macrophages	CYTH4	0.743636	1.34e-29
Macrophages	BCL2A1	0.740392	3.15e-29
Macrophages	CACNA2D4	0.740371	3.17e-29
Macrophages	FPR3	0.738924	4.62e-29
Macrophages	LILRB3	0.737052	7.51e-29
Macrophages	CTSS	0.736745	8.13e-29
Macrophages	SLAMF8	0.736534	8.58e-29
Macrophages	ST14	0.735213	1.2e-28
Macrophages	LILRB2	0.733794	1.73e-28
Macrophages	C5AR1	0.733768	1.74e-28
Macrophages	KYNU	0.732926	2.15e-28
Macrophages	CD53	0.731344	3.21e-28
Macrophages	CTSL	0.729903	4.61e-28
Macrophages	CD300A	0.727251	8.9e-28
Macrophages	SPI1	0.725209	1.47e-27
Macrophages	PLEKHO2	0.724395	1.79e-27
Macrophages	CD68	0.723885	2.03e-27
Macrophages	CREG1	0.721817	3.35e-27
Macrophages	SYK	0.721227	3.86e-27
Macrophages	MAP3K8	0.721033	4.04e-27
Macrophages	ARPC1B	0.719612	5.68e-27
Macrophages	SPP1	0.719522	5.81e-27
Macrophages	PTPN6	0.71905	6.5e-27
Macrophages	SLC7A7	0.718749	6.98e-27
Macrophages	CYTIP	0.718733	7.01e-27
Macrophages	CD163	0.717839	8.66e-27
Macrophages	FPR1	0.717587	9.19e-27
Macrophages	RAC2	0.717028	1.05e-26
Macrophages	S100A11	0.71702	1.05e-26
Macrophages	BATF	0.716996	1.06e-26
Macrophages	THEMIS2	0.716381	1.22e-26
Macrophages	MS4A6A	0.716314	1.24e-26
Macrophages	ARL11	0.715446	1.52e-26
Macrophages	PTPN22	0.715428	1.53e-26
Macrophages	C1QB	0.715399	1.54e-26
Macrophages	PLEK	0.715366	1.55e-26
Macrophages	MPP1	0.714569	1.87e-26
Macrophages	SERPINB1	0.714433	1.93e-26
Macrophages	DOK2	0.714086	2.09e-26
Macrophages	SERPINA1	0.714053	2.11e-26
Macrophages	SRGN	0.712678	2.9e-26
Macrophages	CD4	0.712006	3.39e-26
Macrophages	TLR2	0.711963	3.42e-26
Macrophages	SASH3	0.708701	7.23e-26
Macrophages	CTSC	0.708645	7.33e-26
Macrophages	LYZ	0.707902	8.68e-26
Macrophages	MFSD1	0.706586	1.17e-25
Macrophages	S100A4	0.706506	1.19e-25
Macrophages	CLEC7A	0.706055	1.32e-25
Macrophages	ARHGDIB	0.705732	1.42e-25
Macrophages	CCR1	0.705517	1.49e-25
Macrophages	SLC11A1	0.704977	1.68e-25
Macrophages	C1QC	0.704622	1.82e-25
Macrophages	IL4R	0.702969	2.63e-25
Macrophages	TBXAS1	0.702757	2.75e-25
Macrophages	DENND2D	0.702656	2.82e-25
Macrophages	S100A8	0.702182	3.13e-25
Macrophages	IFI30	0.701757	3.44e-25
Macrophages	STAB1	0.700582	4.46e-25
Macrophages	PCED1B-AS1	0.699711	5.4e-25
Macrophages	C1QA	0.698933	6.4e-25
Macrophages	VAV1	0.698787	6.61e-25
Macrophages	LCP2	0.698768	6.63e-25
Macrophages	THBD	0.698475	7.07e-25
Macrophages	PARVG	0.697075	9.59e-25
Macrophages	TMEM150B	0.696744	1.03e-24
Macrophages	C3AR1	0.696295	1.14e-24
Macrophages	TYROBP	0.695674	1.3e-24
Macrophages	MAFB	0.694102	1.82e-24
Macrophages	MS4A7	0.693807	1.94e-24
Macrophages	VAMP8	0.693716	1.98e-24
Macrophages	IL10RA	0.693668	2e-24
Macrophages	CSF2RB	0.693037	2.29e-24
Macrophages	ARHGAP30	0.692663	2.48e-24
Macrophages	CD40	0.690999	3.53e-24
Macrophages	NCKAP1L	0.690879	3.62e-24
Macrophages	FUCA1	0.690449	3.96e-24
Macrophages	PTPN7	0.690436	3.97e-24
Macrophages	TREM1	0.690117	4.25e-24
Macrophages	RIPK3	0.689467	4.87e-24
Macrophages	RHOG	0.689206	5.15e-24
Macrophages	SLA	0.688412	6.08e-24
Macrophages	SIRPB2	0.687719	7.03e-24
Macrophages	PIK3R5	0.687501	7.36e-24
Macrophages	AL161785.1	0.687401	7.51e-24
Macrophages	HAVCR2	0.686627	8.83e-24
Macrophages	LILRA6	0.686522	9.02e-24
Macrophages	MYO1F	0.686281	9.48e-24
Macrophages	CYBA	0.685877	1.03e-23
Macrophages	TNFRSF1B	0.684051	1.5e-23
Macrophages	KCNQ1	0.683673	1.63e-23
Macrophages	AC138207.5	0.683416	1.71e-23
Macrophages	ARHGAP9	0.682393	2.11e-23
Macrophages	TLR1	0.681633	2.47e-23
Macrophages	TNFSF8	0.680707	2.98e-23
Macrophages	CD86	0.680303	3.23e-23
Macrophages	GPSM3	0.680188	3.31e-23
Macrophages	FMNL1	0.679611	3.72e-23
Macrophages	FCGR1A	0.679521	3.79e-23
Macrophages	CAPG	0.6776	5.58e-23
Macrophages	HMOX1	0.677454	5.75e-23
Macrophages	SCIMP	0.676724	6.65e-23
Macrophages	CD300LB	0.676641	6.76e-23
Macrophages	CYP2S1	0.676384	7.12e-23
Macrophages	EMB	0.674348	1.07e-22
Macrophages	FTL	0.674332	1.07e-22
Macrophages	C16orf54	0.673326	1.31e-22
Macrophages	SNX20	0.673	1.39e-22
Macrophages	TMIGD3	0.672345	1.58e-22
Macrophages	DOK3	0.671685	1.8e-22
Macrophages	ASGR2	0.671574	1.84e-22
Macrophages	FGR	0.671119	2.01e-22
Macrophages	STXBP2	0.671097	2.02e-22
Macrophages	SAT1	0.670929	2.09e-22
Macrophages	PIK3AP1	0.670853	2.12e-22
Macrophages	MNDA	0.670592	2.23e-22
Macrophages	SQOR	0.67059	2.23e-22
Macrophages	C5AR2	0.669801	2.61e-22
Macrophages	LHFPL2	0.669745	2.63e-22
Macrophages	WAS	0.669097	2.99e-22
Macrophages	MGAT1	0.669051	3.01e-22
Macrophages	RASGRP4	0.668835	3.14e-22
Macrophages	CD55	0.668586	3.3e-22
Macrophages	RNASE2	0.668103	3.62e-22
Macrophages	C1orf162	0.667718	3.9e-22
Macrophages	LPXN	0.667475	4.09e-22
Macrophages	ADAM8	0.667276	4.25e-22
Macrophages	CYBB	0.667247	4.27e-22
Macrophages	GPR65	0.666364	5.06e-22
Macrophages	PLA2G15	0.665953	5.48e-22
Macrophages	SLC16A3	0.665748	5.7e-22
Macrophages	MILR1	0.665347	6.15e-22
Macrophages	ACP3	0.664277	7.55e-22
Macrophages	CATSPER1	0.662554	1.05e-21
Macrophages	HTR7	0.66161	1.25e-21
Macrophages	CEBPB	0.660637	1.5e-21
Macrophages	CMKLR1	0.660632	1.5e-21
Macrophages	AC011899.2	0.660025	1.69e-21
Macrophages	CCRL2	0.659866	1.74e-21
Macrophages	CD300LF	0.659436	1.88e-21
Macrophages	PTPRC	0.659429	1.88e-21
Macrophages	NOD2	0.658564	2.21e-21
Macrophages	F13A1	0.657827	2.54e-21
Macrophages	ALDH3B1	0.657293	2.81e-21
Macrophages	NPC2	0.65713	2.89e-21
Macrophages	RNASE6	0.657106	2.9e-21
Macrophages	IER3	0.656749	3.1e-21
Macrophages	PPARG	0.656125	3.48e-21
Macrophages	MARCO	0.655687	3.77e-21
Macrophages	MMP19	0.655205	4.13e-21
Macrophages	GPR160	0.654973	4.31e-21
Macrophages	TMEM106A	0.654477	4.72e-21
Macrophages	CD300E	0.653206	5.95e-21
Macrophages	LILRA5	0.652273	7.06e-21
Macrophages	SAMSN1	0.652218	7.13e-21
Macrophages	ADGRE2	0.652104	7.28e-21
Macrophages	SYNGR2	0.651914	7.53e-21
Macrophages	GPR84	0.651524	8.08e-21
Macrophages	CCR5	0.651135	8.68e-21
Macrophages	NLRC4	0.650296	1.01e-20
Macrophages	LINC02611	0.649081	1.26e-20
Macrophages	FTLP3	0.648734	1.34e-20
Macrophages	FCGR2B	0.646865	1.87e-20
Macrophages	HLA-DMA	0.645939	2.2e-20
Macrophages	TNFRSF11A	0.64501	2.6e-20
Macrophages	GMFG	0.644963	2.62e-20
Macrophages	TGFB1	0.644662	2.76e-20
Macrophages	VDR	0.644529	2.83e-20
Macrophages	TIMP1	0.644447	2.87e-20
Macrophages	STX11	0.644367	2.91e-20
Macrophages	KCNE3	0.643769	3.24e-20
Macrophages	DAB2	0.643739	3.25e-20
Macrophages	FPR2	0.643242	3.55e-20
Macrophages	TYMP	0.642896	3.77e-20
Macrophages	MCEMP1	0.642876	3.79e-20
Macrophages	IL10	0.642805	3.84e-20
Macrophages	FTLP2	0.642787	3.85e-20
Macrophages	RNASE1	0.641879	4.51e-20
Macrophages	LILRB4	0.641411	4.9e-20
Macrophages	NUDT16P1	0.640611	5.63e-20
Macrophages	ACP5	0.640545	5.7e-20
Macrophages	SLC17A9	0.639207	7.19e-20
Macrophages	AIF1	0.637628	9.44e-20
Macrophages	DOCK2	0.637323	9.95e-20
Macrophages	FOLR2	0.637116	1.03e-19
Macrophages	GPR132	0.635626	1.33e-19
Macrophages	IFITM3P6	0.635435	1.38e-19
Macrophages	PTAFR	0.635336	1.4e-19
Macrophages	SLC2A5	0.635022	1.48e-19
Macrophages	TNFAIP8	0.634895	1.51e-19
Macrophages	TFEC	0.634658	1.57e-19
Macrophages	LILRB1	0.634249	1.68e-19
Macrophages	MLKL	0.633275	1.99e-19
Macrophages	HLA-DMB	0.63322	2.01e-19
Macrophages	AMPD3	0.632883	2.12e-19
Macrophages	LYN	0.631943	2.49e-19
Macrophages	PYCARD	0.631867	2.52e-19
Macrophages	MAN1A1	0.631628	2.63e-19
Macrophages	RNF144B	0.631614	2.63e-19
Macrophages	SLC37A2	0.631415	2.72e-19
Macrophages	VASP	0.630444	3.21e-19
Macrophages	CD84	0.62986	3.53e-19
Macrophages	CCL2	0.629158	3.98e-19
Macrophages	PLBD1	0.628703	4.29e-19
Macrophages	RBM47	0.628601	4.36e-19
Macrophages	HEXA	0.628574	4.38e-19
Macrophages	CSF3R	0.628229	4.64e-19
Macrophages	MAPK13	0.627709	5.06e-19
Macrophages	CSF1R	0.627577	5.17e-19
Macrophages	CLEC5A	0.627263	5.45e-19
Macrophages	TLR8	0.627207	5.5e-19
Macrophages	TRPM2	0.626331	6.36e-19
Macrophages	GPBAR1	0.626217	6.48e-19
Macrophages	ACSL1	0.62621	6.49e-19
Macrophages	ARRB2	0.625457	7.35e-19
Macrophages	EVI2B	0.625016	7.9e-19
Macrophages	LY86	0.624409	8.73e-19
Macrophages	SH3BGRL3	0.624305	8.88e-19
Macrophages	SCPEP1	0.624135	9.13e-19
Macrophages	HAMP	0.623147	1.07e-18
Macrophages	LACTB	0.622941	1.11e-18
Macrophages	PLTP	0.622642	1.17e-18
Macrophages	FAM20A	0.622299	1.23e-18
Macrophages	TEC	0.622165	1.26e-18
Macrophages	IL7R	0.622096	1.27e-18
Macrophages	CXorf21	0.622049	1.28e-18
Macrophages	CEACAM21	0.620957	1.53e-18
Macrophages	DENND1C	0.62076	1.58e-18
Macrophages	CD52	0.620334	1.7e-18
Macrophages	IL2RA	0.620101	1.76e-18
Macrophages	AC004847.1	0.618815	2.17e-18
Macrophages	GPR183	0.618456	2.3e-18
Macrophages	KCNK6	0.618347	2.34e-18
Macrophages	VENTX	0.617448	2.7e-18
Macrophages	CFD	0.617357	2.74e-18
Macrophages	SPINT1	0.616657	3.07e-18
Macrophages	LTBR	0.616333	3.23e-18
Macrophages	CXCL16	0.61629	3.25e-18
Macrophages	HLA-DRA	0.616262	3.27e-18
Macrophages	LINC01503	0.61613	3.33e-18
Macrophages	CD37	0.615823	3.5e-18
Macrophages	CASP4	0.615507	3.68e-18
Macrophages	PLXDC2	0.615132	3.91e-18
Macrophages	HEXB	0.614966	4.01e-18
Macrophages	CEP250-AS1	0.61463	4.23e-18
Macrophages	PLEK2	0.614413	4.38e-18
Macrophages	TNFSF13	0.614082	4.62e-18
Macrophages	ANXA2	0.613763	4.86e-18
Macrophages	HCLS1	0.613255	5.26e-18
Macrophages	SPINT2	0.613017	5.46e-18
Macrophages	GPNMB	0.612969	5.51e-18
Macrophages	NCF1	0.612866	5.6e-18
Macrophages	SIGLEC10	0.611995	6.42e-18
Macrophages	PLB1	0.611923	6.49e-18
Macrophages	ATP8B4	0.611375	7.07e-18
Macrophages	SLCO2B1	0.611304	7.15e-18
Macrophages	FCAR	0.61068	7.89e-18
Macrophages	VNN1	0.610326	8.34e-18
Macrophages	B4GALT1	0.610257	8.43e-18
Macrophages	RAB42	0.610163	8.55e-18
Macrophages	FXYD5	0.610072	8.67e-18
Macrophages	LY96	0.609754	9.11e-18
Macrophages	RNASET2	0.609747	9.12e-18
Macrophages	AC006033.2	0.609674	9.23e-18
Macrophages	TGFBI	0.609526	9.44e-18
Macrophages	IL1RN	0.609354	9.7e-18
Macrophages	CMTM7	0.609334	9.73e-18
Macrophages	TMEM86A	0.608981	1.03e-17
Macrophages	CCL7	0.608887	1.04e-17
Macrophages	GM2A	0.608568	1.1e-17
Macrophages	TM6SF1	0.608503	1.11e-17
Macrophages	IL18	0.608305	1.14e-17
Macrophages	NCF1C	0.607703	1.25e-17
Macrophages	BTK	0.607685	1.26e-17
Macrophages	GRN	0.606709	1.46e-17
Macrophages	SUMF1	0.606685	1.47e-17
Macrophages	RPL7AP64	0.605914	1.65e-17
Macrophages	RN7SL138P	0.605595	1.73e-17
Macrophages	CD74	0.605577	1.74e-17
Macrophages	AC147067.1	0.605463	1.77e-17
Macrophages	SLC66A3	0.60541	1.79e-17
Macrophages	AC245128.3	0.604615	2.02e-17
Macrophages	RAP2B	0.604553	2.04e-17
Macrophages	RPS6KA1	0.604505	2.05e-17
Macrophages	GNGT2	0.604459	2.07e-17
Macrophages	PLCG2	0.604112	2.18e-17
Macrophages	JAML	0.603683	2.33e-17
Macrophages	CRYBB1	0.603612	2.35e-17
Macrophages	HCST	0.603201	2.5e-17
Macrophages	CCL18	0.602461	2.8e-17
Macrophages	TMC8	0.602243	2.9e-17
Macrophages	C1S	0.601682	3.15e-17
Macrophages	FLVCR2	0.601598	3.19e-17
Macrophages	ST8SIA4	0.601415	3.28e-17
Macrophages	LGMN	0.600899	3.55e-17
Macrophages	PLAU	0.600648	3.69e-17
Macrophages	NTAN1	0.600314	3.88e-17
Macrophages	GBGT1	0.600107	4e-17
