# Supplementary material for: Exploring the prognostic value of HK3 and its association with immune infiltration in glioblastoma multiforme
Source: Front Genet. 2023 Jan 12;13:1033572. doi: 10.3389/fgene.2022.1033572 (PMC9877303; doi:10.3389/fgene.2022.1033572)
Supplement: Supplementary file 6 [file Table1.XLSX]

## Sheet: GO enrichment analysis
GO enrichment analysis between high- and low HK3 expression group in the TCGA.
ID	Description	setSize	enrichmentScore	NES	pvalue	p.adjust	qvalues	rank	leading_edge	core_enrichment
GOBP_ACTIVATION_OF_IMMUNE_RESPONSE	GOBP_ACTIVATION_OF_IMMUNE_RESPONSE	393	0.728724	2.89464	1e-10	3.19e-09	2.28e-09	2172	tags=42%, list=12%, signal=38%	IGLV3-27/IGHG4/IGHV4-31/FPR2/IGHV3-49/CD209/IGHA1/CTLA4/IGHV3-74/IGLV1-44/IGHV5-51/IGHV1-18/IGHV3-11/IGHV3-30/IGHV3-23/IGHV3-15/CLEC10A/IGHV4-34/IGHG2/IGKV1-16/C7/MYO1G/IGLL5/IGLC3/FPR3/IGHV4-39/FCGR2B/VSIG4/IGHV4-59/IGLV3-1/IGHA2/IGHM/CMKLR1/C5AR1/CFB/IGLV2-8/IGKV1-17/C5AR2/FPR1/NFKBIZ/C1S/FCGR3A/NOD2/IGHV1-69D/FCGR2A/IL1B/PIK3CD/C1QA/IGLV1-40/C1R/MNDA/IGLV2-23/HCK/C1QB/PTPN22/ZC3H12A/FCER1G/C1Q…
GOBP_ACUTE_INFLAMMATORY_RESPONSE	GOBP_ACUTE_INFLAMMATORY_RESPONSE	67	0.756491	2.47102	1e-10	3.19e-09	2.28e-09	2108	tags=58%, list=11%, signal=52%	TREM1/IL6/CD163/S100A8/PTGS2/FCGR2B/ADAM8/LBP/HP/SERPINA1/ICAM1/PTGES/OSM/HAMP/TNFRSF11A/IL1B/SAA2/B4GALT1/VNN1/C3/TNFSF4/FN1/CEBPB/IL1A/PIK3CG/PPARG/ASS1/IL6R/TNF/OSMR/NLRP3/BTK/SAA1/HFE/SERPINA3/NUPR1/VCAM1/HLA-E/ADORA1
GOBP_ADAPTIVE_IMMUNE_RESPONSE	GOBP_ADAPTIVE_IMMUNE_RESPONSE	353	0.767956	3.035	1e-10	3.19e-09	2.28e-09	1777	tags=54%, list=10%, signal=50%	IGLV3-27/CD70/IGKV1-9/IGHG4/IGHV4-31/IGHV3-49/CD209/IGHA1/CTLA4/IGKV1-27/IGHV3-74/IL6/IGLV1-44/IGHV5-51/IGHV1-18/IGHV3-11/IL7R/IGHV3-30/IGHV3-23/IGHV3-15/CLEC10A/IGHV4-34/IGHG2/IL1R1/IGKV1-16/IGLV4-69/PRF1/LILRB2/C7/MYO1G/IGLL5/IGLC3/CCR2/IGHV4-39/FCGR2B/IGHV4-59/IL10/CXCL13/LILRB3/TLR8/ICAM1/ADGRE1/BATF/IGLV3-1/IGHA2/IGHM/IGLV2-8/CTSC/LAIR1/IGKV1-17/NFKBIZ/SLC11A1/C1S/CD1D/NOD2/SIGLEC10/TNFRSF11…
GOBP_ADAPTIVE_IMMUNE_RESPONSE_BASED_ON_SOMATIC_RECOMBINATION_OF_IMMUNE_RECEPTORS_BUILT_FROM_IMMUNOGLOBULIN_SUPERFAMILY_DOMAINS	GOBP_ADAPTIVE_IMMUNE_RESPONSE_BASED_ON_SOMATIC_RECOMBINATION_OF_IMMUNE_RECEPTORS_BUILT_FROM_IMMUNOGLOBULIN_SUPERFAMILY_DOMAINS	248	0.792517	3.03725	1e-10	3.19e-09	2.28e-09	2319	tags=61%, list=13%, signal=54%	IGLV3-27/CD70/IGHG4/IGHV4-31/IGHV3-49/IGHA1/IGHV3-74/IL6/IGLV1-44/IGHV5-51/IGHV1-18/IGHV3-11/IL7R/IGHV3-30/IGHV3-23/IGHV3-15/IGHV4-34/IGHG2/IL1R1/IGKV1-16/PRF1/C7/MYO1G/IGLL5/IGLC3/CCR2/IGHV4-39/FCGR2B/IGHV4-59/IL10/CXCL13/TLR8/ICAM1/BATF/IGLV3-1/IGHA2/IGHM/IGLV2-8/CTSC/IGKV1-17/NFKBIZ/SLC11A1/C1S/CD1D/NOD2/IGHV1-69D/IL1B/JAK3/LILRB1/C1QA/IGLV1-40/CLCF1/C1R/IGLV2-23/C1QB/TNFRSF1B/ZC3H12A/FCER1G/C…
GOBP_ALPHA_BETA_T_CELL_ACTIVATION	GOBP_ALPHA_BETA_T_CELL_ACTIVATION	108	0.766823	2.70668	1e-10	3.19e-09	2.28e-09	2319	tags=57%, list=13%, signal=50%	IL6/SHH/CCR2/BATF/NFKBIZ/JAK3/LILRB1/PTPN22/ZC3H12A/BCL3/PTGER4/IL4R/NCKAP1L/PTPRC/TNFSF4/DOCK2/SYK/CD300A/CTSL/CD3E/SASH3/TNFSF8/RUNX1/GPR183/LILRB4/WDFY4/HLA-DRB1/TCIRG1/CD86/CD55/IL6R/HLA-DRA/ELF4/CD274/EBI3/IL12RB1/RASAL3/TGFBR2/RELB/NLRP3/IL18/SPN/LGALS9/PRDM1/CLEC4A/RUNX3/TNFRSF14/ZBTB7B/CD83/VSIR/ANXA1/CCL19/IRF1/HFE/SEMA4A/SOCS1/HLA-E/FOXP1/IL23A/LOXL3/NFKBID/BCL6
GOBP_ALPHA_BETA_T_CELL_DIFFERENTIATION	GOBP_ALPHA_BETA_T_CELL_DIFFERENTIATION	78	0.757023	2.53345	1e-10	3.19e-09	2.28e-09	2319	tags=55%, list=13%, signal=48%	IL6/SHH/BATF/NFKBIZ/JAK3/ZC3H12A/BCL3/PTGER4/IL4R/NCKAP1L/TNFSF4/SYK/CTSL/SASH3/TNFSF8/RUNX1/GPR183/LILRB4/HLA-DRB1/CD86/IL6R/HLA-DRA/IL12RB1/TGFBR2/RELB/NLRP3/IL18/SPN/LGALS9/PRDM1/RUNX3/ZBTB7B/CD83/ANXA1/CCL19/IRF1/SEMA4A/SOCS1/FOXP1/IL23A/LOXL3/NFKBID/BCL6
GOBP_ANTIGEN_PROCESSING_AND_PRESENTATION	GOBP_ANTIGEN_PROCESSING_AND_PRESENTATION	214	0.592316	2.24674	1e-10	3.19e-09	2.28e-09	2186	tags=30%, list=12%, signal=27%	CD209/THBS1/LILRB2/FCGR2B/ICAM1/SLC11A1/CD1D/NOD2/CD68/IFI30/FCER1G/CTSS/CYBB/NCF4/NCF2/FCGR1A/HLA-DQA1/HLA-DOA/RAB27A/HLA-DRB5/HLA-DQB1/CTSL/WAS/HLA-DQA2/VAMP8/NCF1/CD74/WDFY4/HLA-DMA/HLA-DRB1/PYCARD/CTSD/FCGR1B/CD36/HLA-DPB1/HLA-DRA/LGMN/HLA-DMB/CYBA/HLA-DQB2/RELB/FGL2/ITGB5/HLA-DPA1/CLEC4A/ERAP2/TREM2/RFTN1/CTSH/CCL19/HLA-F/MR1/HFE/AP1B1/AZGP1/GBA/TAPBP/SEC24D/HLA-E/MARCHF1/HLA-G/CD8A/PSMB10/N…
GOBP_ANTIGEN_RECEPTOR_MEDIATED_SIGNALING_PATHWAY	GOBP_ANTIGEN_RECEPTOR_MEDIATED_SIGNALING_PATHWAY	222	0.728602	2.76457	1e-10	3.19e-09	2.28e-09	1405	tags=34%, list=8%, signal=32%	IGHG4/IGHV4-31/IGHV3-49/IGHA1/CTLA4/IGHV3-74/IGHV5-51/IGHV1-18/IGHV3-11/IGHV3-30/IGHV3-23/IGHV3-15/IGHV4-34/IGHG2/IGLL5/IGLC3/IGHV4-39/FCGR2B/IGHV4-59/IGHA2/IGHM/NFKBIZ/IGHV1-69D/PIK3CD/MNDA/PTPN22/ZC3H12A/IGHV3-21/KCNN4/LAPTM5/THEMIS2/CD4/NCKAP1L/PTPRC/SYK/NFAM1/FYB1/HLA-DQA1/IGHG1/IGHV3-33/HLA-DRB5/CD300A/LCK/HLA-DQB1/CD3E/WAS/HLA-DQA2/RUNX1/LILRB4/LCP2/PTPN6/HLA-DRB1/PLCG2/HLA-DPB1/HLA-DRA/CD3…
GOBP_ANTIMICROBIAL_HUMORAL_IMMUNE_RESPONSE_MEDIATED_BY_ANTIMICROBIAL_PEPTIDE	GOBP_ANTIMICROBIAL_HUMORAL_IMMUNE_RESPONSE_MEDIATED_BY_ANTIMICROBIAL_PEPTIDE	36	0.863013	2.49862	1e-10	3.19e-09	2.28e-09	799	tags=61%, list=4%, signal=59%	CCL13/CXCL6/CXCL5/CXCL8/CXCL1/PPBP/S100A9/CXCL3/LTF/S100A12/CAMP/CXCL13/CXCL9/NOD2/RNASE3/H2BC7/CXCL14/CXCL2/RNASE6/H2BC6/H2BC4/H2BC8
GOBP_ANTIMICROBIAL_HUMORAL_RESPONSE	GOBP_ANTIMICROBIAL_HUMORAL_RESPONSE	65	0.818648	2.65118	1e-10	3.19e-09	2.28e-09	1418	tags=55%, list=8%, signal=51%	CCL13/PI3/CXCL6/CXCL5/IGHA1/CXCL8/S100A8/CXCL1/PPBP/S100A9/CXCL3/LTF/S100A12/CAMP/CXCL13/PLA2G2A/IGHA2/IGHM/LYZ/CXCL9/SLC11A1/NOD2/RNASE3/H2BC7/CXCL14/CXCL2/BCL3/SLPI/RNASE6/H2BC6/H2BC4/H2BC8/RARRES2/IGKV3-20/GNLY/ANG
GOBP_B_CELL_ACTIVATION	GOBP_B_CELL_ACTIVATION	221	0.706314	2.68022	1e-10	3.19e-09	2.28e-09	1605	tags=40%, list=9%, signal=37%	CD70/IGHG4/IGHV4-31/IGHV3-49/IGHA1/CTLA4/IGHV3-74/IL6/IGHV5-51/IGHV1-18/IGHV3-11/IL7R/IGHV3-30/IGHV3-23/IGHV3-15/IGHV4-34/IGHG2/SLAMF8/IGLL5/IGLC3/IGHV4-39/FCGR2B/IGHV4-59/IL10/BATF/IL11/IGHA2/IGHM/NOD2/IGHV1-69D/JAK3/PIK3CD/CLCF1/MNDA/BCL3/IGHV3-21/TNFAIP3/LAPTM5/INHBA/NCKAP1L/PTPRC/TNFSF4/SYK/NFAM1/IGHG1/IGHV3-33/CD300A/SAMSN1/SASH3/GPR183/CD40/CD74/PTPN6/TYROBP/TCIRG1/CD86/CD180/PLCG2/CMTM7/TN…
GOBP_B_CELL_MEDIATED_IMMUNITY	GOBP_B_CELL_MEDIATED_IMMUNITY	140	0.830989	3.00803	1e-10	3.19e-09	2.28e-09	1203	tags=57%, list=7%, signal=54%	IGLV3-27/CD70/IGHG4/IGHV4-31/IGHV3-49/IGHA1/IGHV3-74/IGLV1-44/IGHV5-51/IGHV1-18/IGHV3-11/IGHV3-30/IGHV3-23/IGHV3-15/IGHV4-34/IGHG2/IGKV1-16/C7/IGLL5/IGLC3/IGHV4-39/FCGR2B/IGHV4-59/IL10/TLR8/BATF/IGLV3-1/IGHA2/IGHM/IGLV2-8/IGKV1-17/C1S/NOD2/IGHV1-69D/C1QA/IGLV1-40/CLCF1/C1R/IGLV2-23/C1QB/FCER1G/C1QC/BCL3/IGLV3-21/IGHV3-21/C3/C2/IL4R/CFI/IGLV2-11/PTPRC/TNFSF4/IGLV1-47/IGKV3-15/IGHG1/IGHV3-33/HLA-DQ…
GOBP_B_CELL_RECEPTOR_SIGNALING_PATHWAY	GOBP_B_CELL_RECEPTOR_SIGNALING_PATHWAY	73	0.855698	2.84737	1e-10	3.19e-09	2.28e-09	1405	tags=68%, list=8%, signal=64%	IGHG4/IGHV4-31/IGHV3-49/IGHA1/CTLA4/IGHV3-74/IGHV5-51/IGHV1-18/IGHV3-11/IGHV3-30/IGHV3-23/IGHV3-15/IGHV4-34/IGHG2/IGLL5/IGLC3/IGHV4-39/FCGR2B/IGHV4-59/IGHA2/IGHM/IGHV1-69D/PIK3CD/MNDA/PTPN22/IGHV3-21/NCKAP1L/PTPRC/SYK/NFAM1/IGHG1/IGHV3-33/CD300A/LCK/RUNX1/PTPN6/PLCG2/KLHL6/IGLC2/LYN/NFATC2/TRBC2/BTK/CD22/LPXN/IGKC/LAT2/PRKCB/BLNK/RFTN1
GOBP_CD4_POSITIVE_ALPHA_BETA_T_CELL_ACTIVATION	GOBP_CD4_POSITIVE_ALPHA_BETA_T_CELL_ACTIVATION	70	0.767372	2.53211	1e-10	3.19e-09	2.28e-09	2319	tags=59%, list=13%, signal=51%	IL6/BATF/NFKBIZ/JAK3/ZC3H12A/BCL3/PTGER4/IL4R/NCKAP1L/TNFSF4/CTSL/SASH3/RUNX1/GPR183/HLA-DRB1/TCIRG1/CD86/CD55/IL6R/HLA-DRA/CD274/IL12RB1/TGFBR2/RELB/NLRP3/IL18/SPN/LGALS9/RUNX3/ZBTB7B/CD83/VSIR/ANXA1/CCL19/SEMA4A/SOCS1/FOXP1/IL23A/LOXL3/NFKBID/BCL6
GOBP_CD4_POSITIVE_ALPHA_BETA_T_CELL_DIFFERENTIATION	GOBP_CD4_POSITIVE_ALPHA_BETA_T_CELL_DIFFERENTIATION	59	0.776509	2.48051	1e-10	3.19e-09	2.28e-09	2319	tags=61%, list=13%, signal=53%	IL6/BATF/NFKBIZ/JAK3/ZC3H12A/BCL3/PTGER4/IL4R/NCKAP1L/TNFSF4/CTSL/SASH3/RUNX1/GPR183/HLA-DRB1/CD86/IL6R/HLA-DRA/IL12RB1/RELB/NLRP3/IL18/SPN/LGALS9/RUNX3/ZBTB7B/CD83/ANXA1/CCL19/SEMA4A/SOCS1/FOXP1/IL23A/LOXL3/NFKBID/BCL6
GOBP_CELLULAR_ION_HOMEOSTASIS	GOBP_CELLULAR_ION_HOMEOSTASIS	481	0.483606	1.95183	1e-10	3.19e-09	2.28e-09	2069	tags=24%, list=11%, signal=22%	CCL13/CCL7/FPR2/S100A8/S100A9/LTF/C7/SLAMF8/CP/CCR2/FPR3/CXCL13/HMOX1/BDKRB2/CMKLR1/C5AR1/CXCR2/CXCL9/HAMP/C5AR2/GNA15/FPR1/SLC11A1/STC1/CCR1/CCR5/MT1H/CCL8/PTGER4/TGM2/CD4/CD52/PTPRC/TRPM2/P2RY6/P2RY8/LCK/IL1A/CCL5/C3AR1/GPR65/PIK3CG/SLC4A11/CXCL12/TRPV4/LACC1/FFAR4/CD40/PTPN6/TCIRG1/S1PR4/RAB38/CD55/PLCG2/CD36/CCL3/SLC39A8/TRPV2/CEMIP/FTL/CCRL2/MCHR1/LYN/ITPR3/GRN/CALB1/SLC39A14/CORO1A/CAV1/SLC…
GOBP_CELLULAR_RESPONSE_TO_BIOTIC_STIMULUS	GOBP_CELLULAR_RESPONSE_TO_BIOTIC_STIMULUS	180	0.708484	2.6479	1e-10	3.19e-09	2.28e-09	1830	tags=43%, list=10%, signal=39%	CXCL6/CXCL5/MRC1/CXCL8/IL6/CSF3/CXCL1/PPBP/CXCL3/LTF/LILRB2/SERPINE1/CCL2/FCGR2B/CD14/IL10/CXCL13/LBP/ICAM1/CXCL9/HAMP/NOD2/IL24/IL1B/LILRB1/CD68/CXCL2/HCK/TNFRSF1B/CCR5/PTPN22/ZC3H12A/TNFAIP3/TLR2/CLEC7A/LY96/TNFSF4/SYK/CEBPB/PTAFR/IL1A/CCL5/TLR6/SCIMP/CD40/TLR1/HAVCR2/PYCARD/CD86/IRF8/CD180/CD55/CD36/ASS1/CCL3/CD274/TNF/LY86/NLRP3/IL18/LYN/TGFB1/BTK/PDCD1LG2/ZFP36/IRAK2/LILRA2/TREM2/CASP1/SBNO2…
GOBP_CELLULAR_RESPONSE_TO_LIPID	GOBP_CELLULAR_RESPONSE_TO_LIPID	433	0.516598	2.06521	1e-10	3.19e-09	2.28e-09	2469	tags=30%, list=13%, signal=27%	CXCL6/CXCL5/MRC1/CXCL8/COL1A1/IL6/VDR/CSF3/CXCL1/PPBP/CXCL3/LTF/LILRB2/SERPINE1/CCL2/CD14/GJB2/IL10/CXCL13/LBP/ICAM1/SCNN1B/CXCL9/HAMP/SPP1/NOD2/IL24/IL1B/LILRB1/STC1/CD68/CXCL2/HCK/TNFRSF1B/CCR5/PTPN22/DAB2/ZC3H12A/TNFAIP3/TLR2/INHBA/LY96/TNFSF4/CEBPB/PTAFR/IL1A/CCL5/SCIMP/RUNX1/CD40/HAVCR2/PYCARD/PPARG/CD86/IRF8/CD180/CD55/CD36/ASS1/CCL3/FES/CD274/MGST1/CES1/FBXO32/TNF/SNAI2/LY86/ERRFI1/NLRP3/I…
GOBP_CELLULAR_RESPONSE_TO_MOLECULE_OF_BACTERIAL_ORIGIN	GOBP_CELLULAR_RESPONSE_TO_MOLECULE_OF_BACTERIAL_ORIGIN	156	0.737961	2.70463	1e-10	3.19e-09	2.28e-09	1830	tags=48%, list=10%, signal=44%	CXCL6/CXCL5/MRC1/CXCL8/IL6/CSF3/CXCL1/PPBP/CXCL3/LTF/LILRB2/SERPINE1/CCL2/FCGR2B/CD14/IL10/CXCL13/LBP/ICAM1/CXCL9/HAMP/NOD2/IL24/IL1B/LILRB1/CD68/CXCL2/HCK/TNFRSF1B/CCR5/PTPN22/ZC3H12A/TNFAIP3/TLR2/LY96/TNFSF4/CEBPB/PTAFR/IL1A/CCL5/TLR6/SCIMP/CD40/TLR1/HAVCR2/PYCARD/CD86/IRF8/CD180/CD55/CD36/ASS1/CCL3/CD274/TNF/LY86/NLRP3/IL18/LYN/TGFB1/PDCD1LG2/ZFP36/IRAK2/LILRA2/TREM2/CASP1/SBNO2/TBXA2R/ADAM9/C…
GOBP_CELL_CHEMOTAXIS	GOBP_CELL_CHEMOTAXIS	227	0.745805	2.83546	1e-10	3.19e-09	2.28e-09	2089	tags=50%, list=11%, signal=45%	CCL18/CCL13/CCL7/CXCL6/CXCL5/CCL20/FPR2/CXCL8/IL6/S100A8/THBS1/CXCL1/PPBP/S100A9/CXCL3/SLAMF8/SERPINE1/CCL2/CCR2/S100A12/CCL26/ADAM8/IL10/CXCL13/LBP/CMKLR1/C5AR1/CXCR2/CXCL9/C5AR2/CCL17/NOD2/ALOX5/TNFRSF11A/PIK3CD/ADGRE2/LOX/CXCL14/CCR1/CXCL2/CCR5/ITGB2/FCER1G/CCL8/RAC2/CH25H/DPP4/VAV1/NCKAP1L/CSF3R/AIF1/SYK/TRPM2/VEGFC/CSF1R/CCL4/CCL5/C3AR1/PIK3CG/CXCL12/GPR183/BIN2/CD74/NRP1/GPSM3/IL6R/CCL3/LGM…
GOBP_CELL_KILLING	GOBP_CELL_KILLING	100	0.742945	2.59218	1e-10	3.19e-09	2.28e-09	2265	tags=58%, list=12%, signal=51%	CCL13/CXCL6/IL7R/PRF1/LTF/S100A12/FCGR2B/CAMP/ICAM1/LYZ/HAMP/CTSC/CD1D/LILRB1/GZMB/ITGAM/C3/VAV1/CLEC7A/PTPRC/SYK/RAB27A/RIPK3/STXBP2/PTPN6/HAVCR2/HLA-DRB1/TYROBP/PIK3R6/CD55/HLA-DRA/IL12RB1/IL18/CFH/CORO1A/LGALS9/GNLY/UNC13D/SERPINB9/ARRB2/EMP2/CTSH/HPRT1/HLA-F/MR1/ULBP2/AZGP1/CASP8/GZMM/CD59/HLA-E/H2BC11/HLA-G/NECTIN2/HLA-B/APOL1/IL23A/H2BC12
GOBP_CELL_RECOGNITION	GOBP_CELL_RECOGNITION	128	0.693321	2.48204	1e-10	3.19e-09	2.28e-09	1203	tags=33%, list=7%, signal=31%	PAEP/IGHG4/IGHV4-31/IGHV3-49/CD209/IGHA1/IGHV3-74/IGHV5-51/IGHV1-18/IGHV3-11/IGHV3-30/IGHV3-23/IGHV3-15/IGHV4-34/IGHG2/PRF1/IGLL5/IGLC3/IGHV4-39/FOLR2/PTX3/IGHV4-59/LBP/IGHA2/IGHM/EMB/IGHV1-69D/B4GALT1/IGHV3-21/CLEC7A/DOCK2/IGHG1/IGHV3-33/HAVCR2/CD36/DOCK8/IGLC2/LGALS3/TRBC2/FOLR1/COLEC12/IGKC
GOBP_CELL_SUBSTRATE_ADHESION	GOBP_CELL_SUBSTRATE_ADHESION	299	0.530651	2.06994	1e-10	3.19e-09	2.28e-09	3086	tags=39%, list=17%, signal=33%	LYVE1/MMP12/COL1A1/THBS1/COL3A1/SERPINE1/MYO1G/COL8A1/MSLN/ITGB2/RAC2/FBLN1/SIGLEC1/ITGA3/PLAU/FN1/FERMT3/ITGA5/PARVG/SNED1/CD3E/CCN1/ITGA11/DOCK5/NRP1/EMILIN1/CD36/CASS4/FBLN2/LAMB1/HPSE/CSF1/ITGB3/ADAMTS12/CD44/ITGAL/APOD/COL13A1/GAS6/CORO1A/ITGB5/FBLN5/LPXN/RRAS/BST1/MELTF/MERTK/SDC4/ITGA4/ITGBL1/PDPN/ITGB4/LGALS1/POSTN/FZD7/S100A10/UNC13D/MMP14/MICALL2/PTK2B/HAS2/LAMB3/SPOCK2/MYADM/ITGA2/ITGB…
GOBP_CHEMOKINE_PRODUCTION	GOBP_CHEMOKINE_PRODUCTION	74	0.757883	2.5258	1e-10	3.19e-09	2.28e-09	1386	tags=45%, list=8%, signal=41%	CXCL6/IL6/S100A8/S100A9/IL10/LBP/HMOX1/NOD2/IL1B/TLR2/IL4R/CLEC7A/AIF1/TNFSF4/SYK/CSF1R/TLR7/LILRB4/CD74/HAVCR2/PYCARD/IL6R/ALOX15B/TNF/SNAI2/IL18/APOD/ACKR1/LGALS9/TWIST1/IL17RA/POSTN/TREM2
GOBP_CHROMOSOME_SEGREGATION	GOBP_CHROMOSOME_SEGREGATION	288	-0.453228	-2.12787	1e-10	3.19e-09	2.28e-09	5815	tags=52%, list=32%, signal=36%	CTCF/ZNF207/APC/AKAP8/PUM2/MIS18A/TPR/CUL3/TLK1/REC8/ANAPC15/STAG3L3/NSMCE2/RMI1/SMARCAD1/SLC25A5/TRAPPC12/CEP85/STAG3/STAG3L2/PINX1/PMF1/PPP2R1A/MRE11/MIS12/NCAPD2/PDS5B/CHAMP1/STAG3L4/ERCC2/HNRNPU/NUP43/RPS3/SMC3/ANAPC5/SMC4/SMC6/PHB2/PCID2/BOD1/BANF1/INCENP/POGZ/RAD21/CENPN/ANAPC7/BRCA1/ZWINT/SFPQ/SKA2/CSNK2A1/CDC6/FBXO5/CDC23/KLHL22/MAU2/NDC1/SPDL1/GEN1/DYNC1H1/NCAPG2/NSL1/NCAPH2/CENPW/ANAPC1…
GOBP_COAGULATION	GOBP_COAGULATION	241	0.622137	2.37169	1e-10	3.19e-09	2.28e-09	2882	tags=43%, list=16%, signal=37%	F13A1/COL1A1/H3C7/IL6/SHH/THBS1/COL1A2/COL3A1/SERPINE1/THBD/TFPI2/SERPINA1/PLAUR/GNA15/FAP/FCER1G/FBLN1/VAV1/H3C4/PIK3R5/PLAU/FN1/SYK/PLEK/FERMT3/MYL9/RAB27A/LCK/WAS/PIK3CG/CD40/LCP2/PTPN6/PIK3R6/PLCG2/CD36/SERPING1/HPSE/A2M/ITGB3/DOCK8/PROS1/PRKCD/LYN/ITPR3/TREML1/GAS6/CAV1/SERPINA5/SH2B3/MYH9/C1QTNF1/MERTK/PDPN/PRKCB/PROCR/RAP2B/F11R/ITGA2/HSPB1/ARRB2/SAA1/TBXA2R/UBASH3B/IRF1/MAFK/P2RX4/ENPP4/A…
GOBP_COLLAGEN_METABOLIC_PROCESS	GOBP_COLLAGEN_METABOLIC_PROCESS	82	0.714708	2.40375	1e-10	3.19e-09	2.28e-09	1959	tags=51%, list=11%, signal=46%	MMP13/MMP7/MMP1/MMP12/COL1A1/IL6/COL1A2/ADAMTS14/MMP19/ADAMTS2/COL15A1/COL5A1/FAP/CTSB/CTSS/CIITA/CTSL/RUNX1/MMP11/PPARG/EMILIN1/CTSD/MMP9/ERRFI1/TGFB1/FURIN/COL13A1/RCN3/ENG/MRC2/CTSK/MMP14/ITGA2/ITGB1/ARRB2/VSIR/SERPINH1/KLK6/TRAM2/PDGFRB/PLOD3/P3H2
GOBP_COMPLEMENT_ACTIVATION	GOBP_COMPLEMENT_ACTIVATION	90	0.86195	2.94442	1e-10	3.19e-09	2.28e-09	1203	tags=72%, list=7%, signal=68%	IGLV3-27/IGHG4/IGHV4-31/IGHV3-49/IGHA1/IGHV3-74/IGLV1-44/IGHV5-51/IGHV1-18/IGHV3-11/IGHV3-30/IGHV3-23/IGHV3-15/IGHV4-34/IGHG2/IGKV1-16/C7/IGLL5/IGLC3/IGHV4-39/VSIG4/IGHV4-59/IGLV3-1/IGHA2/IGHM/C5AR1/CFB/IGLV2-8/IGKV1-17/C5AR2/C1S/IGHV1-69D/IL1B/C1QA/IGLV1-40/C1R/IGLV2-23/C1QB/C1QC/IGLV3-21/IGHV3-21/C3/C2/CFI/IGLV2-11/IGLV1-47/IGKV3-15/IGHG1/IGHV3-33/IGLV7-43/CFD/C3AR1/C1RL/CD55/IGLV2-14/SERPING1/…
GOBP_DEFENSE_RESPONSE_TO_BACTERIUM	GOBP_DEFENSE_RESPONSE_TO_BACTERIUM	162	0.809723	2.9924	1e-10	3.19e-09	2.28e-09	1418	tags=57%, list=8%, signal=53%	PI3/CXCL6/IGHG4/CCL20/IGHV4-31/FPR2/IGHV3-49/IGHA1/IGHV3-74/IL6/IGHV5-51/IGHV1-18/IGHV3-11/IL7R/S100A8/IGHV3-30/IGHV3-23/IGHV3-15/PPBP/IGHV4-34/IGHG2/S100A9/LTF/SLAMF8/SERPINE1/IGLL5/IGLC3/S100A12/GSDMA/IGHV4-39/CAMP/IGHV4-59/IL10/CXCL13/LBP/HP/STAB1/PLA2G2A/IGHA2/IGHM/C5AR1/LYZ/HAMP/SLC11A1/NOD2/IGHV1-69D/RNASE3/MPEG1/H2BC7/FCER1G/BCL3/IGHV3-21/SLPI/TLR2/TLR5/CD4/SYK/CEBPB/IGHG1/NLRC4/IGHV3-33/T…
GOBP_DEFENSE_RESPONSE_TO_GRAM_POSITIVE_BACTERIUM	GOBP_DEFENSE_RESPONSE_TO_GRAM_POSITIVE_BACTERIUM	52	0.7988	2.48479	1e-10	3.19e-09	2.28e-09	2461	tags=71%, list=13%, signal=62%	IL6/IL7R/CAMP/LBP/PLA2G2A/C5AR1/LYZ/NOD2/RNASE3/MPEG1/H2BC7/TLR2/TNFSF8/RNASE6/H2BC6/HAVCR2/H2BC4/GBP2/FGR/CD36/H2BC8/TNF/SSC5D/RARRES2/CARD9/TNFRSF14/ANG/MR1/IL27RA/HLA-E/H2BC11/NOD1/H2BC12/MYD88/GSDMD/CHGA/EPHA2
GOBP_ERK1_AND_ERK2_CASCADE	GOBP_ERK1_AND_ERK2_CASCADE	242	0.610239	2.32748	1e-10	3.19e-09	2.28e-09	2282	tags=35%, list=12%, signal=31%	CCL18/CCL13/CCL7/MARCO/CCL20/FPR2/CHI3L1/LIF/CCL2/CCL26/ICAM1/PLA2G2A/C5AR1/C5AR2/CCL17/NOD2/TNFRSF11A/IL1B/CCR1/PTPN22/CCL8/PTGER4/MIR221/FBLN1/CD4/PTPRC/FN1/SYK/P2RY6/CSF1R/CCL4/CCL5/GPNMB/SCIMP/GPR183/FFAR4/CCN1/CD74/PTPN6/HAVCR2/TNFAIP8L3/HLA-DRB1/NRP1/PYCARD/EMILIN1/CD36/CCL3/DUSP1/SHC1/CCL3L1/TNF/CD44/ERRFI1/LYN/TGFB1/GAS6/SPRED3/LGALS9/RRAS/RAMP3/TBC1D10C/TREM2/PTK2B/ARRB2/CTSH/CCL19/PTPN2…
GOBP_EXTERNAL_ENCAPSULATING_STRUCTURE_ORGANIZATION	GOBP_EXTERNAL_ENCAPSULATING_STRUCTURE_ORGANIZATION	305	0.633453	2.47292	1e-10	3.19e-09	2.28e-09	2258	tags=45%, list=12%, signal=40%	MMP13/DPT/COL6A3/MMP7/MMP1/MMP12/SFRP2/LUM/COL1A1/IL6/IBSP/THBS1/COL1A2/COL6A2/ADAMTS14/COL3A1/MMP19/SERPINE1/CYP1B1/PTX3/ADAM8/TIMP1/ADAMTS2/ICAM1/COL8A1/COL15A1/COL5A1/SPP1/TGFBI/LOXL1/ITGAM/FAP/LOX/HAS3/B4GALT1/TNFRSF1B/MFAP5/ITGB2/SPINT1/CTSS/BCL3/LCP1/FBLN1/COL6A1/DPP4/ADAMTS1/ITGA3/COL7A1/FN1/ITGA5/COL22A1/CTSL/RUNX1/CCN1/ITGA11/COL8A2/MMP11/EMILIN1/MMP9/SPINT2/FBLN2/LAMB1/SLC39A8/ADAM12/A2…
GOBP_FC_EPSILON_RECEPTOR_SIGNALING_PATHWAY	GOBP_FC_EPSILON_RECEPTOR_SIGNALING_PATHWAY	135	0.702031	2.52009	1e-10	3.19e-09	2.28e-09	1767	tags=31%, list=10%, signal=28%	IGLV3-27/IGLV1-44/IGHV3-11/IGHV3-30/IGHV3-23/IGHV4-34/IGKV1-16/IGLC3/IGHV4-39/IGHV4-59/IGLV3-1/IGLV2-8/IGKV1-17/IGLV1-40/IGLV2-23/FCER1G/IGLV3-21/VAV1/IGLV2-11/SYK/IGLV1-47/IGKV3-15/IGHV3-33/IGLV7-43/LCP2/IGLV2-14/PLCG2/SHC1/IGLV3-25/IGLC2/CARD11/LYN/IGLV6-57/NFATC2/BTK/IGKV3-20/IGKC/LAT2/IGKV1-5/TAB3/NFKB1/IGLV1-51
GOBP_FC_RECEPTOR_MEDIATED_STIMULATORY_SIGNALING_PATHWAY	GOBP_FC_RECEPTOR_MEDIATED_STIMULATORY_SIGNALING_PATHWAY	114	0.767157	2.71851	1e-10	3.19e-09	2.28e-09	1415	tags=43%, list=8%, signal=40%	IGLV3-27/IGHG4/IGLV1-44/IGHV3-11/IGHV3-30/IGHV3-23/IGHV4-34/IGHG2/IGKV1-16/MYO1G/IGLC3/IGHV4-39/FCGR2B/IGHV4-59/IGLV3-1/IGLV2-8/IGKV1-17/FCGR3A/FCGR2A/IGLV1-40/IGLV2-23/HCK/FCER1G/IGLV3-21/VAV1/NCKAP1L/IGLV2-11/ARPC1B/PTPRC/FCGR1A/SYK/IGLV1-47/IGKV3-15/IGHG1/IGHV3-33/IGLV7-43/WAS/IGLV2-14/FGR/PLCG2/IGLV3-25/IGLC2/PRKCD/LYN/IGLV6-57/IGKV3-20/IGKC/IGKV1-5/WIPF1
GOBP_FC_RECEPTOR_SIGNALING_PATHWAY	GOBP_FC_RECEPTOR_SIGNALING_PATHWAY	200	0.684514	2.57976	1e-10	3.19e-09	2.28e-09	1931	tags=32%, list=11%, signal=28%	IGLV3-27/IGHG4/IGLV1-44/IGHV3-11/IGHV3-30/IGHV3-23/IGHV4-34/IGHG2/IGKV1-16/MYO1G/IGLC3/IGHV4-39/FCGR2B/IGHV4-59/IGLV3-1/IGLV2-8/IGKV1-17/FCGR3A/FCGR2A/IGLV1-40/IGLV2-23/HCK/FCER1G/IGLV3-21/VAV1/NCKAP1L/IGLV2-11/ARPC1B/PTPRC/FCGR1A/SYK/IGLV1-47/IGKV3-15/IGHG1/IGHV3-33/IGLV7-43/WAS/LCP2/IGLV2-14/FCGR1B/FGR/PLCG2/SHC1/IGLV3-25/IGLC2/CARD11/PRKCD/LYN/IGLV6-57/NFATC2/BTK/IGKV3-20/IGKC/LAT2/IGKV1-5/WIP…
GOBP_GRANULOCYTE_CHEMOTAXIS	GOBP_GRANULOCYTE_CHEMOTAXIS	96	0.831077	2.87353	1e-10	3.19e-09	2.28e-09	1611	tags=58%, list=9%, signal=53%	CCL18/CCL13/CCL7/CXCL6/CXCL5/CCL20/CXCL8/S100A8/THBS1/CXCL1/PPBP/S100A9/CXCL3/CCL2/S100A12/CCL26/CXCL13/LBP/CMKLR1/C5AR1/CXCR2/CXCL9/C5AR2/CCL17/NOD2/PIK3CD/ADGRE2/CXCL2/ITGB2/FCER1G/CCL8/RAC2/DPP4/VAV1/NCKAP1L/CSF3R/SYK/CSF1R/CCL4/CCL5/C3AR1/PIK3CG/CD74/CCL3/CSF1/CCL3L1/LGALS3/RARRES2/MPP1/SCG2/BST1/SAA1/HRH1/ANXA1/CCL19/CXCL10
GOBP_GRANULOCYTE_MIGRATION	GOBP_GRANULOCYTE_MIGRATION	110	0.826883	2.92782	1e-10	3.19e-09	2.28e-09	1611	tags=57%, list=9%, signal=53%	CCL18/CCL13/CCL7/CXCL6/CXCL5/CCL20/CXCL8/S100A8/THBS1/CXCL1/PPBP/IL1R1/S100A9/CXCL3/SLAMF8/CCL2/S100A12/CCL26/ADAM8/CXCL13/LBP/CMKLR1/C5AR1/CXCR2/CXCL9/C5AR2/CCL17/NOD2/PIK3CD/ADGRE2/CXCL2/ITGB2/FCER1G/CCL8/RAC2/PTGER4/DPP4/VAV1/NCKAP1L/CSF3R/SYK/RHOH/CSF1R/CCL4/CD300A/CCL5/C3AR1/PIK3CG/CD74/CCL3/CSF1/CCL3L1/LGALS3/RARRES2/MPP1/SCG2/BST1/RHOG/SAA1/HRH1/ANXA1/CCL19/CXCL10
GOBP_HUMORAL_IMMUNE_RESPONSE	GOBP_HUMORAL_IMMUNE_RESPONSE	184	0.833922	3.1283	1e-10	3.19e-09	2.28e-09	1418	tags=62%, list=8%, signal=58%	CCL13/PI3/CXCL6/IGLV3-27/CXCL5/IGHG4/IGHV4-31/IGHV3-49/IGHA1/IGHV3-74/CXCL8/TREM1/IL6/IGLV1-44/IGHV5-51/IGHV1-18/IGHV3-11/S100A8/IGHV3-30/IGHV3-23/IGHV3-15/CXCL1/PPBP/IGHV4-34/IGHG2/S100A9/CXCL3/IGKV1-16/LTF/C7/CCL2/IGLL5/IGLC3/S100A12/IGHV4-39/FCGR2B/CAMP/VSIG4/IGHV4-59/CXCL13/IGLV3-1/PLA2G2A/IGHA2/IGHM/C5AR1/CFB/LYZ/IGLV2-8/CXCL9/IGKV1-17/C5AR2/SLC11A1/C1S/NOD2/ALOX5/IGHV1-69D/IL1B/RNASE3/C1QA/…
GOBP_HUMORAL_IMMUNE_RESPONSE_MEDIATED_BY_CIRCULATING_IMMUNOGLOBULIN	GOBP_HUMORAL_IMMUNE_RESPONSE_MEDIATED_BY_CIRCULATING_IMMUNOGLOBULIN	83	0.879728	2.97082	1e-10	3.19e-09	2.28e-09	1203	tags=76%, list=7%, signal=71%	IGLV3-27/IGHG4/IGHV4-31/IGHV3-49/IGHA1/IGHV3-74/IGLV1-44/IGHV5-51/IGHV1-18/IGHV3-11/IGHV3-30/IGHV3-23/IGHV3-15/IGHV4-34/IGHG2/IGKV1-16/C7/IGLL5/IGLC3/IGHV4-39/FCGR2B/IGHV4-59/IGLV3-1/IGHA2/IGHM/IGLV2-8/IGKV1-17/C1S/NOD2/IGHV1-69D/C1QA/IGLV1-40/C1R/IGLV2-23/C1QB/C1QC/BCL3/IGLV3-21/IGHV3-21/C3/C2/CFI/IGLV2-11/PTPRC/IGLV1-47/IGKV3-15/IGHG1/IGHV3-33/HLA-DQB1/IGLV7-43/C1RL/PTPN6/HLA-DRB1/CD55/IGLV2-14…
GOBP_IMMUNE_RESPONSE_REGULATING_SIGNALING_PATHWAY	GOBP_IMMUNE_RESPONSE_REGULATING_SIGNALING_PATHWAY	362	0.713956	2.82432	1e-10	3.19e-09	2.28e-09	2172	tags=40%, list=12%, signal=36%	IGLV3-27/IGHG4/IGHV4-31/FPR2/IGHV3-49/CD209/IGHA1/CTLA4/IGHV3-74/IGLV1-44/IGHV5-51/IGHV1-18/IGHV3-11/IGHV3-30/IGHV3-23/IGHV3-15/CLEC10A/IGHV4-34/IGHG2/IGKV1-16/LILRB2/MYO1G/IGLL5/IGLC3/FPR3/IGHV4-39/FCGR2B/IGHV4-59/IGLV3-1/IGHA2/IGHM/CMKLR1/C5AR1/IGLV2-8/IGKV1-17/C5AR2/FPR1/NFKBIZ/FCGR3A/IGHV1-69D/FCGR2A/LILRB1/PIK3CD/IGLV1-40/MNDA/IGLV2-23/HCK/PTPN22/ZC3H12A/FCER1G/IGLV3-21/IGHV3-21/KCNN4/LAPTM5…
GOBP_INTERFERON_GAMMA_PRODUCTION	GOBP_INTERFERON_GAMMA_PRODUCTION	76	0.753185	2.51296	1e-10	3.19e-09	2.28e-09	1199	tags=49%, list=7%, signal=46%	IL1R1/CCR2/CD14/IL10/TLR8/SLC11A1/NOD2/IL1B/LILRB1/PTPN22/ZC3H12A/BCL3/LAPTM5/INHBA/CLEC7A/TNFSF4/CD3E/CD2/SASH3/RIPK3/TLR7/LILRB4/HAVCR2/HLA-DRB1/PYCARD/IRF8/HLA-DPB1/CD274/EBI3/IL12RB1/TNF/IL18/GAS6/SPN/LGALS9/PDCD1LG2/HLA-DPA1
GOBP_INTERLEUKIN_12_PRODUCTION	GOBP_INTERLEUKIN_12_PRODUCTION	48	0.799657	2.43398	1e-10	3.19e-09	2.28e-09	2242	tags=67%, list=12%, signal=59%	THBS1/LILRA5/IL10/TLR8/CMKLR1/NOD2/JAK3/LILRB1/TLR2/LAPTM5/CLEC7A/LTB/TNFSF4/SYK/SCIMP/CD40/IRF8/CD36/IL16/IDO1/IRF5/LGALS9/IRAK3/ARRB2/CCL19/IRF1/NFKB1/HLA-G/FOXP1/HLA-B/IL23A/TLR4
GOBP_INTERLEUKIN_1_BETA_PRODUCTION	GOBP_INTERLEUKIN_1_BETA_PRODUCTION	71	0.743465	2.46381	1e-10	3.19e-09	2.28e-09	2242	tags=59%, list=12%, signal=52%	IL6/LILRA5/TLR8/NOD2/MNDA/GBP5/ZC3H12A/TNFAIP3/CD33/CLEC7A/NLRC4/TMEM106A/TLR6/FFAR4/LILRB4/TYROBP/PYCARD/SERPINB1/CD36/CCL3/TNF/ERRFI1/NLRP3/SPHK1/LGALS9/AIM2/LILRA2/TREM2/CASP1/HSPB1/ARRB2/CCL19/IFI16/PML/CASP8/CX3CR1/CARD16/HK1/EGR1/NOD1/FOXP1/TLR4
GOBP_INTERLEUKIN_1_PRODUCTION	GOBP_INTERLEUKIN_1_PRODUCTION	82	0.757842	2.54882	1e-10	3.19e-09	2.28e-09	2242	tags=61%, list=12%, signal=54%	IL6/IL1R2/LILRA5/IL10/TLR8/NOD2/MNDA/GBP5/ZC3H12A/TNFAIP3/CD33/CLEC7A/NLRC4/TMEM106A/TLR6/FFAR4/LILRB4/HAVCR2/TYROBP/PYCARD/SERPINB1/CD36/CCL3/IL16/TNF/ERRFI1/NLRP3/GAS6/SPHK1/LGALS9/AIM2/LILRA2/TREM2/CASP1/HSPB1/ARRB2/SAA1/ANXA1/CCL19/IFI16/PML/CASP8/CX3CR1/PANX2/CARD16/HK1/EGR1/NOD1/FOXP1/TLR4
GOBP_INTERLEUKIN_6_PRODUCTION	GOBP_INTERLEUKIN_6_PRODUCTION	112	0.695445	2.46874	1e-10	3.19e-09	2.28e-09	1491	tags=44%, list=8%, signal=40%	IL6/LILRB2/LILRA5/IL10/LBP/TLR8/C5AR2/NOD2/MAPK13/IL1B/PTPN22/ZC3H12A/TNFAIP3/TLR2/CLEC7A/NCKAP1L/AIF1/TNFSF4/SYK/CEBPB/TMEM106A/PTAFR/IL1A/TLR6/TLR7/SCIMP/LILRB4/TLR1/CD74/PTPN6/HAVCR2/POU2F2/TYROBP/PYCARD/CD36/IL6R/IL16/CYBA/TNF/SIGLEC16/GAS6/LGALS9/TWIST1/IL17RA/CARD9/IRAK3/LILRA2/TREM2/ARRB2
GOBP_LEUKOCYTE_APOPTOTIC_PROCESS	GOBP_LEUKOCYTE_APOPTOTIC_PROCESS	84	0.717566	2.41838	1e-10	3.19e-09	2.28e-09	1738	tags=38%, list=9%, signal=35%	IL2RA/IL6/IL7R/ADAM8/IL10/NOD2/JAK3/LILRB1/PIK3CD/CTSL/CCL5/HCLS1/RIPK3/CXCL12/CD74/CD274/GIMAP8/DOCK8/IDO1/ST3GAL1/CD27/LYN/PLEKHO2/LGALS3/BTK/GAS6/FAS/LGALS9/MERTK/ANXA1/CCL19/AXL
GOBP_LEUKOCYTE_CELL_CELL_ADHESION	GOBP_LEUKOCYTE_CELL_CELL_ADHESION	278	0.711738	2.76443	1e-10	3.19e-09	2.28e-09	2319	tags=50%, list=13%, signal=45%	IL2RA/CD70/CD209/CTLA4/IL6/IL7R/SHH/TNFSF14/S100A8/S100A9/LILRB2/CCL2/CCR2/FCGR2B/ADAM8/VSIG4/IL10/ICAM1/MAP3K8/GCNT1/NFKBIZ/CD1D/NOD2/ALOX5/IL1B/JAK3/LILRB1/VNN1/PTPN22/ZC3H12A/ITGB2/RAC2/MIR221/TNFSF9/LAPTM5/DPP4/IL4R/VAV1/CD4/NCKAP1L/PTPRC/AIF1/TNFSF4/SYK/RHOH/FERMT3/CEBPB/SELL/ITGA5/PTAFR/CD300A/LCK/IL1A/CCL5/GPNMB/CD3E/SASH3/CXCL12/RUNX1/LILRB4/CD74/PTPN6/HAVCR2/HLA-DRB1/PYCARD/PIK3R6/CD86/S…
GOBP_LEUKOCYTE_CHEMOTAXIS	GOBP_LEUKOCYTE_CHEMOTAXIS	173	0.794279	2.95183	1e-10	3.19e-09	2.28e-09	1611	tags=52%, list=9%, signal=48%	CCL18/CCL13/CCL7/CXCL6/CXCL5/CCL20/FPR2/CXCL8/IL6/S100A8/THBS1/CXCL1/PPBP/S100A9/CXCL3/SLAMF8/SERPINE1/CCL2/CCR2/S100A12/CCL26/ADAM8/IL10/CXCL13/LBP/CMKLR1/C5AR1/CXCR2/CXCL9/C5AR2/CCL17/NOD2/ALOX5/TNFRSF11A/PIK3CD/ADGRE2/CXCL14/CCR1/CXCL2/CCR5/ITGB2/FCER1G/CCL8/RAC2/CH25H/DPP4/VAV1/NCKAP1L/CSF3R/AIF1/SYK/TRPM2/VEGFC/CSF1R/CCL4/CCL5/C3AR1/PIK3CG/CXCL12/GPR183/CD74/GPSM3/IL6R/CCL3/LGMN/DUSP1/CSF1/P…
GOBP_LEUKOCYTE_DIFFERENTIATION	GOBP_LEUKOCYTE_DIFFERENTIATION	404	0.655926	2.61246	1e-10	3.19e-09	2.28e-09	2461	tags=44%, list=13%, signal=39%	IL2RA/CTLA4/IL6/CSF3/IL7R/SHH/LIF/LTF/LILRB2/CARTPT/SLAMF8/CCR2/FCGR2B/ADAM8/IL10/LILRB3/UBD/BATF/IL11/TNFRSF18/NFKBIZ/CD1D/MAFB/TNFRSF11A/IL1B/JAK3/LILRB1/PIK3CD/CLCF1/CCR1/VNN1/PTPN22/ZC3H12A/FCER1G/OSCAR/C1QC/BCL3/PTGER4/TLR2/TNFSF9/IL4R/INHBA/VAV1/CD4/NCKAP1L/PTPRC/TNFSF4/DOCK2/SYK/TRPM2/RHOH/NFAM1/CEBPB/SPI1/CSF1R/HLA-DOA/IKZF1/LCK/IL1A/CTSL/CD3E/HCLS1/CD2/SASH3/RIPK3/TNFSF8/RUNX1/GPR183/LIL…
GOBP_LEUKOCYTE_MIGRATION	GOBP_LEUKOCYTE_MIGRATION	375	0.774816	3.06859	1e-10	3.19e-09	2.28e-09	1634	tags=50%, list=9%, signal=47%	CCL18/CCL13/CCL7/CXCL6/IGLV3-27/CXCL5/CCL20/FPR2/MMP1/IGHA1/CXCL8/COL1A1/TREM1/IL6/IGLV1-44/IGHV3-11/S100A8/IGHV3-30/THBS1/IGHV3-23/CXCL1/PPBP/COL1A2/IGHV4-34/IL1R1/S100A9/CXCL3/IGKV1-16/SLAMF8/SERPINE1/CCL2/MYO1G/IGLC3/CCR2/S100A12/DOK2/CCL26/IGHV4-39/ADAM8/THBD/IGHV4-59/IL10/CXCL13/LBP/HMOX1/ICAM1/GCNT1/IGLV3-1/IGHA2/IGHM/CMKLR1/C5AR1/IGLV2-8/CXCR2/TNFRSF18/CXCL9/IGKV1-17/C5AR2/CCL17/NOD2/ALOX5…
GOBP_LEUKOCYTE_PROLIFERATION	GOBP_LEUKOCYTE_PROLIFERATION	230	0.697609	2.65416	1e-10	3.19e-09	2.28e-09	2319	tags=50%, list=13%, signal=44%	IL2RA/CD70/CD209/CTLA4/IL6/IL7R/SHH/TNFSF14/LILRB2/CCR2/FCGR2B/VSIG4/IL10/SLC11A1/CD1D/IL1B/JAK3/LILRB1/CLCF1/MNDA/TNFRSF1B/PTPN22/CCL8/RAC2/TNFAIP3/TNFSF9/CD4/NCKAP1L/PTPRC/GAL/AIF1/TNFSF4/DOCK2/SYK/CEBPB/CSF1R/CD300A/IL1A/CCL5/GPNMB/CD3E/SASH3/PIK3CG/RIPK3/TNFSF8/GPR183/CD40/LILRB4/CD74/PTPN6/HAVCR2/HLA-DRB1/TYROBP/PYCARD/TCIRG1/CD86/CD180/CD55/HLA-DPB1/ELF4/CSF1/HLA-DMB/CD274/EBI3/IL12RB1/RASA…
GOBP_LYMPHOCYTE_ACTIVATION_INVOLVED_IN_IMMUNE_RESPONSE	GOBP_LYMPHOCYTE_ACTIVATION_INVOLVED_IN_IMMUNE_RESPONSE	134	0.669249	2.39681	1e-10	3.19e-09	2.28e-09	2385	tags=46%, list=13%, signal=41%	IL6/FCGR2B/IL10/ICAM1/BATF/NFKBIZ/SLC11A1/JAK3/LILRB1/CLCF1/ZC3H12A/FCER1G/BCL3/PTGER4/LCP1/IL4R/PTPRC/TNFSF4/RAB27A/GPR183/CD40/CD74/HAVCR2/HLA-DRB1/CD86/CD180/PLCG2/IL6R/HLA-DRA/TNFSF13/HLA-DMB/IL12RB1/GAPT/APBB1IP/RELB/ST3GAL1/NLRP3/ITGAL/IL18/TGFB1/FGL2/LGALS3/CORO1A/SPN/LGALS9/LGALS1/UNC13D/ZBTB7B/PTK2B/ANXA1/CCL19/HLA-F/SEMA4A/IL27RA/FOXP1/IL23A/LOXL3/TLR4/NFKBID/BCL6/SWAP70/MFNG
GOBP_LYMPHOCYTE_CHEMOTAXIS	GOBP_LYMPHOCYTE_CHEMOTAXIS	41	0.863745	2.57307	1e-10	3.19e-09	2.28e-09	2053	tags=76%, list=11%, signal=67%	CCL18/CCL13/CCL7/CCL20/CCL2/CCR2/CCL26/ADAM8/CXCL13/CCL17/PIK3CD/CXCL14/CCL8/CH25H/CCL4/CCL5/PIK3CG/GPR183/CCL3/CCL3L1/HSD3B7/GAS6/CXCL16/PTK2B/CYP7B1/SAA1/CCL19/CXCL10/TMEM102/SLC8B1/CXCL11
GOBP_LYMPHOCYTE_MEDIATED_IMMUNITY	GOBP_LYMPHOCYTE_MEDIATED_IMMUNITY	227	0.789224	3.00053	1e-10	3.19e-09	2.28e-09	2197	tags=59%, list=12%, signal=53%	IGLV3-27/CD70/IGHG4/IGHV4-31/IGHV3-49/IGHA1/IGHV3-74/IL6/IGLV1-44/IGHV5-51/IGHV1-18/IGHV3-11/IL7R/IGHV3-30/IGHV3-23/IGHV3-15/IGHV4-34/IGHG2/IL1R1/IGKV1-16/PRF1/C7/MYO1G/IGLL5/IGLC3/CCR2/IGHV4-39/FCGR2B/IGHV4-59/IL10/TLR8/ICAM1/BATF/IGLV3-1/IGHA2/IGHM/IGLV2-8/CTSC/IGKV1-17/C1S/CD1D/NOD2/IGHV1-69D/IL1B/LILRB1/GZMB/C1QA/IGLV1-40/CLCF1/C1R/IGLV2-23/C1QB/TNFRSF1B/FCER1G/C1QC/BCL3/IGLV3-21/IGHV3-21/C3/…
GOBP_LYMPHOCYTE_MIGRATION	GOBP_LYMPHOCYTE_MIGRATION	80	0.814524	2.73621	1e-10	3.19e-09	2.28e-09	2053	tags=59%, list=11%, signal=52%	CCL18/CCL13/CCL7/CCL20/CCL2/MYO1G/CCR2/CCL26/ADAM8/CXCL13/ICAM1/CCL17/PIK3CD/CXCL14/CCL8/CH25H/AIF1/CCL4/CCL5/ECM1/PIK3CG/RIPK3/CXCL12/GPR183/PYCARD/CCL3/CCL3L1/DOCK8/HSD3B7/ITGAL/APOD/GAS6/SPN/CXCL16/ITGA4/TNFRSF14/PTK2B/F11R/CYP7B1/SAA1/CCL19/CXCL10/GBA/TMEM102/IL27RA/SLC8B1/CXCL11
GOBP_MACROPHAGE_ACTIVATION	GOBP_MACROPHAGE_ACTIVATION	80	0.791251	2.65803	1e-10	3.19e-09	2.28e-09	1546	tags=49%, list=8%, signal=45%	FPR2/IL6/THBS1/FCGR2B/VSIG4/IL10/LBP/TLR8/C5AR1/HAMP/CTSC/SLC11A1/ITGAM/C1QA/ZC3H12A/ITGB2/TLR2/IL4R/CST7/PTPRC/AIF1/SYK/TMEM106A/TLR6/TLR7/TLR1/CD74/HAVCR2/TYROBP/CD93/CCL3/DYSF/TNF/GRN/SPHK1/CEBPA/TREM2/SBNO2/SNCA
GOBP_MEMBRANE_INVAGINATION	GOBP_MEMBRANE_INVAGINATION	89	0.824379	2.81838	1e-10	3.19e-09	2.28e-09	1444	tags=53%, list=8%, signal=49%	MARCO/IGHG4/IGHV4-31/IGHV3-49/IGHA1/IGHV3-74/IGHV5-51/IGHV1-18/IGHV3-11/IGHV3-30/THBS1/IGHV3-23/IGHV3-15/IGHV4-34/IGHG2/IGLL5/IGLC3/IGHV4-39/FCGR2B/IGHV4-59/IGHA2/IGHM/IGHV1-69D/ITGAM/ITGB2/RAC2/IGHV3-21/C3/MSR1/NCKAP1L/AIF1/FCGR1A/RHOH/IGHG1/IGHV3-33/CD300A/BIN2/PPARG/CD36/IGLC2/TRBC2/MYH9/IGKC/GSN/TREM2/RHOG/ITGA2
GOBP_METAL_ION_HOMEOSTASIS	GOBP_METAL_ION_HOMEOSTASIS	462	0.49085	1.97385	1e-10	3.19e-09	2.28e-09	2069	tags=26%, list=11%, signal=23%	CCL13/CCL7/FPR2/S100A8/FAM20A/S100A9/LTF/C7/CP/CCR2/FPR3/CXCL13/HMOX1/BDKRB2/CMKLR1/C5AR1/CXCR2/SCNN1B/CXCL9/HAMP/C5AR2/GNA15/FPR1/SLC11A1/STC1/CCR1/CCR5/MT1H/CCL8/PTGER4/TGM2/CD4/CD52/PTPRC/TRPM2/P2RY6/P2RY8/LCK/IL1A/CCL5/C3AR1/TMC8/GPR65/PIK3CG/CXCL12/TRPV4/FFAR4/CD40/PTPN6/STEAP3/TCIRG1/S1PR4/CD55/NPR1/SNX10/PLCG2/CD36/CCL3/SLC39A8/TRPV2/CEMIP/FTL/CCRL2/MCHR1/SLC7A8/LYN/ITPR3/CALB1/SLC39A14/CO…
GOBP_MONOCYTE_CHEMOTAXIS	GOBP_MONOCYTE_CHEMOTAXIS	44	0.879353	2.65054	1e-10	3.19e-09	2.28e-09	1090	tags=66%, list=6%, signal=62%	CCL18/CCL13/CCL7/CCL20/FPR2/IL6/SLAMF8/SERPINE1/CCL2/CCR2/S100A12/CCL26/CCL17/TNFRSF11A/CCR1/CCL8/AIF1/CCL4/CCL5/CXCL12/IL6R/CCL3/LGMN/DUSP1/PLA2G7/CCL3L1/LYN/LGALS3/NBL1
GOBP_MONONUCLEAR_CELL_DIFFERENTIATION	GOBP_MONONUCLEAR_CELL_DIFFERENTIATION	309	0.667283	2.60749	1e-10	3.19e-09	2.28e-09	2200	tags=43%, list=12%, signal=39%	IL2RA/CTLA4/IL6/IL7R/SHH/LILRB2/SLAMF8/CCR2/FCGR2B/ADAM8/IL10/UBD/BATF/IL11/TNFRSF18/NFKBIZ/CD1D/MAFB/IL1B/JAK3/LILRB1/PIK3CD/CLCF1/VNN1/PTPN22/ZC3H12A/FCER1G/BCL3/PTGER4/TNFSF9/IL4R/INHBA/VAV1/CD4/NCKAP1L/PTPRC/TNFSF4/DOCK2/SYK/TRPM2/RHOH/NFAM1/CEBPB/SPI1/CSF1R/HLA-DOA/IKZF1/LCK/IL1A/CTSL/CD3E/CD2/SASH3/RIPK3/TNFSF8/RUNX1/GPR183/LILRB4/CD74/PTPN6/HLA-DRB1/PIK3R6/PPARG/TCIRG1/CD86/IRF8/PLCG2/IL6R…
GOBP_MONONUCLEAR_CELL_MIGRATION	GOBP_MONONUCLEAR_CELL_MIGRATION	140	0.785044	2.84172	1e-10	3.19e-09	2.28e-09	1611	tags=50%, list=9%, signal=46%	CCL18/CCL13/CCL7/CCL20/FPR2/IL6/THBS1/SLAMF8/SERPINE1/CCL2/MYO1G/CCR2/S100A12/CCL26/ADAM8/CXCL13/ICAM1/CMKLR1/C5AR1/CXCR2/CCL17/ALOX5/TNFRSF11A/PIK3CD/CXCL14/CCR1/CCR5/CCL8/CH25H/AIF1/TRPM2/CSF1R/CCL4/CCL5/C3AR1/ECM1/PIK3CG/RIPK3/CXCL12/GPR183/PYCARD/IL6R/CCL3/LGMN/DUSP1/CSF1/PLA2G7/CCL3L1/TNF/DOCK8/HSD3B7/ITGAL/APOD/LYN/LGALS3/RARRES2/GAS6/NBL1/SPN/LGALS9/CXCL16/ITGA4/TNFRSF14/PTK2B/F11R/CYP7B1/…
GOBP_MYELOID_CELL_DIFFERENTIATION	GOBP_MYELOID_CELL_DIFFERENTIATION	347	0.541639	2.13357	1e-10	3.19e-09	2.28e-09	2778	tags=35%, list=15%, signal=30%	H3C7/CSF3/THBS1/H4C4/LIF/LTF/CARTPT/LILRB3/UBD/BATF/IL11/H4C3/SCIN/MAFB/TNFRSF11A/JAK3/LILRB1/PIK3CD/LOX/CCR1/OSCAR/C1QC/MIR221/TLR2/INHBA/CD4/NCKAP1L/H3C4/CSF3R/H4C5/CEBPB/MYL9/SPI1/CSF1R/IKZF1/RASGRP4/HCLS1/RUNX1/GPR183/LILRB4/CD74/ROR2/PTPN6/HLA-DRB1/TYROBP/PPARG/TCIRG1/IRF8/SNX10/MMP9/CCL3/LTBR/FES/CSF1/TGFBR2/TNF/RELB/ANXA2/EVI2B/NRROS/JUNB/LYN/TGFB1/LGALS3/SH2B3/LRRK1/HSPA1A/PDE1B/MYH9/MT1G…
GOBP_MYELOID_LEUKOCYTE_DIFFERENTIATION	GOBP_MYELOID_LEUKOCYTE_DIFFERENTIATION	166	0.642938	2.37725	1e-10	3.19e-09	2.28e-09	2461	tags=45%, list=13%, signal=39%	CSF3/LIF/LTF/CARTPT/LILRB3/UBD/BATF/MAFB/TNFRSF11A/LILRB1/PIK3CD/CCR1/OSCAR/C1QC/TLR2/INHBA/CD4/CEBPB/SPI1/CSF1R/HCLS1/RUNX1/GPR183/LILRB4/CD74/ROR2/HLA-DRB1/TYROBP/PPARG/TCIRG1/SNX10/MMP9/CCL3/LTBR/FES/CSF1/TGFBR2/TNF/RELB/ANXA2/EVI2B/NRROS/JUNB/LYN/TGFB1/LRRK1/PDE1B/MYH9/MT1G/FBN1/CEBPA/FSTL3/TREM2/SBNO2/CD109/UBASH3B/CCL19/PTPN2/IFI16/GBA/CASP8/TRIB1/GPR68/MITF/TF/CCN4/FOXP1/IL23A/TLR4/TSPAN2/…
GOBP_MYELOID_LEUKOCYTE_MEDIATED_IMMUNITY	GOBP_MYELOID_LEUKOCYTE_MEDIATED_IMMUNITY	465	0.710176	2.85627	1e-10	3.19e-09	2.28e-09	2667	tags=44%, list=15%, signal=39%	MCEMP1/CXCL6/MME/FPR2/RETN/HK3/IL6/S100A8/CHI3L1/ANPEP/CXCL1/PPBP/S100A9/LTF/LILRB2/CCR2/S100A12/PTX3/FCGR2B/CD14/ADAM8/CAMP/RNASE2/HMOX1/HP/LILRB3/SERPINA1/CHIT1/GPR84/C5AR1/PLAUR/LYZ/CTSZ/CXCR2/CTSC/LAIR1/FPR1/SLC11A1/ALOX5/SIGLEC9/FCGR2A/RNASE3/PIK3CD/ITGAM/ADGRE2/FCGR3B/CD68/MNDA/B4GALT1/S100P/TNFRSF1B/VNN1/ITGB2/CLEC5A/CTSB/FCER1G/CTSS/RAC2/OSCAR/CD84/C3/SLPI/TLR2/CYBB/SLC2A5/CD33/SIGLEC14/I…
GOBP_MYELOID_LEUKOCYTE_MIGRATION	GOBP_MYELOID_LEUKOCYTE_MIGRATION	165	0.788597	2.91256	1e-10	3.19e-09	2.28e-09	1611	tags=51%, list=9%, signal=47%	CCL18/CCL13/CCL7/CXCL6/CXCL5/CCL20/FPR2/CXCL8/IL6/S100A8/THBS1/CXCL1/PPBP/IL1R1/S100A9/CXCL3/SLAMF8/SERPINE1/CCL2/CCR2/S100A12/CCL26/ADAM8/CXCL13/LBP/CMKLR1/C5AR1/CXCR2/CXCL9/C5AR2/CCL17/NOD2/TNFRSF11A/PIK3CD/ADGRE2/CCR1/CXCL2/ITGB2/FCER1G/CCL8/RAC2/PTGER4/DPP4/VAV1/NCKAP1L/CSF3R/AIF1/SYK/RHOH/VEGFC/CSF1R/CCL4/CD300A/CCL5/C3AR1/PIK3CG/CXCL12/CD74/ROR2/EMILIN1/IL6R/CCL3/LGMN/DUSP1/CSF1/PLA2G7/CCL3…
GOBP_NEGATIVE_REGULATION_OF_CELL_ACTIVATION	GOBP_NEGATIVE_REGULATION_OF_CELL_ACTIVATION	154	0.732319	2.68044	1e-10	3.19e-09	2.28e-09	1738	tags=45%, list=9%, signal=41%	IL2RA/CTLA4/SHH/LILRB2/CCR2/FCGR2B/THBD/VSIG4/IL10/HMOX1/JAK3/LILRB1/MNDA/PTPN22/ZC3H12A/CD84/TNFAIP3/LAPTM5/IL4R/INHBA/CST7/PTPRC/GAL/TNFSF4/CEBPB/CD300LF/CD300A/SAMSN1/GPNMB/MILR1/RUNX1/LILRB4/CD74/PTPN6/HAVCR2/HLA-DRB1/TYROBP/CD86/EMILIN1/FGR/CD274/TNFAIP8L2/IDO1/PRKCD/LYN/GRN/FGL2/LGALS3/BTK/SH2B3/SPN/LGALS9/PDCD1LG2/C1QTNF1/TBC1D10C/MERTK/SDC4/LRRC32/RUNX3/LST1/TNFRSF14/ZBTB7B/UBASH3B/VSIR/A…
GOBP_NEGATIVE_REGULATION_OF_CELL_ADHESION	GOBP_NEGATIVE_REGULATION_OF_CELL_ADHESION	231	0.622872	2.36767	1e-10	3.19e-09	2.28e-09	1650	tags=34%, list=9%, signal=32%	IL2RA/MMP12/CTLA4/COL1A1/SHH/THBS1/LILRB2/SERPINE1/CYP1B1/FCGR2B/IL1RN/VSIG4/IL10/TGFBI/JAK3/LILRB1/PTPN22/ZC3H12A/MIR221/FBLN1/LAPTM5/IL4R/PTPRC/TNFSF4/CEBPB/CD300A/GPNMB/CXCL12/TRPV4/RUNX1/LILRB4/CD74/PTPN6/HAVCR2/CLDN7/HLA-DRB1/CD86/ASS1/SPINT2/DUSP1/CD274/FXYD5/TNFAIP8L2/SNAI2/IDO1/ARHGDIB/PLXND1/MUC1/APOD/PRKCD/TGFB1/FGL2/LGALS3/SH2B3/SPN/ADAMDEC1/LGALS9/PDCD1LG2/LPXN/C1QTNF1/MELTF/SDC4/LRRC…
GOBP_NEGATIVE_REGULATION_OF_CELL_CELL_ADHESION	GOBP_NEGATIVE_REGULATION_OF_CELL_CELL_ADHESION	139	0.684626	2.47483	1e-10	3.19e-09	2.28e-09	1650	tags=40%, list=9%, signal=36%	IL2RA/CTLA4/SHH/LILRB2/FCGR2B/IL1RN/VSIG4/IL10/JAK3/LILRB1/PTPN22/ZC3H12A/MIR221/LAPTM5/IL4R/TNFSF4/CEBPB/CD300A/GPNMB/CXCL12/TRPV4/RUNX1/LILRB4/CD74/PTPN6/HAVCR2/HLA-DRB1/CD86/ASS1/SPINT2/CD274/FXYD5/TNFAIP8L2/IDO1/PRKCD/TGFB1/FGL2/LGALS3/SH2B3/SPN/LGALS9/PDCD1LG2/C1QTNF1/SDC4/LRRC32/RUNX3/TNFRSF14/ZBTB7B/MYADM/UBASH3B/VSIR/ANXA1/PTPN2/IRF1/HFE
GOBP_NEGATIVE_REGULATION_OF_CYTOKINE_PRODUCTION	GOBP_NEGATIVE_REGULATION_OF_CYTOKINE_PRODUCTION	224	0.617349	2.34154	1e-10	3.19e-09	2.28e-09	2461	tags=42%, list=13%, signal=36%	IL6/THBS1/IL1R2/LTF/LILRA5/FCGR2B/VSIG4/IL10/LBP/HMOX1/TLR8/CMKLR1/C5AR2/SLC11A1/NOD2/JAK3/LILRB1/PTPN22/ZC3H12A/BCL3/CD84/SRGN/PTGER4/MIR221/TNFAIP3/LAPTM5/CD33/INHBA/NCKAP1L/PTPRC/TNFSF4/FN1/GPNMB/TLR6/FFAR4/LILRB4/PTPN6/HAVCR2/HLA-DRB1/TYROBP/PYCARD/SERPINB1/CD274/TNF/RELB/SSC5D/IDO1/ERRFI1/ADCY7/NLRP3/APOD/TGFB1/FURIN/BTK/GAS6/LGALS9/PDCD1LG2/TWIST1/IKBKE/MERTK/LRRC32/CLEC4A/ZFP36/IRAK3/TREM2…
GOBP_NEGATIVE_REGULATION_OF_DEFENSE_RESPONSE	GOBP_NEGATIVE_REGULATION_OF_DEFENSE_RESPONSE	155	0.622927	2.27931	1e-10	3.19e-09	2.28e-09	2186	tags=34%, list=12%, signal=30%	IL2RA/FPR2/MMP12/SLAMF8/FCGR2B/VSIG4/IL10/SOCS3/HAMP/NOD2/SIGLEC10/ALOX5/LILRB1/TNFRSF1B/PTGER4/MIR221/TNFAIP3/CST7/PTPRC/AOAH/FFAR4/METRNL/HAVCR2/HLA-DRB1/PPARG/SERPING1/A2M/TNFAIP8L2/NLRP3/PRKCD/GRN/FGL2/LGALS9/IRAK3/SERPINB9/ARRB2/SAA1/SERPINF1/TNFRSF1A/HLA-F/PTPN2/RNF125/IFI16/GBA/NFKB1/SAMHD1/HLA-E/MICB/GPX1/HLA-G/ADORA1/HLA-B
GOBP_NEGATIVE_REGULATION_OF_IMMUNE_EFFECTOR_PROCESS	GOBP_NEGATIVE_REGULATION_OF_IMMUNE_EFFECTOR_PROCESS	94	0.742343	2.55781	1e-10	3.19e-09	2.28e-09	2319	tags=48%, list=13%, signal=42%	IL2RA/IL7R/SLAMF8/CCR2/FCGR2B/VSIG4/IL10/HMOX1/NOD2/JAK3/LILRB1/ZC3H12A/CD84/IL4R/PTPRC/TNFSF4/CD300A/LILRB4/PTPN6/HAVCR2/CD55/SERPING1/A2M/TNF/TGFB1/GRN/FGL2/LGALS3/LGALS9/CD22/IRAK3/SERPINB9/ZBTB7B/ARRB2/ANXA1/HLA-F/RNF125/HFE/CD59/HLA-E/MICB/HLA-G/HLA-B/LOXL3/BCL6
GOBP_NEGATIVE_REGULATION_OF_IMMUNE_RESPONSE	GOBP_NEGATIVE_REGULATION_OF_IMMUNE_RESPONSE	106	0.760695	2.68343	1e-10	3.19e-09	2.28e-09	2479	tags=55%, list=14%, signal=48%	IL2RA/MMP12/CTLA4/IL7R/COL3A1/SLAMF8/CCR2/FCGR2B/VSIG4/IL10/HMOX1/NOD2/JAK3/LILRB1/ZC3H12A/CD84/TNFAIP3/IL4R/PTPRC/TNFSF4/CD300A/SAMSN1/LILRB4/PTPN6/HAVCR2/HLA-DRB1/PPARG/CD55/SERPING1/A2M/LYN/GRN/FGL2/LGALS3/LGALS9/IRAK3/TNFRSF14/SERPINB9/ZBTB7B/ARRB2/ANXA1/HLA-F/PTPN2/HFE/IFI16/SAMHD1/CD59/IL27RA/HLA-E/GPX1/HLA-G/HLA-B/LOXL3/BCL6/FCRLB/NR1H3/INPP5D/MICA
GOBP_NEGATIVE_REGULATION_OF_IMMUNE_SYSTEM_PROCESS	GOBP_NEGATIVE_REGULATION_OF_IMMUNE_SYSTEM_PROCESS	304	0.676034	2.63798	1e-10	3.19e-09	2.28e-09	2108	tags=39%, list=11%, signal=36%	IL2RA/MMP12/CTLA4/IL7R/SHH/THBS1/LTF/LILRB2/CARTPT/COL3A1/SLAMF8/CCL2/CCR2/FCGR2B/VSIG4/IL10/HMOX1/LILRB3/C5AR2/NOD2/MAFB/JAK3/LILRB1/CD68/MNDA/PTPN22/ZC3H12A/C1QC/CD84/PTGER4/MIR221/TNFAIP3/LAPTM5/DPP4/IL4R/INHBA/CST7/PTPRC/GAL/TNFSF4/CEBPB/HLA-DOA/CD300LF/CD300A/SAMSN1/GPNMB/MILR1/CXCL12/RUNX1/LILRB4/CD74/PTPN6/HAVCR2/HLA-DRB1/TYROBP/PPARG/CD86/CD55/EMILIN1/FGR/SERPING1/CCL3/DUSP1/A2M/CD274/TNF…
GOBP_NEGATIVE_REGULATION_OF_LEUKOCYTE_CELL_CELL_ADHESION	GOBP_NEGATIVE_REGULATION_OF_LEUKOCYTE_CELL_CELL_ADHESION	97	0.755568	2.61918	1e-10	3.19e-09	2.28e-09	1650	tags=46%, list=9%, signal=42%	IL2RA/CTLA4/SHH/LILRB2/FCGR2B/VSIG4/IL10/JAK3/LILRB1/PTPN22/ZC3H12A/MIR221/LAPTM5/IL4R/TNFSF4/CEBPB/CD300A/GPNMB/CXCL12/RUNX1/LILRB4/CD74/PTPN6/HAVCR2/HLA-DRB1/CD86/ASS1/CD274/TNFAIP8L2/IDO1/FGL2/LGALS3/SPN/LGALS9/PDCD1LG2/SDC4/LRRC32/RUNX3/TNFRSF14/ZBTB7B/VSIR/ANXA1/PTPN2/IRF1/HFE
GOBP_NEGATIVE_REGULATION_OF_LEUKOCYTE_PROLIFERATION	GOBP_NEGATIVE_REGULATION_OF_LEUKOCYTE_PROLIFERATION	65	0.810411	2.62451	1e-10	3.19e-09	2.28e-09	1553	tags=52%, list=8%, signal=48%	IL2RA/CTLA4/SHH/LILRB2/FCGR2B/VSIG4/IL10/LILRB1/MNDA/CCL8/TNFAIP3/GAL/CEBPB/CD300A/GPNMB/LILRB4/PTPN6/HAVCR2/HLA-DRB1/TYROBP/CD86/CD274/IDO1/LYN/BTK/SPN/LGALS9/PDCD1LG2/SDC4/LRRC32/LST1/TNFRSF14/ZBTB7B/VSIR
GOBP_NEGATIVE_REGULATION_OF_LYMPHOCYTE_ACTIVATION	GOBP_NEGATIVE_REGULATION_OF_LYMPHOCYTE_ACTIVATION	117	0.743149	2.64261	1e-10	3.19e-09	2.28e-09	1738	tags=48%, list=9%, signal=44%	IL2RA/CTLA4/SHH/LILRB2/FCGR2B/VSIG4/IL10/JAK3/LILRB1/MNDA/PTPN22/ZC3H12A/TNFAIP3/LAPTM5/IL4R/INHBA/GAL/TNFSF4/CEBPB/CD300A/SAMSN1/GPNMB/RUNX1/LILRB4/CD74/PTPN6/HAVCR2/HLA-DRB1/TYROBP/CD86/FGR/CD274/TNFAIP8L2/IDO1/LYN/FGL2/LGALS3/BTK/SPN/LGALS9/PDCD1LG2/TBC1D10C/MERTK/SDC4/LRRC32/RUNX3/LST1/TNFRSF14/ZBTB7B/VSIR/ANXA1/HLA-F/PTPN2/IRF1/HFE/AXL
GOBP_NEGATIVE_REGULATION_OF_PEPTIDASE_ACTIVITY	GOBP_NEGATIVE_REGULATION_OF_PEPTIDASE_ACTIVITY	150	0.630457	2.30138	1e-10	3.19e-09	2.28e-09	2083	tags=37%, list=11%, signal=33%	PI3/RARRES1/COL6A3/SFRP2/TNFSF14/THBS1/LTF/SERPINE1/TFPI2/TIMP1/SFN/SERPINA1/PLAUR/CSTA/SPINT1/C3/SLPI/CST7/TNFAIP8/COL7A1/ECM1/MMP9/SERPINB1/SPINT2/PI15/SERPING1/A2M/TNF/CD44/ANXA2/PROS1/CD27/FURIN/GAS6/SERPINA5/CRB2/NGF/RPS6KA1/RENBP/SERPINB9/SPOCK2/ARRB2/CD109/SERPINB8/SERPINF1/SNCA/SERPINH1/IFI16/SERPINA3/C4B/CAST/PAPLN/CARD16/GPX1/C4A
GOBP_NEGATIVE_REGULATION_OF_PROTEOLYSIS	GOBP_NEGATIVE_REGULATION_OF_PROTEOLYSIS	226	0.569113	2.15929	1e-10	3.19e-09	2.28e-09	2083	tags=28%, list=11%, signal=25%	PI3/RARRES1/COL6A3/SFRP2/SHH/TNFSF14/THBS1/IL1R2/LTF/SERPINE1/TFPI2/TIMP1/IL10/SFN/SERPINA1/PLAUR/CTSZ/CSTA/SPINT1/C3/SLPI/CST7/TNFAIP8/COL7A1/ECM1/MMP9/SERPINB1/SPINT2/PI15/SERPING1/A2M/TNF/CD44/ANXA2/PROS1/CD27/FURIN/GAS6/SERPINA5/CRB2/NGF/RPS6KA1/RENBP/SERPINB9/SPOCK2/ARRB2/SVIP/CD109/SERPINB8/SERPINF1/SNCA/SERPINH1/HFE/IFI16/SERPINA3/C4B/PML/CAST/PRKCG/CAMK2N1/PAPLN/CARD16/GPX1/C4A
GOBP_NEGATIVE_REGULATION_OF_RESPONSE_TO_EXTERNAL_STIMULUS	GOBP_NEGATIVE_REGULATION_OF_RESPONSE_TO_EXTERNAL_STIMULUS	270	0.573048	2.21696	1e-10	3.19e-09	2.28e-09	2125	tags=31%, list=12%, signal=28%	IL2RA/FPR2/MMP12/THBS1/LTF/CARTPT/SLAMF8/SERPINE1/CCL2/FCGR2B/THBD/VSIG4/IL10/CXCL13/PLAUR/SOCS3/HAMP/C5AR2/SPP1/NOD2/SIGLEC10/ALOX5/LILRB1/FAP/TNFRSF1B/PTGER4/MIR221/TNFAIP3/DPP4/CST7/PTPRC/AIF1/PLAU/AOAH/FFAR4/METRNL/HAVCR2/HLA-DRB1/NRP1/PPARG/SERPING1/DUSP1/A2M/TNF/TNFAIP8L2/NLRP3/PROS1/PRKCD/GRN/FGL2/RIN3/NBL1/SH2B3/LGALS9/C1QTNF1/IRAK3/LILRA2/SERPINB9/ARRB2/CD109/SAA1/UBASH3B/SERPINF1/TNFRSF…
GOBP_NEGATIVE_REGULATION_OF_T_CELL_PROLIFERATION	GOBP_NEGATIVE_REGULATION_OF_T_CELL_PROLIFERATION	49	0.812138	2.48441	1e-10	3.19e-09	2.28e-09	1553	tags=49%, list=8%, signal=45%	IL2RA/CTLA4/SHH/LILRB2/VSIG4/IL10/LILRB1/CEBPB/GPNMB/LILRB4/PTPN6/HAVCR2/HLA-DRB1/CD86/CD274/IDO1/SPN/LGALS9/PDCD1LG2/SDC4/LRRC32/TNFRSF14/ZBTB7B/VSIR
GOBP_NEUTROPHIL_CHEMOTAXIS	GOBP_NEUTROPHIL_CHEMOTAXIS	79	0.846464	2.84207	1e-10	3.19e-09	2.28e-09	1240	tags=56%, list=7%, signal=52%	CCL18/CCL13/CCL7/CXCL6/CXCL5/CCL20/CXCL8/S100A8/CXCL1/PPBP/S100A9/CXCL3/CCL2/S100A12/CCL26/CXCL13/LBP/C5AR1/CXCR2/CXCL9/C5AR2/CCL17/NOD2/PIK3CD/CXCL2/ITGB2/FCER1G/CCL8/RAC2/DPP4/VAV1/NCKAP1L/CSF3R/SYK/CCL4/CCL5/C3AR1/PIK3CG/CD74/CCL3/CCL3L1/LGALS3/MPP1/BST1
GOBP_NEUTROPHIL_MIGRATION	GOBP_NEUTROPHIL_MIGRATION	91	0.836184	2.86315	1e-10	3.19e-09	2.28e-09	1611	tags=57%, list=9%, signal=52%	CCL18/CCL13/CCL7/CXCL6/CXCL5/CCL20/CXCL8/S100A8/CXCL1/PPBP/IL1R1/S100A9/CXCL3/SLAMF8/CCL2/S100A12/CCL26/ADAM8/CXCL13/LBP/C5AR1/CXCR2/CXCL9/C5AR2/CCL17/NOD2/PIK3CD/CXCL2/ITGB2/FCER1G/CCL8/RAC2/DPP4/VAV1/NCKAP1L/CSF3R/SYK/RHOH/CCL4/CCL5/C3AR1/PIK3CG/CD74/CCL3/CCL3L1/LGALS3/MPP1/BST1/RHOG/SAA1/CCL19/CXCL10
GOBP_PATTERN_RECOGNITION_RECEPTOR_SIGNALING_PATHWAY	GOBP_PATTERN_RECOGNITION_RECEPTOR_SIGNALING_PATHWAY	172	0.627182	2.33047	1e-10	3.19e-09	2.28e-09	2503	tags=36%, list=14%, signal=31%	S100A8/S100A9/LTF/CD14/LBP/TLR8/BIRC3/NOD2/ITGAM/PTPN22/ITGB2/CTSB/CTSS/PIK3AP1/TNFAIP3/TLR2/TLR5/LY96/CD300LF/CD300A/CTSL/TLR6/TLR7/SCIMP/LACC1/CD40/TLR1/HAVCR2/CD36/LGMN/CYBA/ALPK1/LYN/SLC15A3/BTK/CAV1/HSPA1A/COLEC12/IKBKE/CTSK/IRAK3/TIFA/IRAK2/LILRA2/RFTN1/RNF135/ARRB2/TAB3/TLR10/RNF125/IRF1/UNC93B1/CASP8/HSPA1B/NOD1/CYLD/TLR4/TNIP1/MYD88/NR1H3/LILRA4/MAPKAPK2
GOBP_PEPTIDYL_TYROSINE_MODIFICATION	GOBP_PEPTIDYL_TYROSINE_MODIFICATION	289	0.544635	2.12054	1e-10	3.19e-09	2.28e-09	2461	tags=35%, list=13%, signal=30%	SFRP2/AREG/IL6/CSF3/LIF/LILRA5/ICAM1/IL11/SOCS3/OSM/TNFRSF18/NOD2/IL24/JAK3/CLCF1/HCK/ITGB2/MIR221/CLEC7A/CD4/PTPRC/EFEMP1/FCGR1A/SYK/CSF1R/ITGA5/CD300A/LCK/SAMSN1/CCL5/CD3E/HCLS1/NCF1/CD40/LILRB4/CD74/ROR2/PTPN6/NRP1/FGR/CD36/CASS4/IL6R/FES/ITGB3/SHC1/MVP/TNF/CD44/ERRFI1/IL18/PRKCD/LYN/TGFB1/GPRC5A/BTK/GAS6/CAV1/SH2B3/LRRK1/HBEGF/BTC/BST1/MERTK/SH3BP5/TNFRSF14/TREM2/RAP2B/PTK2B/DYRK3/ARRB2/TNFRS…
GOBP_PHAGOCYTOSIS	GOBP_PHAGOCYTOSIS	276	0.778646	3.01793	1e-10	3.19e-09	2.28e-09	2172	tags=52%, list=12%, signal=46%	MARCO/IGLV3-27/IGHG4/IGHV4-31/FPR2/IGHV3-49/IGHA1/IGHV3-74/IGLV1-44/IGHV5-51/IGHV1-18/IGHV3-11/IGHV3-30/THBS1/IGHV3-23/IGHV3-15/IGHV4-34/IGHG2/IGKV1-16/CCL2/MYO1G/IGLL5/IGLC3/IGHV4-39/PTX3/FCGR2B/CD14/CEACAM4/IGHV4-59/LBP/IGLV3-1/IGHA2/IGHM/IGLV2-8/IGKV1-17/SLC11A1/FCGR3A/NOD2/IGHV1-69D/FCGR2A/IL1B/ITGAM/IGLV1-40/IL2RB/IGLV2-23/HCK/ITGB2/FCER1G/RAC2/IGLV3-21/IGHV3-21/C3/C2/TGM2/MSR1/TLR2/NCF4/VAV…
GOBP_PHAGOCYTOSIS_RECOGNITION	GOBP_PHAGOCYTOSIS_RECOGNITION	44	0.868084	2.61657	1e-10	3.19e-09	2.28e-09	1203	tags=70%, list=7%, signal=66%	IGHG4/IGHV4-31/IGHV3-49/IGHA1/IGHV3-74/IGHV5-51/IGHV1-18/IGHV3-11/IGHV3-30/IGHV3-23/IGHV3-15/IGHV4-34/IGHG2/IGLL5/IGLC3/IGHV4-39/PTX3/IGHV4-59/LBP/IGHA2/IGHM/IGHV1-69D/IGHV3-21/CLEC7A/IGHG1/IGHV3-33/CD36/IGLC2/TRBC2/COLEC12/IGKC
GOBP_POSITIVE_REGULATION_OF_B_CELL_ACTIVATION	GOBP_POSITIVE_REGULATION_OF_B_CELL_ACTIVATION	93	0.789679	2.71774	1e-10	3.19e-09	2.28e-09	1404	tags=52%, list=8%, signal=48%	IGHG4/IGHV4-31/IGHV3-49/IGHA1/IGHV3-74/IL6/IGHV5-51/IGHV1-18/IGHV3-11/IGHV3-30/IGHV3-23/IGHV3-15/IGHV4-34/IGHG2/IGLL5/IGLC3/IGHV4-39/IGHV4-59/IL10/IGHA2/IGHM/NOD2/IGHV1-69D/CLCF1/IGHV3-21/NCKAP1L/PTPRC/TNFSF4/SYK/IGHG1/IGHV3-33/SASH3/GPR183/CD40/CD74/TNFSF13/IGLC2/CARD11/CD27/TGFB1/NFATC2/TRBC2/BTK/CDKN1A/IGKC/BST1/MMP14/TNFSF13B
GOBP_POSITIVE_REGULATION_OF_CELL_ACTIVATION	GOBP_POSITIVE_REGULATION_OF_CELL_ACTIVATION	297	0.737315	2.87454	1e-10	3.19e-09	2.28e-09	1581	tags=46%, list=9%, signal=43%	IL2RA/CD70/IGHG4/IGHV4-31/IGHV3-49/CD209/IGHA1/CTLA4/IGHV3-74/IL6/IGHV5-51/IGHV1-18/IGHV3-11/IL7R/SHH/TNFSF14/IGHV3-30/THBS1/IGHV3-23/IGHV3-15/IGHV4-34/IGHG2/LILRB2/LILRA5/CCL2/IGLL5/IGLC3/CCR2/IGHV4-39/ADAM8/IGHV4-59/IL10/LBP/MAP3K8/IGHA2/IGHM/HAMP/CTSC/NFKBIZ/CD1D/NOD2/IGHV1-69D/IL1B/JAK3/LILRB1/ITGAM/CLCF1/VNN1/PTPN22/ITGB2/IGHV3-21/TNFSF9/DPP4/IL4R/VAV1/CLEC7A/CD4/NCKAP1L/PTPRC/AIF1/TNFSF4/SY…
GOBP_POSITIVE_REGULATION_OF_CELL_ADHESION	GOBP_POSITIVE_REGULATION_OF_CELL_ADHESION	345	0.646792	2.55194	1e-10	3.19e-09	2.28e-09	2414	tags=44%, list=13%, signal=39%	IL2RA/CD70/CD209/SFRP2/CTLA4/IL6/IBSP/IL7R/SHH/TNFSF14/LIF/LILRB2/CCL2/CCR2/ADAM8/IL10/CXCL13/ICAM1/MAP3K8/COL8A1/PLAUR/TNFRSF18/NFKBIZ/CD1D/NOD2/ALOX5/IL1B/JAK3/LILRB1/VNN1/PTPN22/ITGB2/PTPRU/TGM2/TNFSF9/DPP4/IL4R/VAV1/CD4/NCKAP1L/PTPRC/AIF1/TNFSF4/ITGA3/FN1/SYK/RHOH/ITGA5/PTAFR/LCK/IL1A/CCL5/CD3E/SASH3/CXCL12/RUNX1/CCN1/LILRB4/CD74/PTPN6/HAVCR2/DOCK5/HLA-DRB1/NRP1/PYCARD/PIK3R6/CD86/SIRPB1/CD55…
GOBP_POSITIVE_REGULATION_OF_CELL_CELL_ADHESION	GOBP_POSITIVE_REGULATION_OF_CELL_CELL_ADHESION	215	0.701901	2.66084	1e-10	3.19e-09	2.28e-09	2319	tags=51%, list=13%, signal=45%	IL2RA/CD70/CD209/CTLA4/IL6/IL7R/SHH/TNFSF14/LILRB2/CCL2/CCR2/ADAM8/IL10/CXCL13/ICAM1/MAP3K8/PLAUR/NFKBIZ/CD1D/NOD2/ALOX5/IL1B/JAK3/LILRB1/VNN1/PTPN22/ITGB2/PTPRU/TNFSF9/DPP4/IL4R/VAV1/CD4/NCKAP1L/PTPRC/AIF1/TNFSF4/SYK/RHOH/PTAFR/LCK/IL1A/CCL5/CD3E/SASH3/RUNX1/LILRB4/CD74/PTPN6/HAVCR2/HLA-DRB1/PYCARD/PIK3R6/CD86/SIRPB1/CD55/HLA-DPB1/HLA-DRA/HLA-DMB/CD274/EBI3/IL12RB1/RASAL3/TGFBR2/TNF/CD44/DOCK8/C…
GOBP_POSITIVE_REGULATION_OF_CHEMOTAXIS	GOBP_POSITIVE_REGULATION_OF_CHEMOTAXIS	114	0.693254	2.45662	1e-10	3.19e-09	2.28e-09	2089	tags=43%, list=11%, signal=38%	CCL7/FPR2/CXCL8/IL6/THBS1/SERPINE1/CCR2/CCL26/CXCL13/LBP/CMKLR1/C5AR1/CXCL14/CCR1/RAC2/NCKAP1L/AIF1/VEGFC/CSF1R/CCL4/CCL5/C3AR1/CXCL12/CD74/NRP1/GPSM3/IL6R/CCL3/LGMN/CSF1/PLA2G7/IL16/TGFB1/SMOC2/RARRES2/GAS6/LGALS9/SCG2/TREM2/PTK2B/ITGA2/HSPB1/CCL19/CXCL10/P2RX4/PDGFRB/TMEM102/TPBG/MET
GOBP_POSITIVE_REGULATION_OF_CYTOKINE_PRODUCTION	GOBP_POSITIVE_REGULATION_OF_CYTOKINE_PRODUCTION	331	0.676936	2.65902	1e-10	3.19e-09	2.28e-09	2267	tags=42%, list=12%, signal=37%	PAEP/MMP12/LUM/IL6/THBS1/IL1R1/LILRB2/LILRA5/PTGS2/SERPINE1/CCR2/CYP1B1/CD14/ADAM8/IL10/LBP/HMOX1/TLR8/C5AR1/OSM/SLC11A1/NOD2/MAPK13/IL1B/LILRB1/MNDA/PTPN22/GBP5/FCER1G/BCL3/PTGER4/C3/TLR2/LAPTM5/TLR5/IL4R/CLEC7A/CD4/LY96/PTPRC/LTB/AIF1/TNFSF4/SYK/NFAM1/CEBPB/NLRC4/CSF1R/PTAFR/IL1A/CD3E/C3AR1/CD2/TLR6/SASH3/TLR7/SCIMP/RUNX1/CD40/TLR1/CD74/HAVCR2/POU2F2/TYROBP/PYCARD/CD86/IRF8/GPSM3/FGR/PLCG2/CD36…
GOBP_POSITIVE_REGULATION_OF_DEFENSE_RESPONSE	GOBP_POSITIVE_REGULATION_OF_DEFENSE_RESPONSE	264	0.666588	2.57922	1e-10	3.19e-09	2.28e-09	2320	tags=35%, list=13%, signal=31%	FPR2/CD209/MMP12/IL6/S100A8/FABP4/CLEC10A/S100A9/LILRA5/PTGS2/SERPINE1/CCR2/S100A12/ADAM8/LBP/TLR8/PLA2G2A/OSM/CTSC/NFKBIZ/CD1D/NOD2/TNFRSF11A/MAPK13/IL1B/MNDA/HCK/GBP5/FCER1G/PTGER4/C3/TGM2/TLR2/VAV1/TNFSF4/SYK/CEBPB/NLRC4/CCL5/PIK3CG/VAMP8/TLR7/HAVCR2/TYROBP/PYCARD/GPSM3/PLCG2/CCL3/PLA2G7/IL16/CYBA/TNF/RELB/IDO1/SIGLEC16/CARD11/OSMR/MUC1/IL18/NEAT1/PRKCD/LYN/GRN/BTK/STING1/IKBKE/CEBPA/AIM2/CARD…
GOBP_POSITIVE_REGULATION_OF_ERK1_AND_ERK2_CASCADE	GOBP_POSITIVE_REGULATION_OF_ERK1_AND_ERK2_CASCADE	154	0.663024	2.4268	1e-10	3.19e-09	2.28e-09	1659	tags=34%, list=9%, signal=31%	CCL18/CCL13/CCL7/MARCO/CCL20/FPR2/CHI3L1/CCL2/CCL26/ICAM1/PLA2G2A/C5AR1/C5AR2/CCL17/NOD2/TNFRSF11A/CCR1/PTPN22/CCL8/MIR221/CD4/PTPRC/P2RY6/CSF1R/CCL4/CCL5/GPNMB/SCIMP/GPR183/FFAR4/CD74/HAVCR2/TNFAIP8L3/HLA-DRB1/NRP1/PYCARD/CD36/CCL3/SHC1/CCL3L1/TNF/CD44/TGFB1/GAS6/LGALS9/RAMP3/TREM2/PTK2B/ARRB2/CCL19/PLA2G5/SEMA7A
GOBP_POSITIVE_REGULATION_OF_HEMOPOIESIS	GOBP_POSITIVE_REGULATION_OF_HEMOPOIESIS	124	0.717844	2.57388	1e-10	3.19e-09	2.28e-09	2440	tags=52%, list=13%, signal=46%	IL2RA/IL7R/SHH/LIF/LILRB2/ADAM8/IL10/NFKBIZ/CCR1/VNN1/TNFSF9/IL4R/CD4/NCKAP1L/PTPRC/TNFSF4/SYK/RHOH/HCLS1/SASH3/RUNX1/LILRB4/CD74/ROR2/HLA-DRB1/TYROBP/PIK3R6/CD86/HLA-DRA/FES/CSF1/IL12RB1/TGFBR2/TNF/EVI2B/NLRP3/CD27/IL18/TGFB1/EGR3/BTK/GAS6/LGALS9/TESPA1/RUNX3/MMP14/TREM2/ZBTB7B/CD83/VSIR/ANXA1/CCL19/CASP8/TRIB1/AXL/GPR68/SOCS1/HLA-G/IL7/IL23A/NFKBID/BCL6/ATP11C/JUN/INPP5D
GOBP_POSITIVE_REGULATION_OF_IMMUNE_EFFECTOR_PROCESS	GOBP_POSITIVE_REGULATION_OF_IMMUNE_EFFECTOR_PROCESS	155	0.68656	2.51214	1e-10	3.19e-09	2.28e-09	2368	tags=46%, list=13%, signal=40%	IL6/IL1R1/CCR2/IL10/LBP/HMOX1/NFKBIZ/CD1D/NOD2/IL1B/LILRB1/ITGAM/ADGRE2/CLCF1/PTPN22/ITGB2/RAC2/CD84/C3/LAPTM5/IL4R/VAV1/CLEC7A/PTPRC/TNFSF4/SYK/PTAFR/CD300A/SASH3/VAMP8/STXBP2/SCIMP/CD40/CD74/HLA-DRB1/TYROBP/CD86/FGR/CD36/HLA-DRA/TNFSF13/FES/HLA-DMB/IL12RB1/TNF/NLRP3/IL18/LYN/TGFB1/BTK/LGALS9/TNFRSF14/UNC13D/ANXA1/CCL19/HLA-F/MR1/PLA2G5/SEMA7A/AZGP1/PTPRJ/HLA-E/HK1/HLA-G/RBP4/NECTIN2/HLA-B/IL23A…
GOBP_POSITIVE_REGULATION_OF_INFLAMMATORY_RESPONSE	GOBP_POSITIVE_REGULATION_OF_INFLAMMATORY_RESPONSE	95	0.753352	2.59962	1e-10	3.19e-09	2.28e-09	1578	tags=47%, list=9%, signal=44%	IL6/S100A8/FABP4/S100A9/LILRA5/PTGS2/SERPINE1/CCR2/S100A12/ADAM8/LBP/PLA2G2A/OSM/CTSC/NFKBIZ/TNFRSF11A/MAPK13/IL1B/PTGER4/C3/TGM2/TLR2/TNFSF4/CEBPB/PIK3CG/VAMP8/TLR7/GPSM3/CCL3/PLA2G7/IL16/TNF/IDO1/OSMR/IL18/NEAT1/GRN/BTK/CEBPA/TREM2/ITGA2/SNCA/TNFRSF1A/TRADD/TLR10
GOBP_POSITIVE_REGULATION_OF_INTERLEUKIN_6_PRODUCTION	GOBP_POSITIVE_REGULATION_OF_INTERLEUKIN_6_PRODUCTION	72	0.758079	2.51747	1e-10	3.19e-09	2.28e-09	1380	tags=47%, list=8%, signal=44%	IL6/LILRB2/LILRA5/LBP/TLR8/NOD2/MAPK13/IL1B/TLR2/CLEC7A/AIF1/TNFSF4/SYK/PTAFR/IL1A/TLR6/TLR7/SCIMP/TLR1/CD74/POU2F2/TYROBP/PYCARD/CD36/IL6R/IL16/CYBA/TNF/SIGLEC16/LGALS9/TWIST1/IL17RA/CARD9/LILRA2
GOBP_POSITIVE_REGULATION_OF_LEUKOCYTE_CELL_CELL_ADHESION	GOBP_POSITIVE_REGULATION_OF_LEUKOCYTE_CELL_CELL_ADHESION	183	0.726697	2.72111	1e-10	3.19e-09	2.28e-09	2087	tags=52%, list=11%, signal=47%	IL2RA/CD70/CD209/CTLA4/IL6/IL7R/SHH/TNFSF14/LILRB2/CCL2/CCR2/ADAM8/ICAM1/MAP3K8/NFKBIZ/CD1D/NOD2/ALOX5/IL1B/JAK3/LILRB1/VNN1/PTPN22/ITGB2/TNFSF9/DPP4/IL4R/VAV1/CD4/NCKAP1L/PTPRC/AIF1/TNFSF4/SYK/RHOH/PTAFR/LCK/IL1A/CCL5/CD3E/SASH3/RUNX1/LILRB4/CD74/PTPN6/HAVCR2/HLA-DRB1/PYCARD/PIK3R6/CD86/SIRPB1/CD55/HLA-DPB1/HLA-DRA/HLA-DMB/CD274/EBI3/IL12RB1/RASAL3/TGFBR2/TNF/CD44/DOCK8/CARD11/NLRP3/CD27/IL18/LY…
GOBP_POSITIVE_REGULATION_OF_LEUKOCYTE_CHEMOTAXIS	GOBP_POSITIVE_REGULATION_OF_LEUKOCYTE_CHEMOTAXIS	74	0.755603	2.51821	1e-10	3.19e-09	2.28e-09	1611	tags=47%, list=9%, signal=43%	CCL7/FPR2/CXCL8/IL6/THBS1/SERPINE1/CCR2/CXCL13/LBP/CMKLR1/C5AR1/CXCL14/CCR1/RAC2/NCKAP1L/AIF1/VEGFC/CSF1R/CCL4/CCL5/C3AR1/CXCL12/CD74/GPSM3/IL6R/CCL3/LGMN/CSF1/PLA2G7/RARRES2/GAS6/LGALS9/PTK2B/CCL19/CXCL10
GOBP_POSITIVE_REGULATION_OF_LEUKOCYTE_MIGRATION	GOBP_POSITIVE_REGULATION_OF_LEUKOCYTE_MIGRATION	111	0.758929	2.68479	1e-10	3.19e-09	2.28e-09	1933	tags=51%, list=11%, signal=46%	CCL7/CCL20/FPR2/CXCL8/IL6/THBS1/IL1R1/SERPINE1/CCR2/ADAM8/CXCL13/LBP/ICAM1/CMKLR1/C5AR1/TNFRSF18/CXCL14/CCR1/CCL8/RAC2/NCKAP1L/AIF1/VEGFC/CSF1R/PTAFR/CCL4/CCL5/C3AR1/CXCL12/CD74/PYCARD/GPSM3/IL6R/CCL3/LGMN/CSF1/PLA2G7/TNF/DOCK8/LGALS3/RARRES2/GAS6/SPN/LGALS9/ITGA4/TNFRSF14/MMP14/TREM2/PTK2B/ITGA2/CCL19/CXCL10/P2RX4/PLVAP/CX3CR1/TMEM102/THY1
GOBP_POSITIVE_REGULATION_OF_LEUKOCYTE_PROLIFERATION	GOBP_POSITIVE_REGULATION_OF_LEUKOCYTE_PROLIFERATION	115	0.699087	2.48003	1e-10	3.19e-09	2.28e-09	2368	tags=57%, list=13%, signal=50%	IL2RA/CD70/CD209/IL6/SHH/LILRB2/CCR2/CD1D/IL1B/JAK3/CLCF1/PTPN22/TNFSF9/CD4/NCKAP1L/PTPRC/AIF1/TNFSF4/SYK/CSF1R/IL1A/CCL5/CD3E/SASH3/GPR183/CD40/CD74/HAVCR2/PYCARD/CD86/CD55/HLA-DPB1/CSF1/HLA-DMB/CD274/EBI3/IL12RB1/RASAL3/TGFBR2/CARD11/IL18/LYN/NFATC2/CORO1A/CDKN1A/LGALS9/PDCD1LG2/HLA-DPA1/BST1/CLECL1/TNFSF13B/ANXA1/CCL19/TMIGD2/CCDC88B/IL27RA/VCAM1/HLA-E/CD276/IL7/IL23A/TLR4/MYD88/BCL6/TNFRSF4
GOBP_POSITIVE_REGULATION_OF_LOCOMOTION	GOBP_POSITIVE_REGULATION_OF_LOCOMOTION	465	0.584608	2.35125	1e-10	3.19e-09	2.28e-09	2438	tags=36%, list=13%, signal=32%	CCL7/CCL20/FPR2/LRRC15/MMP7/CXCL8/COL1A1/IL6/THBS1/IL1R1/PTGS2/SERPINE1/CCR2/CCL26/ADAM8/CXCL13/LBP/HMOX1/ICAM1/CMKLR1/C5AR1/TWIST2/TNFRSF18/IL1B/PIK3CD/FAM83H/SOD2/CXCL14/CCR1/DAB2/ZC3H12A/CCL8/RAC2/MIR221/SRPX2/CLEC7A/NCKAP1L/PTPRC/ADAMTS1/AIF1/ITGA3/PLAU/FN1/FERMT3/VEGFC/CSF1R/ITGA5/PTAFR/S100A11/CCL4/CCL5/GPNMB/C3AR1/PIK3CG/CXCL12/CCN1/CD40/CD74/ROR2/CLDN7/DOCK5/NRP1/PYCARD/GPSM3/FGR/MMP9/PLC…
GOBP_POSITIVE_REGULATION_OF_LYMPHOCYTE_DIFFERENTIATION	GOBP_POSITIVE_REGULATION_OF_LYMPHOCYTE_DIFFERENTIATION	82	0.751586	2.52778	1e-10	3.19e-09	2.28e-09	2440	tags=60%, list=13%, signal=52%	IL2RA/IL7R/SHH/LILRB2/ADAM8/IL10/NFKBIZ/VNN1/TNFSF9/IL4R/NCKAP1L/PTPRC/TNFSF4/SYK/RHOH/SASH3/RUNX1/LILRB4/CD74/HLA-DRB1/PIK3R6/CD86/HLA-DRA/IL12RB1/TGFBR2/NLRP3/CD27/IL18/EGR3/BTK/GAS6/LGALS9/TESPA1/RUNX3/MMP14/ZBTB7B/CD83/VSIR/ANXA1/CCL19/AXL/SOCS1/HLA-G/IL7/IL23A/NFKBID/BCL6/ATP11C/INPP5D
GOBP_POSITIVE_REGULATION_OF_MAPK_CASCADE	GOBP_POSITIVE_REGULATION_OF_MAPK_CASCADE	417	0.545128	2.17556	1e-10	3.19e-09	2.28e-09	2329	tags=29%, list=13%, signal=26%	CCL18/CCL13/CCL7/MARCO/CCL20/FPR2/DKK1/IL6/THBS1/CHI3L1/IGFBP6/LIF/LILRA5/CCL2/S100A12/CCL26/FCGR2B/ADAM8/ICAM1/IL11/PLA2G2A/C5AR1/OSM/C5AR2/CCL17/FPR1/NOD2/TNFRSF11A/IL1B/CCR1/PTPN22/ZC3H12A/CCL8/MIR221/LAPTM5/CLEC7A/CD4/PIK3R5/PTPRC/SYK/P2RY6/SPI1/TMEM106A/CSF1R/CCL4/CCL5/GPNMB/TLR6/PIK3CG/IGFBP3/SCIMP/NCF1/GPR183/FFAR4/CD40/CD74/ROR2/HAVCR2/TNFAIP8L3/HLA-DRB1/NRP1/PYCARD/PIK3R6/IGFBP4/FGD2/CD3…
GOBP_POSITIVE_REGULATION_OF_MONONUCLEAR_CELL_MIGRATION	GOBP_POSITIVE_REGULATION_OF_MONONUCLEAR_CELL_MIGRATION	51	0.807625	2.49409	1e-10	3.19e-09	2.28e-09	1611	tags=53%, list=9%, signal=48%	CCL7/CCL20/FPR2/SERPINE1/CCR2/ADAM8/CXCL13/CXCL14/CCR1/AIF1/CCL4/CCL5/CXCL12/PYCARD/CCL3/LGMN/PLA2G7/TNF/DOCK8/LGALS3/GAS6/SPN/LGALS9/ITGA4/TNFRSF14/PTK2B/CXCL10
GOBP_POSITIVE_REGULATION_OF_PHAGOCYTOSIS	GOBP_POSITIVE_REGULATION_OF_PHAGOCYTOSIS	54	0.824126	2.58794	1e-10	3.19e-09	2.28e-09	2083	tags=63%, list=11%, signal=56%	FPR2/CCL2/PTX3/FCGR2B/SLC11A1/NOD2/IL1B/IL2RB/FCER1G/C3/C2/CLEC7A/NCKAP1L/PTPRC/DOCK2/IL2RG/RAB27A/CD300LF/PYCARD/PPARG/SIRPB1/CD36/IL15RA/CYBA/TNF/GAS6/MERTK/TREM2/ITGA2/PLA2G5/C4B/ABCA7/PTPRJ/C4A
GOBP_POSITIVE_REGULATION_OF_RESPONSE_TO_BIOTIC_STIMULUS	GOBP_POSITIVE_REGULATION_OF_RESPONSE_TO_BIOTIC_STIMULUS	187	0.609115	2.2876	1e-10	3.19e-09	2.28e-09	2115	tags=27%, list=12%, signal=24%	FPR2/CD209/MMP12/CLEC10A/ADAM8/LBP/TLR8/CD1D/NOD2/MNDA/HCK/GBP5/FCER1G/VAV1/LY96/SYK/NLRC4/CCL5/SCIMP/HAVCR2/HLA-DRB1/TYROBP/PYCARD/CD180/PLCG2/CD274/CYBA/RELB/LY86/SIGLEC16/CARD11/MUC1/PRKCD/LYN/GRN/STING1/IKBKE/AIM2/CARD9/CLEC4A/LILRA2/TAB3/HLA-F/MR1/PLA2G5/IFI16/NFKB1/HLA-E/HLA-G/NECTIN2/PSMB10
GOBP_POSITIVE_REGULATION_OF_RESPONSE_TO_EXTERNAL_STIMULUS	GOBP_POSITIVE_REGULATION_OF_RESPONSE_TO_EXTERNAL_STIMULUS	376	0.663721	2.62814	1e-10	3.19e-09	2.28e-09	2115	tags=35%, list=12%, signal=31%	CCL7/FPR2/CD209/MMP12/CXCL8/IL6/S100A8/THBS1/FABP4/CLEC10A/S100A9/LILRA5/PTGS2/SERPINE1/CCR2/S100A12/CCL26/ADAM8/THBD/CXCL13/LBP/TLR8/PLA2G2A/CMKLR1/C5AR1/OSM/CTSC/NFKBIZ/CD1D/NOD2/TNFRSF11A/MAPK13/IL1B/MNDA/CXCL14/CCR1/HCK/GBP5/FCER1G/RAC2/PTGER4/MIR221/C3/TGM2/TLR2/VAV1/NCKAP1L/LY96/AIF1/TNFSF4/SYK/CEBPB/VEGFC/NLRC4/CSF1R/CCL4/CCL5/C3AR1/PIK3CG/CXCL12/VAMP8/TLR7/SCIMP/CD74/HAVCR2/TYROBP/NRP1/PY…
GOBP_POSITIVE_REGULATION_OF_T_CELL_PROLIFERATION	GOBP_POSITIVE_REGULATION_OF_T_CELL_PROLIFERATION	77	0.750643	2.50418	1e-10	3.19e-09	2.28e-09	2087	tags=64%, list=11%, signal=57%	IL2RA/CD70/CD209/IL6/SHH/LILRB2/CCR2/CD1D/IL1B/JAK3/PTPN22/TNFSF9/CD4/NCKAP1L/PTPRC/AIF1/TNFSF4/SYK/IL1A/CCL5/CD3E/SASH3/HAVCR2/PYCARD/CD86/CD55/HLA-DPB1/HLA-DMB/CD274/EBI3/IL12RB1/RASAL3/TGFBR2/CARD11/IL18/CORO1A/LGALS9/PDCD1LG2/HLA-DPA1/CLECL1/TNFSF13B/ANXA1/CCL19/TMIGD2/CCDC88B/IL27RA/VCAM1/HLA-E/CD276
GOBP_PRODUCTION_OF_MOLECULAR_MEDIATOR_OF_IMMUNE_RESPONSE	GOBP_PRODUCTION_OF_MOLECULAR_MEDIATOR_OF_IMMUNE_RESPONSE	181	0.650074	2.43385	1e-10	3.19e-09	2.28e-09	2071	tags=42%, list=11%, signal=38%	IGLV3-27/IGKV1-9/IGKV1-27/IL6/IGLV1-44/IL1R1/IGKV1-16/IGLV4-69/CCR2/FCGR2B/IL10/HMOX1/BATF/IGLV3-1/IGLV2-8/IGKV1-17/NOD2/IL1B/JAK3/LILRB1/IGLV1-40/CLCF1/IGLV2-23/TNFRSF1B/PTPN22/IGKV2-24/IGLV3-21/IGLV3-9/LAPTM5/IL4R/CLEC7A/IGLV2-11/PTPRC/TNFSF4/IGLV1-47/IGKV3-15/HLA-DQB1/IGLV7-43/SASH3/SCIMP/LACC1/CD40/LILRB4/CD74/HLA-DRB1/CD86/CD55/IGLV2-14/CD36/TNFSF13/GAPT/TNF/IGLV3-25/NLRP3/IL18/IGLV6-57/TGFB…
GOBP_RECEPTOR_MEDIATED_ENDOCYTOSIS	GOBP_RECEPTOR_MEDIATED_ENDOCYTOSIS	266	0.646321	2.50112	1e-10	3.19e-09	2.28e-09	1771	tags=33%, list=10%, signal=30%	MARCO/IGLV3-27/MRC1/FPR2/DKK1/IGHA1/CXCL8/IGLV1-44/CD163/IGHV3-11/IGHV3-30/IGHV3-23/IGHV4-34/IGKV1-16/SERPINE1/IGLC3/IGHV4-39/FCGR2B/CD14/IGHV4-59/HP/STAB1/PLA2R1/IGLV3-1/IGHA2/IGLV2-8/CXCR2/IGKV1-17/LILRB1/ITGAM/IGLV1-40/IGLV2-23/DAB2/ITGB2/FCER1G/IGLV3-21/C3/MSR1/SIGLEC1/IGLV2-11/FCGR1A/SYK/IGLV1-47/IGKV3-15/IGHV3-33/IGLV7-43/CTSL/LILRB4/IGLV2-14/FCGR1B/PLCG2/CD36/ITGB3/APOC2/TGFBR2/IGLV3-25/IG…
GOBP_REGULATION_OF_ADAPTIVE_IMMUNE_RESPONSE	GOBP_REGULATION_OF_ADAPTIVE_IMMUNE_RESPONSE	128	0.72038	2.57891	1e-10	3.19e-09	2.28e-09	2319	tags=48%, list=13%, signal=43%	IL6/IL7R/IL1R1/CCR2/FCGR2B/IL10/NFKBIZ/SLC11A1/CD1D/NOD2/IL1B/JAK3/LILRB1/CLCF1/TNFRSF1B/ZC3H12A/C3/TNFAIP3/IL4R/CD4/PTPRC/TNFSF4/SAMSN1/WAS/SASH3/RIPK3/CD40/LILRB4/PTPN6/HAVCR2/HLA-DRB1/PYCARD/HLA-DRA/TNFSF13/CD274/IL12RB1/TNF/ADCY7/NLRP3/IL18/TGFB1/BTK/TNFRSF14/CD48/ZBTB7B/TNFSF13B/ANXA1/CCL19/HLA-F/MR1/IRF1/HFE/AZGP1/IL27RA/HLA-E/HLA-G/NECTIN2/HLA-B/IL23A/LOXL3/NFKBID/BCL6
GOBP_REGULATION_OF_ALPHA_BETA_T_CELL_ACTIVATION	GOBP_REGULATION_OF_ALPHA_BETA_T_CELL_ACTIVATION	76	0.773806	2.58177	1e-10	3.19e-09	2.28e-09	2319	tags=59%, list=13%, signal=52%	SHH/CCR2/NFKBIZ/JAK3/LILRB1/PTPN22/ZC3H12A/IL4R/NCKAP1L/PTPRC/TNFSF4/SYK/CD300A/CD3E/SASH3/RUNX1/LILRB4/HLA-DRB1/CD86/CD55/HLA-DRA/CD274/EBI3/IL12RB1/RASAL3/TGFBR2/NLRP3/IL18/LGALS9/PRDM1/RUNX3/TNFRSF14/ZBTB7B/CD83/VSIR/ANXA1/CCL19/IRF1/HFE/SOCS1/HLA-E/IL23A/LOXL3/NFKBID/BCL6
GOBP_REGULATION_OF_BODY_FLUID_LEVELS	GOBP_REGULATION_OF_BODY_FLUID_LEVELS	352	0.530116	2.09399	1e-10	3.19e-09	2.28e-09	2882	tags=38%, list=16%, signal=32%	F13A1/COL1A1/H3C7/IL6/SHH/THBS1/COL1A2/COL3A1/SERPINE1/THBD/TFPI2/SFN/SERPINA1/PLAUR/SCNN1B/GNA15/FAP/FCER1G/KCNN4/FBLN1/VAV1/H3C4/PIK3R5/PLAU/FN1/SYK/PLEK/FERMT3/MYL9/RAB27A/LCK/WAS/PIK3CG/TRPV4/VAMP8/CD40/LCP2/AQP3/PTPN6/PIK3R6/NPR1/PLCG2/CD36/SERPING1/HPSE/A2M/ITGB3/GJA5/DOCK8/ADCY7/PROS1/PRKCD/LYN/ITPR3/TREML1/GAS6/CAV1/SERPINA5/SH2B3/BTC/MYH9/C1QTNF1/MERTK/PDPN/PRKCB/PROCR/ZBTB7B/RAP2B/HAS2/…
GOBP_REGULATION_OF_B_CELL_ACTIVATION	GOBP_REGULATION_OF_B_CELL_ACTIVATION	127	0.783573	2.80289	1e-10	3.19e-09	2.28e-09	1404	tags=50%, list=8%, signal=46%	IGHG4/IGHV4-31/IGHV3-49/IGHA1/CTLA4/IGHV3-74/IL6/IGHV5-51/IGHV1-18/IGHV3-11/IGHV3-30/IGHV3-23/IGHV3-15/IGHV4-34/IGHG2/SLAMF8/IGLL5/IGLC3/IGHV4-39/FCGR2B/IGHV4-59/IL10/IGHA2/IGHM/NOD2/IGHV1-69D/CLCF1/MNDA/IGHV3-21/TNFAIP3/LAPTM5/INHBA/NCKAP1L/PTPRC/TNFSF4/SYK/NFAM1/IGHG1/IGHV3-33/CD300A/SAMSN1/SASH3/GPR183/CD40/CD74/PTPN6/TYROBP/TNFSF13/IGLC2/CARD11/CD27/LYN/TGFB1/NFATC2/TRBC2/BTK/CDKN1A/CD22/IGKC…
GOBP_REGULATION_OF_CELL_ACTIVATION	GOBP_REGULATION_OF_CELL_ACTIVATION	463	0.714779	2.87206	1e-10	3.19e-09	2.28e-09	1582	tags=42%, list=9%, signal=39%	IL2RA/CD70/IGHG4/IGHV4-31/IGHV3-49/CD209/IGHA1/CTLA4/IGHV3-74/IL6/IGHV5-51/IGHV1-18/IGHV3-11/IL7R/SHH/TNFSF14/IGHV3-30/THBS1/IGHV3-23/IGHV3-15/IGHV4-34/IGHG2/LILRB2/LILRA5/SLAMF8/CCL2/IGLL5/IGLC3/CCR2/IGHV4-39/FCGR2B/ADAM8/THBD/VSIG4/IGHV4-59/IL10/LBP/HMOX1/MAP3K8/PLA2G2A/IGHA2/IGHM/TNFRSF18/HAMP/CTSC/NFKBIZ/CD1D/NOD2/IGHV1-69D/IL1B/JAK3/LILRB1/ITGAM/ADGRE2/CLCF1/MNDA/TNFRSF1B/VNN1/PTPN22/ZC3H12A…
GOBP_REGULATION_OF_CELL_CELL_ADHESION	GOBP_REGULATION_OF_CELL_CELL_ADHESION	332	0.659174	2.58938	1e-10	3.19e-09	2.28e-09	2200	tags=42%, list=12%, signal=38%	IL2RA/CD70/CD209/CTLA4/IL6/IL7R/SHH/TNFSF14/LILRB2/CCL2/CCR2/FCGR2B/ADAM8/IL1RN/VSIG4/IL10/CXCL13/ICAM1/MAP3K8/PLAUR/NFKBIZ/CD1D/NOD2/ALOX5/IL1B/JAK3/LILRB1/VNN1/PTPN22/ZC3H12A/ITGB2/MIR221/PTPRU/TNFSF9/LAPTM5/DPP4/IL4R/VAV1/CD4/NCKAP1L/PTPRC/AIF1/TNFSF4/SYK/RHOH/FERMT3/CEBPB/PTAFR/CD300A/LCK/IL1A/CCL5/GPNMB/CD3E/SASH3/CXCL12/TRPV4/RUNX1/LILRB4/CD74/PTPN6/HAVCR2/HLA-DRB1/PYCARD/PIK3R6/CD86/SIRPB1…
GOBP_REGULATION_OF_CHEMOTAXIS	GOBP_REGULATION_OF_CHEMOTAXIS	181	0.633181	2.3706	1e-10	3.19e-09	2.28e-09	2416	tags=40%, list=13%, signal=35%	CCL7/FPR2/CXCL8/IL6/THBS1/SLAMF8/SERPINE1/CCL2/CCR2/CCL26/CXCL13/LBP/CMKLR1/C5AR1/C5AR2/NOD2/CXCL14/CCR1/RAC2/DPP4/NCKAP1L/AIF1/VEGFC/CSF1R/CCL4/CCL5/C3AR1/CXCL12/GPR183/CD74/NRP1/GPSM3/IL6R/CCL3/LGMN/DUSP1/CSF1/PLA2G7/IL16/LYN/TGFB1/SMOC2/RARRES2/RIN3/GAS6/NBL1/MPP1/LGALS9/SCG2/BST1/TREM2/PTK2B/ITGA2/HSPB1/CCL19/PTPN2/CXCL10/SEMA7A/P2RX4/PDGFRB/SEMA4A/TMEM102/TPBG/SLC8B1/SEMA3C/MET/SEMA3A/IL23A/…
GOBP_REGULATION_OF_COMPLEMENT_ACTIVATION	GOBP_REGULATION_OF_COMPLEMENT_ACTIVATION	68	0.867154	2.8352	1e-10	3.19e-09	2.28e-09	1203	tags=74%, list=7%, signal=69%	IGLV3-27/IGHG4/IGLV1-44/IGHV3-11/IGHV3-30/IGHV3-23/IGHV4-34/IGHG2/IGKV1-16/C7/IGLC3/IGHV4-39/VSIG4/IGHV4-59/IGLV3-1/C5AR1/CFB/IGLV2-8/IGKV1-17/C5AR2/C1S/IL1B/C1QA/IGLV1-40/C1R/IGLV2-23/C1QB/C1QC/IGLV3-21/C3/C2/CFI/IGLV2-11/IGLV1-47/IGKV3-15/IGHG1/IGHV3-33/IGLV7-43/C3AR1/CD55/IGLV2-14/SERPING1/A2M/IGLV3-25/IGLC2/PROS1/IGLV6-57/CFH/IGKV3-20/IGKC
GOBP_REGULATION_OF_DEFENSE_RESPONSE	GOBP_REGULATION_OF_DEFENSE_RESPONSE	492	0.629487	2.54209	1e-10	3.19e-09	2.28e-09	2320	tags=33%, list=13%, signal=30%	IL2RA/CXCL6/FPR2/CD209/MMP12/IL6/S100A8/FABP4/CLEC10A/IL1R1/S100A9/LILRA5/PTGS2/SLAMF8/SERPINE1/CCR2/S100A12/FCGR2B/ADAM8/VSIG4/IL10/LBP/TLR8/BIRC3/PTGES/PLA2G2A/SOCS3/OSM/HAMP/CTSC/NFKBIZ/CD1D/NOD2/SIGLEC10/ALOX5/TNFRSF11A/MAPK13/IL1B/LILRB1/MNDA/HCK/TNFRSF1B/PTPN22/GBP5/ZC3H12A/FCER1G/PTGER4/MIR221/PIK3AP1/C3/TGM2/TNFAIP3/TLR2/VAV1/CST7/PTPRC/TNFSF4/AOAH/SYK/CEBPB/NLRC4/CCL5/PIK3CG/VAMP8/TLR7/L…
GOBP_REGULATION_OF_HEMOPOIESIS	GOBP_REGULATION_OF_HEMOPOIESIS	331	0.610473	2.39796	1e-10	3.19e-09	2.28e-09	1781	tags=33%, list=10%, signal=30%	IL2RA/CTLA4/H3C7/CSF3/IL7R/SHH/THBS1/H4C4/LIF/LTF/LILRB2/CARTPT/SLAMF8/CCR2/FCGR2B/ADAM8/IL10/LILRB3/TNFRSF18/H4C3/SCIN/NFKBIZ/MAFB/JAK3/LILRB1/LOX/CCR1/VNN1/ZC3H12A/C1QC/MIR221/TNFSF9/IL4R/INHBA/CD4/NCKAP1L/H3C4/CSF3R/PTPRC/TNFSF4/H4C5/SYK/RHOH/NFAM1/CEBPB/MYL9/SPI1/HLA-DOA/HCLS1/CD2/SASH3/RUNX1/LILRB4/CD74/ROR2/PTPN6/HLA-DRB1/TYROBP/PIK3R6/CD86/CCL3/HLA-DRA/FES/CSF1/IL12RB1/TGFBR2/TNF/CARD11/TC…
GOBP_REGULATION_OF_HUMORAL_IMMUNE_RESPONSE	GOBP_REGULATION_OF_HUMORAL_IMMUNE_RESPONSE	78	0.867452	2.90301	1e-10	3.19e-09	2.28e-09	1203	tags=72%, list=7%, signal=67%	IGLV3-27/IGHG4/IGLV1-44/IGHV3-11/IGHV3-30/IGHV3-23/IGHV4-34/IGHG2/IGKV1-16/C7/IGLC3/IGHV4-39/FCGR2B/VSIG4/IGHV4-59/CXCL13/IGLV3-1/C5AR1/CFB/IGLV2-8/IGKV1-17/C5AR2/C1S/NOD2/IL1B/C1QA/IGLV1-40/C1R/IGLV2-23/C1QB/C1QC/IGLV3-21/C3/C2/CFI/IGLV2-11/PTPRC/IGLV1-47/IGKV3-15/IGHG1/IGHV3-33/IGLV7-43/C3AR1/PTPN6/CD55/IGLV2-14/SERPING1/A2M/TNF/IGLV3-25/IGLC2/PROS1/IGLV6-57/CFH/IGKV3-20/IGKC
GOBP_REGULATION_OF_IMMUNE_EFFECTOR_PROCESS	GOBP_REGULATION_OF_IMMUNE_EFFECTOR_PROCESS	325	0.741604	2.90959	1e-10	3.19e-09	2.28e-09	2200	tags=49%, list=12%, signal=44%	IL2RA/CXCL6/IGLV3-27/IGHG4/MMP12/IL6/IGLV1-44/IGHV3-11/IL7R/IGHV3-30/IGHV3-23/IGHV4-34/IGHG2/IL1R1/IGKV1-16/C7/SLAMF8/IGLC3/CCR2/IGHV4-39/FCGR2B/VSIG4/IGHV4-59/IL10/LBP/HMOX1/ICAM1/IGLV3-1/C5AR1/CFB/IGLV2-8/IGKV1-17/C5AR2/NFKBIZ/C1S/CD1D/NOD2/IL1B/JAK3/LILRB1/ITGAM/C1QA/ADGRE2/IGLV1-40/CLCF1/C1R/IGLV2-23/C1QB/TNFRSF1B/PTPN22/ZC3H12A/ITGB2/RAC2/C1QC/IGLV3-21/CD84/C3/C2/TNFAIP3/LAPTM5/IL4R/VAV1/CLE…
GOBP_REGULATION_OF_INFLAMMATORY_RESPONSE	GOBP_REGULATION_OF_INFLAMMATORY_RESPONSE	241	0.691432	2.63585	1e-10	3.19e-09	2.28e-09	2430	tags=45%, list=13%, signal=39%	IL2RA/FPR2/IL6/S100A8/FABP4/IL1R1/S100A9/LILRA5/PTGS2/SLAMF8/SERPINE1/CCR2/S100A12/FCGR2B/ADAM8/IL10/LBP/BIRC3/PTGES/PLA2G2A/SOCS3/OSM/HAMP/CTSC/NFKBIZ/NOD2/SIGLEC10/ALOX5/TNFRSF11A/MAPK13/IL1B/HCK/TNFRSF1B/PTGER4/MIR221/PIK3AP1/C3/TGM2/TNFAIP3/TLR2/CST7/PTPRC/TNFSF4/AOAH/CEBPB/CCL5/PIK3CG/VAMP8/TLR7/LACC1/FFAR4/METRNL/HLA-DRB1/PYCARD/PPARG/GPSM3/MMP9/CCL3/PLA2G7/ADAMTS12/IL16/TNF/TNFAIP8L2/CASP4…
GOBP_REGULATION_OF_INNATE_IMMUNE_RESPONSE	GOBP_REGULATION_OF_INNATE_IMMUNE_RESPONSE	240	0.612308	2.3364	1e-10	3.19e-09	2.28e-09	2249	tags=29%, list=12%, signal=26%	FPR2/CD209/MMP12/CLEC10A/SLAMF8/FCGR2B/ADAM8/VSIG4/LBP/TLR8/BIRC3/SOCS3/CD1D/NOD2/LILRB1/MNDA/HCK/PTPN22/GBP5/FCER1G/TNFAIP3/VAV1/SYK/NLRC4/CCL5/PTPN6/HAVCR2/TYROBP/PYCARD/PIK3R6/PPARG/FGR/PLCG2/SERPING1/A2M/RELB/CARD11/MUC1/PRKCD/LYN/GRN/LGALS9/STING1/IKBKE/AIM2/CARD9/CLEC4A/IRAK3/LILRA2/TREM2/SERPINB9/RNF135/ARRB2/TAB3/HLA-F/PTPN2/PLA2G5/IRF1/IFI16/NFKB1/SAMHD1/SOCS1/HLA-E/HLA-G/NECTIN2/PSMB10/…
GOBP_REGULATION_OF_LEUKOCYTE_CHEMOTAXIS	GOBP_REGULATION_OF_LEUKOCYTE_CHEMOTAXIS	96	0.761214	2.63197	1e-10	3.19e-09	2.28e-09	1611	tags=48%, list=9%, signal=44%	CCL7/FPR2/CXCL8/IL6/THBS1/SLAMF8/SERPINE1/CCL2/CCR2/CXCL13/LBP/CMKLR1/C5AR1/C5AR2/NOD2/CXCL14/CCR1/RAC2/DPP4/NCKAP1L/AIF1/VEGFC/CSF1R/CCL4/CCL5/C3AR1/CXCL12/CD74/GPSM3/IL6R/CCL3/LGMN/DUSP1/CSF1/PLA2G7/LYN/RARRES2/RIN3/GAS6/NBL1/MPP1/LGALS9/BST1/PTK2B/CCL19/CXCL10
GOBP_REGULATION_OF_LEUKOCYTE_DIFFERENTIATION	GOBP_REGULATION_OF_LEUKOCYTE_DIFFERENTIATION	222	0.672029	2.54991	1e-10	3.19e-09	2.28e-09	2440	tags=46%, list=13%, signal=40%	IL2RA/CTLA4/IL7R/SHH/LIF/LTF/LILRB2/CARTPT/SLAMF8/CCR2/FCGR2B/ADAM8/IL10/LILRB3/TNFRSF18/NFKBIZ/MAFB/JAK3/LILRB1/CCR1/VNN1/ZC3H12A/C1QC/TNFSF9/IL4R/INHBA/CD4/NCKAP1L/PTPRC/TNFSF4/SYK/RHOH/NFAM1/CEBPB/HLA-DOA/HCLS1/CD2/SASH3/RUNX1/LILRB4/CD74/ROR2/PTPN6/HLA-DRB1/TYROBP/PIK3R6/CD86/CCL3/HLA-DRA/FES/CSF1/IL12RB1/TGFBR2/TNF/CARD11/EVI2B/NLRP3/CD27/IL18/LYN/TGFB1/EGR3/FGL2/NFATC2/BTK/GAS6/LGALS9/PRDM1…
GOBP_REGULATION_OF_LEUKOCYTE_MEDIATED_IMMUNITY	GOBP_REGULATION_OF_LEUKOCYTE_MEDIATED_IMMUNITY	150	0.709215	2.58887	1e-10	3.19e-09	2.28e-09	2242	tags=47%, list=12%, signal=41%	CXCL6/IL6/IL7R/IL1R1/CCR2/FCGR2B/IL10/HMOX1/ICAM1/CD1D/NOD2/IL1B/JAK3/LILRB1/ITGAM/ADGRE2/CLCF1/TNFRSF1B/ITGB2/RAC2/CD84/C3/IL4R/VAV1/CLEC7A/PTPRC/TNFSF4/SYK/PTAFR/CD300A/WAS/SASH3/RIPK3/VAMP8/STXBP2/SCIMP/CD40/LILRB4/PTPN6/HAVCR2/HLA-DRB1/TYROBP/PIK3R6/FGR/HLA-DRA/TNFSF13/FES/IL12RB1/TNF/NLRP3/IL18/LYN/TGFB1/BTK/LGALS9/PRAM1/UNC13D/SERPINB9/ARRB2/HLA-F/MR1/HFE/AZGP1/IL27RA/HLA-E/HLA-G/NECTIN2/HL…
GOBP_REGULATION_OF_LEUKOCYTE_MIGRATION	GOBP_REGULATION_OF_LEUKOCYTE_MIGRATION	163	0.735882	2.72556	1e-10	3.19e-09	2.28e-09	2416	tags=53%, list=13%, signal=47%	CCL7/CCL20/FPR2/CXCL8/IL6/THBS1/IL1R1/SLAMF8/SERPINE1/CCL2/CCR2/ADAM8/CXCL13/LBP/HMOX1/ICAM1/CMKLR1/C5AR1/TNFRSF18/C5AR2/NOD2/CXCL14/CCR1/CCL8/RAC2/PTGER4/DPP4/NCKAP1L/AIF1/RHOH/VEGFC/CSF1R/PTAFR/CCL4/CD300A/CCL5/C3AR1/ECM1/RIPK3/CXCL12/CD74/PYCARD/EMILIN1/GPSM3/IL6R/CCL3/LGMN/DUSP1/CSF1/PLA2G7/TNF/DOCK8/APOD/LYN/LGALS3/RARRES2/RIN3/GAS6/NBL1/SPN/MPP1/LGALS9/BST1/ITGA4/TNFRSF14/MMP14/TREM2/PTK2B/…
GOBP_REGULATION_OF_LEUKOCYTE_PROLIFERATION	GOBP_REGULATION_OF_LEUKOCYTE_PROLIFERATION	185	0.711084	2.6662	1e-10	3.19e-09	2.28e-09	2368	tags=54%, list=13%, signal=48%	IL2RA/CD70/CD209/CTLA4/IL6/SHH/LILRB2/CCR2/FCGR2B/VSIG4/IL10/CD1D/IL1B/JAK3/LILRB1/CLCF1/MNDA/TNFRSF1B/PTPN22/CCL8/RAC2/TNFAIP3/TNFSF9/CD4/NCKAP1L/PTPRC/GAL/AIF1/TNFSF4/SYK/CEBPB/CSF1R/CD300A/IL1A/CCL5/GPNMB/CD3E/SASH3/RIPK3/TNFSF8/GPR183/CD40/LILRB4/CD74/PTPN6/HAVCR2/HLA-DRB1/TYROBP/PYCARD/CD86/CD55/HLA-DPB1/CSF1/HLA-DMB/CD274/EBI3/IL12RB1/RASAL3/TGFBR2/IDO1/CARD11/IL18/LYN/NFATC2/LGALS3/BTK/COR…
GOBP_REGULATION_OF_LYMPHOCYTE_ACTIVATION	GOBP_REGULATION_OF_LYMPHOCYTE_ACTIVATION	369	0.708608	2.80699	1e-10	3.19e-09	2.28e-09	1650	tags=43%, list=9%, signal=40%	IL2RA/CD70/IGHG4/IGHV4-31/IGHV3-49/CD209/IGHA1/CTLA4/IGHV3-74/IL6/IGHV5-51/IGHV1-18/IGHV3-11/IL7R/SHH/TNFSF14/IGHV3-30/IGHV3-23/IGHV3-15/IGHV4-34/IGHG2/LILRB2/SLAMF8/CCL2/IGLL5/IGLC3/CCR2/IGHV4-39/FCGR2B/ADAM8/VSIG4/IGHV4-59/IL10/MAP3K8/IGHA2/IGHM/TNFRSF18/NFKBIZ/CD1D/NOD2/IGHV1-69D/IL1B/JAK3/LILRB1/CLCF1/MNDA/TNFRSF1B/VNN1/PTPN22/ZC3H12A/RAC2/IGHV3-21/TNFAIP3/TNFSF9/LAPTM5/DPP4/IL4R/INHBA/VAV1/C…
GOBP_REGULATION_OF_LYMPHOCYTE_DIFFERENTIATION	GOBP_REGULATION_OF_LYMPHOCYTE_DIFFERENTIATION	137	0.692183	2.49311	1e-10	3.19e-09	2.28e-09	2440	tags=49%, list=13%, signal=43%	IL2RA/CTLA4/IL7R/SHH/LILRB2/SLAMF8/CCR2/ADAM8/IL10/TNFRSF18/NFKBIZ/JAK3/VNN1/ZC3H12A/TNFSF9/IL4R/INHBA/NCKAP1L/PTPRC/TNFSF4/SYK/RHOH/NFAM1/HLA-DOA/CD2/SASH3/RUNX1/LILRB4/CD74/PTPN6/HLA-DRB1/PIK3R6/CD86/HLA-DRA/IL12RB1/TGFBR2/CARD11/NLRP3/CD27/IL18/EGR3/FGL2/NFATC2/BTK/GAS6/LGALS9/PRDM1/TESPA1/RUNX3/MMP14/ZBTB7B/CD83/VSIR/ANXA1/CCL19/PTPN2/IRF1/AXL/SOCS1/HLA-G/IL7/IL23A/LOXL3/NFKBID/BCL6/ATP11C/IN…
GOBP_REGULATION_OF_LYMPHOCYTE_MEDIATED_IMMUNITY	GOBP_REGULATION_OF_LYMPHOCYTE_MEDIATED_IMMUNITY	104	0.686235	2.40608	1e-10	3.19e-09	2.28e-09	2197	tags=44%, list=12%, signal=39%	IL6/IL7R/IL1R1/CCR2/FCGR2B/IL10/CD1D/NOD2/IL1B/LILRB1/CLCF1/TNFRSF1B/C3/VAV1/PTPRC/TNFSF4/WAS/SASH3/RIPK3/CD40/LILRB4/PTPN6/HAVCR2/HLA-DRB1/PIK3R6/HLA-DRA/TNFSF13/IL12RB1/TNF/NLRP3/IL18/TGFB1/BTK/LGALS9/SERPINB9/ARRB2/HLA-F/MR1/HFE/AZGP1/IL27RA/HLA-E/HLA-G/NECTIN2/HLA-B/IL23A
GOBP_REGULATION_OF_MACROPHAGE_ACTIVATION	GOBP_REGULATION_OF_MACROPHAGE_ACTIVATION	46	0.802366	2.43412	1e-10	3.19e-09	2.28e-09	1386	tags=43%, list=8%, signal=40%	IL6/THBS1/FCGR2B/VSIG4/IL10/LBP/HAMP/CTSC/ZC3H12A/IL4R/CST7/PTPRC/TLR6/CD74/HAVCR2/CCL3/GRN/SPHK1/CEBPA/TREM2
GOBP_REGULATION_OF_MONONUCLEAR_CELL_MIGRATION	GOBP_REGULATION_OF_MONONUCLEAR_CELL_MIGRATION	90	0.756184	2.58313	1e-10	3.19e-09	2.28e-09	1413	tags=46%, list=8%, signal=42%	CCL7/CCL20/FPR2/THBS1/SLAMF8/SERPINE1/CCL2/CCR2/ADAM8/CXCL13/CMKLR1/C5AR1/CXCL14/CCR1/AIF1/CSF1R/CCL4/CCL5/C3AR1/ECM1/RIPK3/CXCL12/PYCARD/CCL3/LGMN/DUSP1/CSF1/PLA2G7/TNF/DOCK8/APOD/LYN/LGALS3/RARRES2/GAS6/NBL1/SPN/LGALS9/ITGA4/TNFRSF14/PTK2B
GOBP_REGULATION_OF_MYELOID_LEUKOCYTE_MEDIATED_IMMUNITY	GOBP_REGULATION_OF_MYELOID_LEUKOCYTE_MEDIATED_IMMUNITY	44	0.842262	2.53874	1e-10	3.19e-09	2.28e-09	1367	tags=55%, list=7%, signal=51%	CXCL6/CCR2/FCGR2B/HMOX1/ITGAM/ADGRE2/ITGB2/RAC2/CD84/C3/IL4R/SYK/PTAFR/CD300A/VAMP8/STXBP2/TYROBP/FGR/FES/LYN/BTK/LGALS9/PRAM1/UNC13D
GOBP_REGULATION_OF_PEPTIDASE_ACTIVITY	GOBP_REGULATION_OF_PEPTIDASE_ACTIVITY	319	0.575236	2.25191	1e-10	3.19e-09	2.28e-09	2218	tags=31%, list=12%, signal=28%	PI3/RARRES1/COL6A3/SFRP2/TNFSF14/S100A8/THBS1/S100A9/LTF/SERPINE1/TFPI2/TIMP1/SFN/SERPINA1/BIRC3/PLAUR/CSTA/PCOLCE/SPINT1/C3/FBLN1/SLPI/LAPTM5/CLEC7A/CST7/TNFAIP8/COL7A1/FN1/SYK/NLRC4/LCK/TNFRSF10A/ECM1/CCN1/PYCARD/PPARG/CTSD/MMP9/SERPINB1/SPINT2/PI15/SERPING1/LGMN/A2M/TNF/CD44/ANXA2/NLRP3/PROS1/CD27/LYN/FURIN/GRN/NKX3-1/RCN3/GAS6/CAV1/TNFSF10/SERPINA5/PMAIP1/FAS/CRB2/LGALS9/NGF/RPS6KA1/AIM2/CARD…
GOBP_REGULATION_OF_PEPTIDYL_TYROSINE_PHOSPHORYLATION	GOBP_REGULATION_OF_PEPTIDYL_TYROSINE_PHOSPHORYLATION	198	0.601506	2.26824	1e-10	3.19e-09	2.28e-09	2197	tags=39%, list=12%, signal=35%	SFRP2/AREG/IL6/CSF3/LIF/LILRA5/ICAM1/IL11/SOCS3/OSM/TNFRSF18/NOD2/IL24/CLCF1/ITGB2/MIR221/CLEC7A/CD4/PTPRC/FCGR1A/SYK/CSF1R/ITGA5/CD300A/SAMSN1/CCL5/CD3E/HCLS1/NCF1/CD40/LILRB4/CD74/PTPN6/NRP1/CD36/CASS4/IL6R/ITGB3/SHC1/MVP/TNF/CD44/ERRFI1/IL18/PRKCD/LYN/TGFB1/GPRC5A/GAS6/CAV1/SH2B3/LRRK1/HBEGF/BTC/BST1/SH3BP5/TNFRSF14/TREM2/RAP2B/PTK2B/ARRB2/TNFRSF1A/PTPN2/CTF1/TGFA/IQGAP1/EGF/PECAM1/TMEM102/PTP…
GOBP_REGULATION_OF_PHAGOCYTOSIS	GOBP_REGULATION_OF_PHAGOCYTOSIS	76	0.791268	2.64003	1e-10	3.19e-09	2.28e-09	1931	tags=54%, list=11%, signal=48%	FPR2/CCL2/PTX3/FCGR2B/SLC11A1/NOD2/IL1B/IL2RB/HCK/FCER1G/C3/C2/TLR2/CLEC7A/NCKAP1L/PTPRC/DOCK2/SYK/IL2RG/RAB27A/CD300LF/CD300A/PYCARD/PPARG/SIRPB1/FGR/CD36/IL15RA/DYSF/CYBA/TNF/GAS6/SPHK1/MERTK/TREM2/ITGA2/PLA2G5/C4B/PRKCG/ABCA7/PTPRJ
GOBP_REGULATION_OF_RESPONSE_TO_BIOTIC_STIMULUS	GOBP_REGULATION_OF_RESPONSE_TO_BIOTIC_STIMULUS	322	0.609273	2.3903	1e-10	3.19e-09	2.28e-09	2249	tags=30%, list=12%, signal=26%	IL2RA/CXCL6/FPR2/CD209/MMP12/CLEC10A/LTF/SLAMF8/FCGR2B/ADAM8/VSIG4/LBP/TLR8/BIRC3/SOCS3/CD1D/NOD2/LILRB1/MNDA/HCK/PTPN22/GBP5/ZC3H12A/FCER1G/TNFAIP3/VAV1/LY96/SYK/NLRC4/CCL5/SCIMP/PTPN6/HAVCR2/HLA-DRB1/TYROBP/PYCARD/PIK3R6/PPARG/CD180/CD55/FGR/PLCG2/CD36/SERPING1/A2M/CD274/IL12RB1/CYBA/RELB/LY86/SIGLEC16/CARD11/MUC1/PRKCD/LYN/GRN/FGL2/LGALS9/STING1/IKBKE/AIM2/CARD9/CLEC4A/IRAK3/LILRA2/TREM2/SERPI…
GOBP_REGULATION_OF_T_CELL_ACTIVATION	GOBP_REGULATION_OF_T_CELL_ACTIVATION	251	0.69444	2.66149	1e-10	3.19e-09	2.28e-09	2200	tags=47%, list=12%, signal=42%	IL2RA/CD70/CD209/CTLA4/IL6/IL7R/SHH/TNFSF14/LILRB2/CCL2/CCR2/FCGR2B/ADAM8/VSIG4/IL10/MAP3K8/TNFRSF18/NFKBIZ/CD1D/NOD2/IL1B/JAK3/LILRB1/TNFRSF1B/VNN1/PTPN22/ZC3H12A/RAC2/TNFSF9/LAPTM5/DPP4/IL4R/VAV1/CD4/NCKAP1L/PTPRC/AIF1/TNFSF4/SYK/RHOH/CEBPB/HLA-DOA/CD300A/LCK/IL1A/CCL5/GPNMB/CD3E/CD2/SASH3/RIPK3/TNFSF8/RUNX1/LILRB4/CD74/PTPN6/HAVCR2/HLA-DRB1/PYCARD/PIK3R6/CD86/SIRPB1/CD55/HLA-DPB1/HLA-DRA/HLA-D…
GOBP_REGULATION_OF_T_CELL_DIFFERENTIATION	GOBP_REGULATION_OF_T_CELL_DIFFERENTIATION	114	0.702431	2.48914	1e-10	3.19e-09	2.28e-09	2319	tags=49%, list=13%, signal=43%	IL2RA/CTLA4/IL7R/SHH/LILRB2/CCR2/ADAM8/TNFRSF18/NFKBIZ/JAK3/VNN1/ZC3H12A/TNFSF9/IL4R/NCKAP1L/PTPRC/TNFSF4/SYK/RHOH/HLA-DOA/CD2/SASH3/RUNX1/LILRB4/CD74/HLA-DRB1/PIK3R6/CD86/HLA-DRA/IL12RB1/TGFBR2/CARD11/NLRP3/CD27/IL18/EGR3/FGL2/NFATC2/LGALS9/PRDM1/TESPA1/RUNX3/ZBTB7B/CD83/VSIR/ANXA1/CCL19/PTPN2/IRF1/SOCS1/HLA-G/IL7/IL23A/LOXL3/NFKBID/BCL6
GOBP_REGULATION_OF_VESICLE_MEDIATED_TRANSPORT	GOBP_REGULATION_OF_VESICLE_MEDIATED_TRANSPORT	443	0.490235	1.96762	1e-10	3.19e-09	2.28e-09	2516	tags=26%, list=14%, signal=23%	FPR2/DKK1/SERPINE1/CCL2/CCR2/PTX3/FCGR2B/CD14/HMOX1/SLC11A1/NOD2/IL1B/LILRB1/ITGAM/ADGRE2/IL2RB/HCK/DAB2/ITGB2/FCER1G/RAC2/CD84/C3/C2/SDC1/TLR2/IL4R/CLEC7A/NCKAP1L/PTPRC/DOCK2/SYK/IL2RG/RAB27A/CD300LF/PTAFR/CD300A/MAPK15/VAMP8/STXBP2/NRP1/PYCARD/PPARG/SIRPB1/FGR/PLCG2/CD36/FES/IL15RA/ITGB3/DYSF/APOC2/CYBA/TNF/ANXA2/LYN/LGALS3/RIN3/GAS6/CORO1A/CAV1/SPHK1/APOC1/LGALS9/CD22/PRAM1/SYT12/MERTK/SDC4/PR…
GOBP_RESPONSE_TO_BACTERIUM	GOBP_RESPONSE_TO_BACTERIUM	430	0.711194	2.84596	1e-10	3.19e-09	2.28e-09	2054	tags=46%, list=11%, signal=42%	PI3/CXCL6/CXCL5/IGHG4/CCL20/MRC1/IGHV4-31/FPR2/IGHV3-49/IGHA1/IGHV3-74/CXCL8/IL6/CSF3/IGHV5-51/IGHV1-18/IGHV3-11/IL7R/S100A8/IGHV3-30/IGHV3-23/IGHV3-15/FABP4/CXCL1/PPBP/IGHV4-34/IGHG2/FAM20A/S100A9/CXCL3/LTF/LILRB2/SLAMF8/SERPINE1/CCL2/IGLL5/IGLC3/S100A12/GSDMA/IGHV4-39/FCGR2B/CD14/CAMP/THBD/IGHV4-59/GJB2/IL10/CXCL13/LBP/HP/STAB1/ICAM1/CHIT1/PTGES/PLA2G2A/IGHA2/IGHM/C5AR1/LYZ/CSF2RB/CXCL9/HAMP/SL…
GOBP_RESPONSE_TO_CHEMOKINE	GOBP_RESPONSE_TO_CHEMOKINE	65	0.842378	2.72803	1e-10	3.19e-09	2.28e-09	1611	tags=58%, list=9%, signal=54%	CCL18/CCL13/CCL7/CXCL6/CXCL5/CCL20/CXCL8/CXCL1/PPBP/CXCL3/CCL2/CCR2/CCL26/CXCL13/CMKLR1/CXCR2/CXCL9/CCL17/LOX/CCR1/CXCL2/CCR5/ZC3H12A/CCL8/CCL4/CCL5/CXCL12/CCL3/DUSP1/CCL3L1/CCRL2/DOCK8/ACKR1/SH2B3/TREM2/PTK2B/CCL19/CXCL10
GOBP_RESPONSE_TO_INTERFERON_GAMMA	GOBP_RESPONSE_TO_INTERFERON_GAMMA	159	0.700197	2.57119	1e-10	3.19e-09	2.28e-09	2249	tags=47%, list=12%, signal=42%	CCL18/CCL13/CCL7/CCL20/MRC1/CCL2/CCL26/ICAM1/UBD/SOCS3/CCL17/SLC11A1/HCK/IFI30/GBP5/CCL8/TLR2/CIITA/AIF1/FCGR1A/HLA-DQA1/PTAFR/HLA-DRB5/CCL4/HLA-DQB1/CCL5/WAS/HLA-DQA2/CD40/CD74/HLA-DRB1/GBP2/PPARG/IRF8/FCGR1B/ASS1/CCL3/HLA-DPB1/HLA-DRA/IL12RB1/HLA-DQB2/IFITM2/CCL3L1/CD44/PRKCD/IRF5/LGALS9/HLA-DPA1/CXCL16/TRIM38/GSN/CASP1/CLDN1/RAB20/SNCA/CCL19/HLA-F/PTPN2/IRF1/MYO1C/PML/CAMK2A/GBP3/IFITM3/MT2A/G…
GOBP_RESPONSE_TO_INTERLEUKIN_1	GOBP_RESPONSE_TO_INTERLEUKIN_1	168	0.673521	2.49686	1e-10	3.19e-09	2.28e-09	1775	tags=26%, list=10%, signal=23%	CCL18/CCL13/CCL7/CCL20/CXCL8/IL6/CHI3L1/IL1R1/IL1R2/CCL2/CCL26/IL1RN/ICAM1/MAP3K8/CCL17/NOD2/TNFRSF11A/MAPK13/IL1B/ZC3H12A/CCL8/CEBPB/CCL4/IL1A/CCL5/CD40/GBP2/PYCARD/CCL3/ADAMTS12/CCL3L1/NKX3-1/LGALS9/IRAK3/IRAK2/HAS2/SNCA/TAB3/ANXA1/CCL19/SQSTM1/NFKB1/GBP3
GOBP_RESPONSE_TO_MOLECULE_OF_BACTERIAL_ORIGIN	GOBP_RESPONSE_TO_MOLECULE_OF_BACTERIAL_ORIGIN	253	0.680811	2.61448	1e-10	3.19e-09	2.28e-09	2430	tags=48%, list=13%, signal=42%	CXCL6/CXCL5/MRC1/CXCL8/IL6/CSF3/S100A8/CXCL1/PPBP/S100A9/CXCL3/LTF/LILRB2/SERPINE1/CCL2/FCGR2B/CD14/THBD/GJB2/IL10/CXCL13/LBP/ICAM1/PTGES/C5AR1/CSF2RB/CXCL9/HAMP/SLC11A1/NOD2/TNFRSF11A/IL24/IL1B/LOXL1/LILRB1/CD68/SOD2/CXCL2/HCK/TNFRSF1B/CCR5/IL10RA/PTPN22/ZC3H12A/PTGER4/TNFAIP3/SLPI/TLR2/LY96/TNFSF4/CEBPB/PTAFR/IL1A/CCL5/TLR6/SCIMP/CD40/TLR1/HAVCR2/PYCARD/CD86/IRF8/CD180/CD55/PLCG2/CD36/ASS1/CCL3…
GOBP_RESPONSE_TO_TUMOR_NECROSIS_FACTOR	GOBP_RESPONSE_TO_TUMOR_NECROSIS_FACTOR	255	0.653406	2.51359	1e-10	3.19e-09	2.28e-09	2024	tags=33%, list=11%, signal=30%	CCL18/CCL13/CCL7/CD70/CCL20/CXCL8/COL1A1/TNFSF14/THBS1/CHI3L1/FABP4/CCL2/CCL26/CD14/ICAM1/KRT18/UBD/BIRC3/TNFRSF18/HAMP/CCL17/TNFRSF11A/TNFRSF1B/ZC3H12A/CCL8/TNFAIP3/TNFSF9/LAPTM5/LTB/TNFSF4/SYK/CCL4/CCL5/TNFSF8/CD40/GBP2/PYCARD/ASS1/CCL3/TNFSF13/LTBR/ADAMTS12/CCL3L1/TNF/CASP4/CD27/NKX3-1/GAS6/FAS/SPHK1/HSPA1A/TRAF1/CEBPA/CXCL16/AIM2/ZFP36/POSTN/TNFRSF14/TNFSF13B/PTK2B/CASP1/HAS2/CLDN1/TNFRSF1A/C…
GOBP_RESPONSE_TO_WOUNDING	GOBP_RESPONSE_TO_WOUNDING	485	0.58237	2.34859	1e-10	3.19e-09	2.28e-09	3092	tags=42%, list=17%, signal=36%	F13A1/LYVE1/MMP12/COL1A1/H3C7/IL6/SHH/S100A8/THBS1/COL1A2/COL3A1/SERPINE1/CCR2/THBD/TFPI2/TIMP1/IL10/HMOX1/SERPINA1/PLAUR/COL5A1/GNA15/SPP1/SLC11A1/SIGLEC10/ALOX5/IL24/FAP/LOX/CCR1/B4GALT1/FCER1G/MIR221/DCBLD2/FBLN1/TNFAIP3/SDC1/VAV1/CLEC7A/H3C4/PIK3R5/PLAU/FN1/SYK/PLEK/FERMT3/MYL9/RAB27A/ITGA5/LCK/IL1A/TMIGD3/WAS/PIK3CG/CCN1/CD40/LCP2/PTPN6/TYROBP/NRP1/PIK3R6/MYOF/PPL/PLCG2/CD36/SERPING1/HPSE/A2…
GOBP_TOLL_LIKE_RECEPTOR_SIGNALING_PATHWAY	GOBP_TOLL_LIKE_RECEPTOR_SIGNALING_PATHWAY	127	0.690782	2.47097	1e-10	3.19e-09	2.28e-09	1726	tags=36%, list=9%, signal=33%	S100A8/S100A9/LTF/CD14/LBP/TLR8/BIRC3/NOD2/ITGAM/PTPN22/ITGB2/CTSB/CTSS/PIK3AP1/TNFAIP3/TLR2/TLR5/LY96/CD300LF/CD300A/CTSL/TLR6/TLR7/SCIMP/CD40/TLR1/HAVCR2/CD36/LGMN/CYBA/LYN/BTK/CAV1/COLEC12/IKBKE/CTSK/IRAK3/IRAK2/LILRA2/RFTN1/ARRB2/TAB3/TLR10/IRF1/UNC93B1/CASP8
GOBP_TUMOR_NECROSIS_FACTOR_SUPERFAMILY_CYTOKINE_PRODUCTION	GOBP_TUMOR_NECROSIS_FACTOR_SUPERFAMILY_CYTOKINE_PRODUCTION	122	0.729515	2.6031	1e-10	3.19e-09	2.28e-09	2503	tags=54%, list=14%, signal=47%	IL6/THBS1/LTF/LILRA5/CCR2/CD14/ADAM8/IL10/LBP/C5AR2/NOD2/LILRB1/PTPN22/ZC3H12A/BCL3/TNFAIP3/TLR2/CD33/CLEC7A/LY96/PTPRC/SYK/TMEM106A/PTAFR/IL1A/CD2/SASH3/TLR1/PTPN6/HAVCR2/TYROBP/PYCARD/CD86/CD36/CCL3/CD274/CYBA/GAS6/SPN/LGALS9/TWIST1/CARD9/CLEC4A/ZFP36/IRAK3/LILRA2/TREM2/POMC/HSPB1/ARRB2/VSIR/CCL19/AXL/TSPO/CX3CR1/PTPRJ/IL27RA/HLA-E/NOD1/FOXP1/IL23A/TLR4/MYD88/LILRA4/CLU/MAPKAPK2
GOBP_T_CELL_ACTIVATION	GOBP_T_CELL_ACTIVATION	355	0.68144	2.69609	1e-10	3.19e-09	2.28e-09	2200	tags=44%, list=12%, signal=40%	IL2RA/CD70/CD209/CTLA4/IL6/IL7R/SHH/TNFSF14/LILRB2/CCL2/CCR2/FCGR2B/ADAM8/VSIG4/IL10/ICAM1/BATF/MAP3K8/TNFRSF18/NFKBIZ/SLC11A1/CD1D/NOD2/MAFB/IL1B/JAK3/LILRB1/PIK3CD/TNFRSF1B/VNN1/PTPN22/ZC3H12A/FCER1G/RAC2/BCL3/PTGER4/LCP1/TNFSF9/LAPTM5/DPP4/IL4R/VAV1/CLEC7A/CD4/NCKAP1L/PTPRC/CD7/AIF1/TNFSF4/DOCK2/SYK/RHOH/CEBPB/HLA-DOA/RAB27A/CD300A/LCK/IL1A/CTSL/CCL5/GPNMB/CD3E/WAS/CD2/SASH3/PIK3CG/RIPK3/TNFSF…
GOBP_T_CELL_ACTIVATION_INVOLVED_IN_IMMUNE_RESPONSE	GOBP_T_CELL_ACTIVATION_INVOLVED_IN_IMMUNE_RESPONSE	71	0.790824	2.62075	1e-10	3.19e-09	2.28e-09	2319	tags=61%, list=13%, signal=53%	IL6/FCGR2B/ICAM1/BATF/NFKBIZ/SLC11A1/JAK3/LILRB1/ZC3H12A/FCER1G/BCL3/PTGER4/LCP1/IL4R/TNFSF4/RAB27A/GPR183/CD74/HAVCR2/HLA-DRB1/CD86/IL6R/HLA-DRA/HLA-DMB/IL12RB1/APBB1IP/RELB/NLRP3/ITGAL/IL18/FGL2/LGALS3/SPN/LGALS9/ZBTB7B/ANXA1/CCL19/SEMA4A/FOXP1/IL23A/LOXL3/NFKBID/BCL6
GOBP_T_CELL_DIFFERENTIATION	GOBP_T_CELL_DIFFERENTIATION	189	0.69125	2.60213	1e-10	3.19e-09	2.28e-09	2200	tags=46%, list=12%, signal=40%	IL2RA/CTLA4/IL6/IL7R/SHH/LILRB2/CCR2/ADAM8/BATF/TNFRSF18/NFKBIZ/CD1D/MAFB/IL1B/JAK3/PIK3CD/VNN1/PTPN22/ZC3H12A/FCER1G/BCL3/PTGER4/TNFSF9/IL4R/VAV1/CD4/NCKAP1L/PTPRC/TNFSF4/DOCK2/SYK/RHOH/HLA-DOA/LCK/IL1A/CTSL/CD3E/CD2/SASH3/RIPK3/TNFSF8/RUNX1/GPR183/LILRB4/CD74/HLA-DRB1/PIK3R6/TCIRG1/CD86/IL6R/HLA-DRA/IL12RB1/CD3D/TGFBR2/RELB/CARD11/NLRP3/CD27/IL18/EGR3/FGL2/NFATC2/SPN/LGALS9/PRDM1/TESPA1/RUNX3/F…
GOBP_T_CELL_MEDIATED_IMMUNITY	GOBP_T_CELL_MEDIATED_IMMUNITY	75	0.769992	2.56962	1e-10	3.19e-09	2.28e-09	2860	tags=67%, list=16%, signal=57%	CD70/IL6/IL7R/IL1R1/PRF1/MYO1G/CCR2/FCGR2B/ICAM1/CTSC/CD1D/NOD2/IL1B/LILRB1/TNFRSF1B/PTPRC/TNFSF4/RAB27A/WAS/SASH3/RIPK3/LILRB4/HLA-DRB1/CD55/HLA-DRA/IL12RB1/NLRP3/IL18/RFTN1/EMP2/CTSH/HPRT1/HLA-F/MR1/HFE/AZGP1/GZMM/HLA-E/HLA-G/CD8A/NECTIN2/HLA-B/IL23A/MICA/B2M/HLA-H/BTN3A2/FZD5/MALT1/CYRIB
GOBP_T_CELL_MIGRATION	GOBP_T_CELL_MIGRATION	50	0.809991	2.48926	1e-10	3.19e-09	2.28e-09	2053	tags=60%, list=11%, signal=53%	CCL20/CCL2/MYO1G/CCR2/CCL26/ADAM8/CXCL13/ICAM1/PIK3CD/AIF1/CCL5/ECM1/PIK3CG/RIPK3/CXCL12/GPR183/PYCARD/CCL3/DOCK8/ITGAL/APOD/SPN/CXCL16/ITGA4/TNFRSF14/F11R/CXCL10/TMEM102/IL27RA/CXCL11
GOBP_T_CELL_PROLIFERATION	GOBP_T_CELL_PROLIFERATION	156	0.724561	2.65551	1e-10	3.19e-09	2.28e-09	2115	tags=51%, list=12%, signal=45%	IL2RA/CD70/CD209/CTLA4/IL6/SHH/TNFSF14/LILRB2/CCR2/VSIG4/IL10/SLC11A1/CD1D/IL1B/JAK3/LILRB1/TNFRSF1B/PTPN22/RAC2/TNFSF9/CD4/NCKAP1L/PTPRC/AIF1/TNFSF4/DOCK2/SYK/CEBPB/IL1A/CCL5/GPNMB/CD3E/SASH3/PIK3CG/RIPK3/TNFSF8/LILRB4/PTPN6/HAVCR2/HLA-DRB1/PYCARD/CD86/CD55/HLA-DPB1/ELF4/HLA-DMB/CD274/EBI3/IL12RB1/RASAL3/TGFBR2/DOCK8/IDO1/CARD11/IL18/LGALS3/CORO1A/SPN/LGALS9/PDCD1LG2/HLA-DPA1/SDC4/LRRC32/CLECL1/…
GOBP_WOUND_HEALING	GOBP_WOUND_HEALING	385	0.610668	2.41982	1e-10	3.19e-09	2.28e-09	3075	tags=43%, list=17%, signal=37%	F13A1/MMP12/COL1A1/H3C7/IL6/SHH/S100A8/THBS1/COL1A2/COL3A1/SERPINE1/THBD/TFPI2/TIMP1/HMOX1/SERPINA1/PLAUR/COL5A1/GNA15/SLC11A1/ALOX5/IL24/FAP/LOX/B4GALT1/FCER1G/MIR221/DCBLD2/FBLN1/TNFAIP3/SDC1/VAV1/CLEC7A/H3C4/PIK3R5/PLAU/FN1/SYK/PLEK/FERMT3/MYL9/RAB27A/ITGA5/LCK/IL1A/WAS/PIK3CG/CCN1/CD40/LCP2/PTPN6/PIK3R6/MYOF/PPL/PLCG2/CD36/SERPING1/HPSE/A2M/ITGB3/DYSF/TGFBR2/TNF/CD44/DCN/DOCK8/PROS1/PRKCD/LYN…
GOCC_AZUROPHIL_GRANULE	GOCC_AZUROPHIL_GRANULE	128	0.688458	2.46464	1e-10	3.19e-09	2.28e-09	3423	tags=55%, list=19%, signal=45%	RETN/RNASE2/LYZ/CTSC/FPR1/RNASE3/CD68/MNDA/B4GALT1/VNN1/C3/NFAM1/C3AR1/VAMP8/STXBP2/GLIPR1/PYCARD/FUCA1/CREG1/NPC2/MGST1/FTL/ANXA2/RNASET2/ADA2/GAA/PRKCD/ARHGAP45/GRN/CPPED1/HEXB/UNC13D/ANXA11/MAN2B1/SERPINA3/PSAP/CTSA/HEXA/STOM/GM2A/MANBA/GCA/FABP5/GLB1/ARSA/CKAP4/PADI2/GUSB/STX3/PRDX6/TXNDC5/HLA-H/BRI3/CMTM6/SURF4/IMPDH1/CCT2/DNAJC3/NHLRC3/SDCBP/AGA/GLA/RAB37/TOM1/LAMP2/ARSB/FUCA2/ACTR2/VAT1/CA…
GOCC_BLOOD_MICROPARTICLE	GOCC_BLOOD_MICROPARTICLE	86	0.781691	2.65817	1e-10	3.19e-09	2.28e-09	2626	tags=69%, list=14%, signal=59%	F13A1/IGHG4/IGHA1/IGHV3-23/IGHG2/CP/IGLC3/ACTG2/HP/IGHA2/IGHM/CFB/HSPA7/IGKV1-17/C1S/C1R/C1QB/C1QC/IGLV3-21/C3/FN1/HSPA6/IGLV1-47/ANGPTL4/IGKV3-15/IGHG1/C1RL/SERPING1/A2M/IGLV3-25/IGLC2/PROS1/CFH/TGFB1/HBA1/ENG/IGKV3-20/HSPA1A/IGKC/GSN/IGKV1-5/FCN3/SERPINA3/C4B/HBA2/STOM/CLIC1/HSPA1B/TF/C4A/IGKV4-1/APOL1/MSN/ACTA1/PFN1/CLU/ZBTB38/HBB/C8G
GOCC_COLLAGEN_CONTAINING_EXTRACELLULAR_MATRIX	GOCC_COLLAGEN_CONTAINING_EXTRACELLULAR_MATRIX	307	0.592828	2.31406	1e-10	3.19e-09	2.28e-09	3109	tags=53%, list=17%, signal=45%	F13A1/DPT/COL6A3/LRRC15/PRG4/SFRP2/LUM/COL1A1/SHH/S100A8/THBS1/COL1A2/S100A9/COL6A2/COL3A1/SERPINE1/CILP/TIMP1/MXRA5/ADAMTS2/SERPINA1/ICAM1/COL8A1/CTSZ/COL15A1/CTSC/COL5A1/TGFBI/LTBP2/LOXL1/C1QA/C1QB/MFAP5/PCOLCE/CTSB/CTSS/C1QC/TGM2/FBLN1/COL6A1/SLPI/S100A4/SRPX2/ADAMTS1/EFEMP1/COL7A1/FN1/ANGPTL4/CTSL/ECM1/CXCL12/CCN1/ASPN/COL8A2/CTHRC1/EMILIN1/CTSD/MMP9/SERPINB1/SERPING1/FBLN2/LAMB1/A2M/LOXL2/AD…
GOCC_ENDOCYTIC_VESICLE	GOCC_ENDOCYTIC_VESICLE	267	0.587491	2.27304	1e-10	3.19e-09	2.28e-09	3367	tags=41%, list=18%, signal=34%	MARCO/CTLA4/CD163/LTF/ADAM8/HP/STAB1/SLC11A1/NOD2/MPEG1/CTSS/RAC2/MSR1/TLR2/CYBB/DPP4/NCF4/NCF2/FCGR1A/SYK/HLA-DQA1/HLA-DRB5/HLA-DQB1/FMNL1/WAS/TLR6/HLA-DQA2/VAMP8/TLR7/SCIMP/NCF1/FFAR4/TLR1/CD74/ROR2/HLA-DRB1/TCIRG1/RAB38/FCGR1B/CD36/HLA-DPB1/HLA-DRA/CEMIP/DYSF/CYBA/HLA-DQB2/RIN3/HBA1/CORO1A/CAV1/ITGB5/SPHK1/HBEGF/ABCA1/COLEC12/HLA-DPA1/GNLY/GSN/ANXA11/PLD1/CPNE6/ARRB2/SAA1/RAB20/HLA-F/PLA2G5/UN…
GOCC_ENDOPLASMIC_RETICULUM_LUMEN	GOCC_ENDOPLASMIC_RETICULUM_LUMEN	245	0.568391	2.17013	1e-10	3.19e-09	2.28e-09	3317	tags=50%, list=18%, signal=41%	COL6A3/COL1A1/IL6/SHH/THBS1/COL1A2/COL6A2/PTGS2/COL3A1/CP/TIMP1/SERPINA1/COL8A1/PLAUR/CTSZ/COL15A1/CTSC/MSLN/COL5A1/SPP1/ARSI/EVA1A/C3/COL6A1/CD4/COL7A1/FN1/COL22A1/P4HA2/FAM20C/IGFBP3/CCN1/COL8A2/IGFBP4/TOR4A/LAMB1/CSF1/EBI3/CES1/RNASET2/MXRA8/PRSS23/PDIA5/COL18A1/ARSJ/COL13A1/RCN3/GAS6/SCG2/COL5A2/ADAMTSL4/FBN1/COL14A1/MELTF/ADAMTSL1/ERAP2/FSTL3/SUMF1/LGALS1/COL12A1/MGAT4A/GPX8/TNC/ERO1A/SERPIN…
GOCC_EXTERNAL_ENCAPSULATING_STRUCTURE	GOCC_EXTERNAL_ENCAPSULATING_STRUCTURE	397	0.591281	2.35181	1e-10	3.19e-09	2.28e-09	2079	tags=39%, list=11%, signal=35%	EPYC/MMP13/PI3/F13A1/DPT/COL6A3/LRRC15/MMP7/MMP1/PRG4/MMP12/SFRP2/LUM/COL1A1/SHH/S100A8/THBS1/CHI3L1/COL1A2/S100A9/COL6A2/ADAMTS14/COL3A1/MMP19/SERPINE1/PTX3/CILP/TFPI2/TIMP1/MXRA5/ADAMTS2/SERPINA1/ICAM1/COL8A1/CTSZ/COL15A1/CTSC/COL5A1/TGFBI/FCGBP/LTBP2/LOXL1/C1QA/LOX/C1QB/MFAP5/PCOLCE/CTSB/CTSS/C1QC/TGM2/FBLN1/COL6A1/SLPI/S100A4/SRPX2/ADAMTS1/EFEMP1/COL7A1/FN1/ANGPTL4/COL22A1/CTSL/ECM1/CXCL12/CC…
GOCC_EXTERNAL_SIDE_OF_PLASMA_MEMBRANE	GOCC_EXTERNAL_SIDE_OF_PLASMA_MEMBRANE	242	0.728522	2.77862	1e-10	3.19e-09	2.28e-09	2098	tags=52%, list=11%, signal=47%	IL2RA/IGHG4/IGHV4-31/IGHV3-49/CD209/IGHA1/CTLA4/IGHV3-74/IGHV5-51/IGHV1-18/CD163/IGHV3-11/IL7R/IGHV3-30/THBS1/IGHV3-23/IGHV3-15/IGHV4-34/IGHG2/IL1R1/IGLL5/IGLC3/CCR2/IGHV4-39/FOLR2/FCGR2B/CD14/THBD/IGHV4-59/TLR8/ICAM1/KRT18/IGHA2/IGHM/CXCR2/SCNN1B/TNFRSF18/CXCL9/CD1D/FCGR3A/TNFRSF11A/IGHV1-69D/LILRB1/ITGAM/IL2RB/CCR1/B4GALT1/CCR5/ITGB2/FCER1G/IGHV3-21/CLEC2B/MSR1/SDC1/CD33/CD4/CSF3R/PTPRC/ITGA3/I…
GOCC_FICOLIN_1_RICH_GRANULE	GOCC_FICOLIN_1_RICH_GRANULE	165	0.641987	2.37107	1e-10	3.19e-09	2.28e-09	1535	tags=27%, list=8%, signal=25%	FPR2/HK3/LILRB2/ADAM8/SERPINA1/CTSZ/FPR1/SLC11A1/ALOX5/MNDA/ITGB2/CTSB/FCER1G/CTSS/SIGLEC14/NCKAP1L/DOK3/HSPA6/TRPM2/CD300A/AMPD3/CFD/BIN2/SLC2A3/TCIRG1/CD93/CD55/CTSD/MMP9/MVP/OSTF1/GAA/CRISPLD2/PLEKHO2/FGL2/LGALS3/ITGAX/GMFG/HSPA1A/TBC1D10C/PYGL/GSN/FTH1/CTSH
GOCC_FICOLIN_1_RICH_GRANULE_MEMBRANE	GOCC_FICOLIN_1_RICH_GRANULE_MEMBRANE	47	0.807467	2.442	1e-10	3.19e-09	2.28e-09	1243	tags=43%, list=7%, signal=40%	FPR2/LILRB2/ADAM8/FPR1/SLC11A1/ITGB2/FCER1G/SIGLEC14/NCKAP1L/DOK3/TRPM2/CD300A/SLC2A3/TCIRG1/CD93/CD55/GAA/LGALS3/ITGAX/TBC1D10C
GOCC_IMMUNOGLOBULIN_COMPLEX	GOCC_IMMUNOGLOBULIN_COMPLEX	67	0.806674	2.63494	1e-10	3.19e-09	2.28e-09	1203	tags=73%, list=7%, signal=69%	IGLV3-27/IGKV1-9/IGHG4/IGHV4-31/IGHV3-49/IGHA1/IGKV1-27/IGHV3-74/IGLV1-44/IGHV5-51/IGHV1-18/IGHV3-11/IGHV3-30/IGHV3-23/IGHV3-15/IGHV4-34/IGHG2/IGKV1-16/IGLV4-69/IGLL5/IGLC3/IGHV4-39/IGHV4-59/IGLV3-1/IGHA2/IGHM/IGLV2-8/IGKV1-17/IGHV1-69D/IGLV1-40/IGLV2-23/IGKV2-24/IGLV3-21/IGHV3-21/IGLV3-9/IGLV2-11/SYK/IGLV1-47/IGKV3-15/IGHG1/IGHV3-33/IGLV7-43/IGLV2-14/IGLV3-25/IGLC2/IGLV6-57/TRBC2/IGKV3-20/IGKC
GOCC_IMMUNOGLOBULIN_COMPLEX_CIRCULATING	GOCC_IMMUNOGLOBULIN_COMPLEX_CIRCULATING	30	0.921187	2.59024	1e-10	3.19e-09	2.28e-09	1203	tags=90%, list=7%, signal=84%	IGHG4/IGHV4-31/IGHV3-49/IGHA1/IGHV3-74/IGHV5-51/IGHV1-18/IGHV3-11/IGHV3-30/IGHV3-23/IGHV3-15/IGHV4-34/IGHG2/IGLL5/IGLC3/IGHV4-39/IGHV4-59/IGHA2/IGHM/IGHV1-69D/IGHV3-21/IGHG1/IGHV3-33/IGLC2/TRBC2/IGKV3-20/IGKC
GOCC_SECRETORY_GRANULE_MEMBRANE	GOCC_SECRETORY_GRANULE_MEMBRANE	243	0.691979	2.63882	1e-10	3.19e-09	2.28e-09	1972	tags=38%, list=11%, signal=34%	MCEMP1/MME/FPR2/ANPEP/LILRB2/CD14/ADAM8/LILRB3/GPR84/C5AR1/PLAUR/CXCR2/LAIR1/FPR1/SLC11A1/SIGLEC9/FCGR2A/ITGAM/FCGR3B/CD68/B4GALT1/SLC17A9/TNFRSF1B/VNN1/ITGB2/CLEC5A/FCER1G/TLR2/CYBB/SLC2A5/CD33/SIGLEC14/NCKAP1L/PTPRC/PLAU/DOK3/TRPM2/NFAM1/ALDH3B1/SELL/RAB27A/PTAFR/CD300A/CD53/C3AR1/CLEC12A/VAMP8/GLIPR1/ATP8B4/SLC2A3/TYROBP/TCIRG1/SIRPB1/CD93/CD55/CD36/ITGB3/MGST1/LHFPL2/CYBA/CD44/GAA/ITGAL/ITPR3…
GOCC_SIDE_OF_MEMBRANE	GOCC_SIDE_OF_MEMBRANE	420	0.666015	2.66141	1e-10	3.19e-09	2.28e-09	2186	tags=40%, list=12%, signal=36%	IL2RA/IGHG4/IGHV4-31/IGHV3-49/CD209/IGHA1/CTLA4/IGHV3-74/IGHV5-51/IGHV1-18/CD163/IGHV3-11/IL7R/IGHV3-30/THBS1/IGHV3-23/IGHV3-15/IGHV4-34/IGHG2/IL1R1/IGLL5/IGLC3/CCR2/IGHV4-39/FOLR2/FCGR2B/CD14/THBD/IGHV4-59/TLR8/ICAM1/KRT18/IGHA2/IGHM/CXCR2/SCNN1B/TNFRSF18/CXCL9/GNA15/CD1D/FCGR3A/TNFRSF11A/IGHV1-69D/LILRB1/ITGAM/IL2RB/CCR1/B4GALT1/HCK/CCR5/PTPN22/ITGB2/SLA/FCER1G/IGHV3-21/CLEC2B/MSR1/RGS2/SDC1/CD…
GOCC_SPECIFIC_GRANULE	GOCC_SPECIFIC_GRANULE	125	0.751709	2.698	1e-10	3.19e-09	2.28e-09	2496	tags=53%, list=14%, signal=46%	MCEMP1/FPR2/RETN/CHI3L1/CXCL1/LTF/PTX3/ADAM8/CAMP/HP/CHIT1/GPR84/PLAUR/LYZ/CTSZ/LAIR1/ITGAM/TNFRSF1B/ITGB2/CLEC5A/OSCAR/SLPI/CYBB/SLC2A5/CD33/PLAU/DOCK2/TRPM2/ALDH3B1/RAB27A/CD53/C3AR1/CLEC12A/VAMP8/STXBP2/ATP8B4/PTPN6/SLC2A3/CD93/CTSD/CD36/CNN2/HPSE/CYBA/ITGAL/KCNAB2/BST1/DNASE1L1/OLR1/AGPAT2/ANXA11/PLD1/RAP2B/NFKB1/STOM/CD59/PTPRJ/TMBIM1/CYFIP1/QSOX1/TMC6/GSDMD/CKAP4/STK10/HGSNAT/STX3
GOCC_SPECIFIC_GRANULE_MEMBRANE	GOCC_SPECIFIC_GRANULE_MEMBRANE	76	0.752662	2.51122	1e-10	3.19e-09	2.28e-09	2439	tags=53%, list=13%, signal=46%	MCEMP1/FPR2/ADAM8/GPR84/PLAUR/LAIR1/ITGAM/TNFRSF1B/ITGB2/CLEC5A/CYBB/SLC2A5/CD33/PLAU/TRPM2/ALDH3B1/CD53/C3AR1/CLEC12A/VAMP8/ATP8B4/SLC2A3/CD93/CD36/CYBA/ITGAL/KCNAB2/BST1/OLR1/AGPAT2/PLD1/RAP2B/STOM/CD59/PTPRJ/TMBIM1/TMC6/CKAP4/STK10/HGSNAT
GOCC_TERTIARY_GRANULE	GOCC_TERTIARY_GRANULE	135	0.74343	2.6687	1e-10	3.19e-09	2.28e-09	1535	tags=41%, list=8%, signal=38%	MCEMP1/FPR2/CXCL1/PPBP/LTF/LILRB2/PTX3/ADAM8/CAMP/HP/CHIT1/GPR84/LYZ/LAIR1/FPR1/SLC11A1/ITGAM/ITGB2/CLEC5A/FCER1G/CTSS/OSCAR/CYBB/CD33/SIGLEC14/NCKAP1L/PLAU/DOK3/TRPM2/PTAFR/CD300A/CD53/CLEC12A/VAMP8/STXBP2/ATP8B4/PTPN6/SLC2A3/TCIRG1/CD93/CD55/CTSD/MMP9/CNN2/CYBA/GAA/LGALS3/ITGAX/KCNAB2/TBC1D10C/OLR1/PLD1/RAP2B/FTH1/SVIP/CTSH
GOCC_TERTIARY_GRANULE_MEMBRANE	GOCC_TERTIARY_GRANULE_MEMBRANE	62	0.78669	2.52555	1e-10	3.19e-09	2.28e-09	1494	tags=52%, list=8%, signal=48%	MCEMP1/FPR2/LILRB2/ADAM8/GPR84/LAIR1/SLC11A1/ITGAM/ITGB2/CLEC5A/FCER1G/CYBB/CD33/SIGLEC14/PLAU/TRPM2/PTAFR/CD300A/CD53/CLEC12A/VAMP8/ATP8B4/SLC2A3/CD93/CYBA/GAA/ITGAX/KCNAB2/OLR1/PLD1/RAP2B/SVIP
GOCC_VACUOLAR_MEMBRANE	GOCC_VACUOLAR_MEMBRANE	390	0.509806	2.02388	1e-10	3.19e-09	2.28e-09	3146	tags=29%, list=17%, signal=25%	ANPEP/TMEM150B/CP/THBD/TLR8/FPR1/CD1D/CD68/B4GALT1/VNN1/DAB2/EVA1A/COL6A1/LAPTM5/DPP4/TRPM2/NFAM1/HLA-DQA1/HLA-DOA/HLA-DRB5/HLA-DQB1/C3AR1/HLA-DQA2/VAMP8/GLIPR1/TLR7/FFAR4/CD74/HLA-DMA/HLA-DRB1/TCIRG1/CTSD/SLC39A8/HLA-DPB1/HLA-DRA/HPSE/HLA-DMB/MGST1/HLA-DQB2/TM6SF1/ANXA2/GAA/MYO7A/SLC15A3/GRN/SLC39A14/VASN/STING1/ENPP1/HLA-DPA1/DRAM1/WIPI1/MAN2B1/PLD1/SLC29A3/TSPAN1/HLA-F/SLC46A3/GLMP/PSAP/P2RX4/…
GOCC_VESICLE_LUMEN	GOCC_VESICLE_LUMEN	264	0.666394	2.57847	1e-10	3.19e-09	2.28e-09	3121	tags=47%, list=17%, signal=40%	F13A1/RETN/HK3/S100A8/THBS1/CHI3L1/CXCL1/PPBP/S100A9/LTF/SERPINE1/S100A12/PTX3/CAMP/RNASE2/TIMP1/HP/SERPINA1/CHIT1/LYZ/CTSZ/CTSC/ALOX5/RNASE3/MNDA/S100P/OSCAR/SRGN/C3/SLPI/DOCK2/FN1/HSPA6/FERMT3/VEGFC/RAB27A/S100A11/AMPD3/CFD/ECM1/ARHGAP9/CTSW/BIN2/PTPN6/PYCARD/FUCA1/CTSD/TOR4A/CREG1/FGR/SERPINB1/CNN2/SERPING1/HPSE/NPC2/A2M/FTL/MVP/PCSK1/ANXA2/RNASET2/ADA2/OSTF1/PROS1/PRKCD/TGFB1/CRISPLD2/ARHGAP4…
GOMF_ANTIGEN_BINDING	GOMF_ANTIGEN_BINDING	89	0.849452	2.9041	1e-10	3.19e-09	2.28e-09	1380	tags=69%, list=8%, signal=64%	IGLV3-27/IGHG4/IGHV4-31/IGHV3-49/CD209/IGHA1/IGHV3-74/IGLV1-44/IGHV5-51/IGHV1-18/IGHV3-11/IL7R/IGHV3-30/IGHV3-23/IGHV3-15/IGHV4-34/IGHG2/IGKV1-16/IGLL5/IGLC3/IGHV4-39/IGHV4-59/IGLV3-1/IGHA2/IGHM/IGLV2-8/IGKV1-17/CD1D/IGHV1-69D/IGLV1-40/IGLV2-23/IGLV3-21/IGHV3-21/IGLV2-11/IGLV1-47/HLA-DQA1/IGKV3-15/IGHG1/IGHV3-33/HLA-DRB5/HLA-DQB1/IGLV7-43/CD40/HLA-DRB1/IGLV2-14/HLA-DPB1/HLA-DRA/IGLV3-25/IGLC2/SLC…
GOMF_CARBOHYDRATE_BINDING	GOMF_CARBOHYDRATE_BINDING	188	0.641616	2.40948	1e-10	3.19e-09	2.28e-09	2339	tags=44%, list=13%, signal=38%	MRC1/CD209/PRG4/HK3/CHI3L1/CLEC10A/GALNT5/PTX3/CHI3L2/PLA2R1/SIGLEC7/SIGLEC10/SIGLEC9/CLEC5A/FBP1/CLEC2B/SIGLEC1/SLC2A5/CD33/SIGLEC14/CLEC7A/CD72/SELL/P4HA2/CLEC12A/CRYBG1/SLC2A3/HLA-DRB1/GALNT6/CD93/HLA-DRA/LOXL2/LY75/SIGLEC11/ALPK1/CD248/SIGLEC16/GAA/HKDC1/PPP1R3B/LGALS3/ENG/MRC2/MAN2A1/LGALS9/FUOM/CD22/COLEC12/ENPP1/OLR1/PYGL/CLEC4A/CLECL1/CLEC17A/LGALS1/GALNT12/LAYN/MAN2B1/SIGLEC8/H6PD/LGALS2…
GOMF_CCR_CHEMOKINE_RECEPTOR_BINDING	GOMF_CCR_CHEMOKINE_RECEPTOR_BINDING	21	0.915157	2.37192	1e-10	3.19e-09	2.28e-09	931	tags=71%, list=5%, signal=68%	CCL18/CCL13/CCL7/CCL20/CCL2/CCR2/CCL26/CXCL13/CCL17/CCL8/CCL4/CCL5/CCL3/CCL3L1/CCRL2
GOMF_CHEMOKINE_ACTIVITY	GOMF_CHEMOKINE_ACTIVITY	30	0.909279	2.55675	1e-10	3.19e-09	2.28e-09	904	tags=77%, list=5%, signal=73%	CCL18/CCL13/CCL7/CXCL6/CXCL5/CCL20/CXCL8/CXCL1/PPBP/CXCL3/CCL2/CCL26/CXCL13/CXCL9/CCL17/CXCL14/CXCL2/CCL8/CCL4/CCL5/CXCL12/CCL3/CCL3L1
GOMF_CHEMOKINE_RECEPTOR_BINDING	GOMF_CHEMOKINE_RECEPTOR_BINDING	38	0.895511	2.62556	1e-10	3.19e-09	2.28e-09	931	tags=66%, list=5%, signal=63%	CCL18/CCL13/CCL7/CXCL6/CXCL5/CCL20/CXCL8/CXCL1/PPBP/CXCL3/CCL2/CCR2/CCL26/CXCL13/CXCL9/CCL17/CXCL14/CXCL2/CCL8/CCL4/CCL5/CXCL12/CCL3/CCL3L1/CCRL2
GOMF_CYTOKINE_ACTIVITY	GOMF_CYTOKINE_ACTIVITY	126	0.772858	2.76973	1e-10	3.19e-09	2.28e-09	1792	tags=54%, list=10%, signal=49%	CCL18/CCL13/CCL7/CXCL6/CD70/CXCL5/CCL20/AREG/CXCL8/IL6/CSF3/TNFSF14/CXCL1/PPBP/CXCL3/LIF/CCL2/CCL26/IL1RN/TIMP1/IL10/CXCL13/IL11/OSM/CXCL9/CCL17/SPP1/NAMPT/IL24/IL1B/CLCF1/CXCL14/CXCL2/CCL8/TNFSF9/INHBA/LTB/TNFSF4/SECTM1/CCL4/IL1A/CCL5/TNFSF8/CXCL12/IL32/CCL3/CMTM7/TNFSF13/CSF1/EBI3/IL16/CCL3L1/TNF/IL18/TGFB1/GRN/TNFSF10/SCG2/CXCL16/TNFSF13B/THNSL2/CCL19/CTF1/CXCL10/CMTM8/TNFRSF11B/CMTM2/BMP1
GOMF_CYTOKINE_BINDING	GOMF_CYTOKINE_BINDING	97	0.690021	2.39196	1e-10	3.19e-09	2.28e-09	1980	tags=52%, list=11%, signal=46%	IL2RA/THBS1/IL1R1/IL1R2/CCR2/IL1RN/CXCR2/TNFRSF11A/IL2RB/CCR1/TNFRSF1B/CCR5/IL10RA/CD4/CSF3R/IL2RG/CSF1R/TMC8/CD74/NRP1/CD36/IL6R/A2M/ITGB3/EBI3/IL12RB1/TGFBR2/CCRL2/OSMR/NRROS/ACKR1/PLP2/NBL1/ENG/VASN/NRP2/IL13RA1/ITGA4/LRRC32/PDPN/ZFP36/TNFRSF14/CSF2RA/ITGB1/CD109/TNFRSF1A/CX3CR1/IL18BP/TGFBR1/IL27RA
GOMF_CYTOKINE_RECEPTOR_BINDING	GOMF_CYTOKINE_RECEPTOR_BINDING	170	0.756097	2.80753	1e-10	3.19e-09	2.28e-09	2199	tags=48%, list=12%, signal=43%	CCL18/CCL13/CCL7/CXCL6/CD70/CXCL5/CCL20/CXCL8/IL6/CSF3/TNFSF14/CXCL1/PPBP/CXCL3/LIF/CCL2/CCR2/CCL26/IL1RN/IL10/CXCL13/IL11/OSM/CXCL9/CCL17/IL1B/CLCF1/CXCL14/CXCL2/CCL8/TNFSF9/TLR5/LTB/TNFSF4/SYK/VEGFC/CD300LF/ITGA5/CCL4/IL1A/CCL5/ECM1/TNFSF8/CXCL12/PYCARD/IL6R/CCL3/TNFSF13/CSF1/ITGB3/SHC1/IL12RB1/TGFBR2/CCL3L1/TNF/CCRL2/OSMR/IL18/TGFB1/TNFSF10/SH2B3/ENG/IL13RA1/TRAF1/NGF/CXCL16/TNFSF13B/CCL19/TRA…
GOMF_ENDOPEPTIDASE_ACTIVITY	GOMF_ENDOPEPTIDASE_ACTIVITY	260	0.559938	2.15798	1e-10	3.19e-09	2.28e-09	1792	tags=25%, list=10%, signal=23%	MMP13/MME/MMP7/MMP1/MMP12/LTF/ADAMTS14/MMP19/ADAM8/ADAMTS2/HP/CFB/CTSZ/CTSC/C1S/ST14/GZMB/FAP/C1R/CTSB/CTSS/C2/DPP4/CFI/GZMK/ADAMTS1/PLAU/CFD/CTSL/C1RL/CTSW/ADAM28/MMP11/GZMA/PYCARD/CTSD/MMP9/ADAM12/LGMN/BACE2/ADAMTS4/ADAMTS12/PCSK1/CASP4/PRSS23/FURIN/PRSS36/ADAMDEC1/TPP1/ADAMTSL4/ADAMTSL1/CTSK/GZMH/MMP14/CASP1/CASP10/CTSH/HTRA3/ADAM9/KLK6/CASP7/CASP8/GZMM/BMP1
GOMF_ENDOPEPTIDASE_REGULATOR_ACTIVITY	GOMF_ENDOPEPTIDASE_REGULATOR_ACTIVITY	106	0.706107	2.49086	1e-10	3.19e-09	2.28e-09	2083	tags=44%, list=11%, signal=40%	PI3/RARRES1/COL6A3/SFRP2/TNFSF14/LTF/SERPINE1/TFPI2/TIMP1/SERPINA1/BIRC3/CSTA/SPINT1/C3/SLPI/CST7/TNFAIP8/COL7A1/NLRC4/SERPINB1/SPINT2/SERPING1/A2M/ANXA2/PROS1/CD27/FURIN/GAS6/SERPINA5/CRB2/NGF/RPS6KA1/RENBP/SERPINB9/SPOCK2/CD109/SERPINB8/SERPINF1/SNCA/VSIR/SERPINH1/SERPINA3/C4B/CAST/PAPLN/CARD16/C4A
GOMF_G_PROTEIN_COUPLED_RECEPTOR_BINDING	GOMF_G_PROTEIN_COUPLED_RECEPTOR_BINDING	187	0.596189	2.23905	1e-10	3.19e-09	2.28e-09	2108	tags=28%, list=11%, signal=25%	CCL18/CCL13/CCL7/MARCO/CXCL6/CXCL5/CCL20/CXCL8/CXCL1/PPBP/CXCL3/CCL2/CCR2/CCL26/CXCL13/BDKRB2/CXCL9/GNA15/CCL17/FPR1/CXCL14/CXCL2/CCL8/C3/GAL/CCL4/CCL5/CXCL12/ROR2/CTHRC1/CCL3/CCL3L1/CCRL2/ADA2/PROK1/HSPA1A/CXCL16/ITGB4/FZD7/POMC/ARRB2/SAA1/CCL19/FZD1/CXCL10/ADM/GNA14/HSPA1B/ARAP1/CXCL11/ARRB1/ARRDC3/ADORA1
GOMF_IMMUNE_RECEPTOR_ACTIVITY	GOMF_IMMUNE_RECEPTOR_ACTIVITY	85	0.78933	2.67432	1e-10	3.19e-09	2.28e-09	1597	tags=59%, list=9%, signal=54%	IL2RA/FPR2/IL7R/IL21R/IL1R1/IL1R2/LILRB2/CCR2/FPR3/FCGR2B/CMKLR1/C5AR1/CSF2RB/CXCR2/C5AR2/FPR1/LILRB1/IL2RB/CCR1/CCR5/IL10RA/FCER1G/IL4R/CD4/CSF3R/IL2RG/HLA-DQA1/HLA-DOA/HLA-DQB1/C3AR1/HLA-DQA2/CD74/HLA-DRB1/FCGR1B/IL6R/HLA-DRA/IL15RA/EBI3/IL12RB1/HLA-DQB2/CD44/CCRL2/OSMR/IL13RA1/HLA-DPA1/IL17RA/CSF2RA/CTSH/IL10RB/MR1
GOMF_IMMUNOGLOBULIN_RECEPTOR_BINDING	GOMF_IMMUNOGLOBULIN_RECEPTOR_BINDING	32	0.914904	2.60664	1e-10	3.19e-09	2.28e-09	1203	tags=88%, list=7%, signal=82%	IGHG4/IGHV4-31/IGHV3-49/IGHA1/IGHV3-74/IGHV5-51/IGHV1-18/IGHV3-11/IGHV3-30/IGHV3-23/IGHV3-15/IGHV4-34/IGHG2/IGLL5/IGLC3/IGHV4-39/IGHV4-59/IGHA2/IGHM/IGHV1-69D/IGHV3-21/IGHG1/IGHV3-33/FGR/FES/IGLC2/TRBC2/IGKC
GOMF_PEPTIDASE_REGULATOR_ACTIVITY	GOMF_PEPTIDASE_REGULATOR_ACTIVITY	139	0.679011	2.45453	1e-10	3.19e-09	2.28e-09	2869	tags=50%, list=16%, signal=43%	PI3/RARRES1/COL6A3/SFRP2/TNFSF14/LTF/SERPINE1/TFPI2/TIMP1/SERPINA1/BIRC3/CTSC/CSTA/PCOLCE/SPINT1/C3/FBLN1/SLPI/CST7/TNFAIP8/COL7A1/FN1/NLRC4/PYCARD/SERPINB1/SPINT2/PI15/SERPING1/A2M/ANXA2/PROS1/CD27/FURIN/NKX3-1/GAS6/CAV1/SERPINA5/CRB2/NGF/RPS6KA1/ATP2A3/RENBP/SERPINB9/CASP1/SPOCK2/CD109/SERPINB8/CTSH/SERPINF1/SNCA/VSIR/SERPINH1/SERPINA3/C4B/CAST/PAPLN/CARD16/C4A/NOD1/CSTB/TFPI/BIN1/MAL/PCOLCE2/S…
GOMF_RECEPTOR_REGULATOR_ACTIVITY	GOMF_RECEPTOR_REGULATOR_ACTIVITY	284	0.629326	2.45283	1e-10	3.19e-09	2.28e-09	1927	tags=38%, list=11%, signal=34%	CCL18/CCL13/CCL7/CXCL6/CD70/CXCL5/CCL20/DKK1/RETN/SFRP2/AREG/CXCL8/IL6/CSF3/SHH/TNFSF14/CXCL1/PPBP/CXCL3/LIF/CARTPT/CCL2/CCL26/IL1RN/TIMP1/IL10/CXCL13/IL11/OSM/CXCL9/HAMP/CCL17/SPP1/NAMPT/FST/IL24/IL1B/STC1/CLCF1/TYMP/CXCL14/CXCL2/CCL8/TNFSF9/DPP4/INHBA/GAL/LTB/EFEMP1/TNFSF4/SECTM1/VEGFC/CCL4/IL1A/CCL5/GPNMB/CLEC12A/TNFSF8/CXCL12/LILRB4/METRNL/IL32/CCL3/CMTM7/TNFSF13/CSF1/EBI3/LY6H/IL16/CCL3L1/TN…
GOBP_REGULATION_OF_PRODUCTION_OF_MOLECULAR_MEDIATOR_OF_IMMUNE_RESPONSE	GOBP_REGULATION_OF_PRODUCTION_OF_MOLECULAR_MEDIATOR_OF_IMMUNE_RESPONSE	105	0.676371	2.3801	1.1e-10	3.5e-09	2.51e-09	2368	tags=42%, list=13%, signal=37%	IL6/IL1R1/CCR2/FCGR2B/IL10/HMOX1/NOD2/IL1B/JAK3/LILRB1/CLCF1/TNFRSF1B/PTPN22/LAPTM5/IL4R/CLEC7A/PTPRC/TNFSF4/SASH3/SCIMP/CD40/LILRB4/CD74/CD36/TNFSF13/TNF/NLRP3/IL18/TGFB1/BTK/CD22/IRAK3/TNFRSF14/HLA-F/HFE/SEMA7A/IL27RA/HLA-E/HK1/HLA-G/RBP4/TLR4/BCL6/TNFRSF4
GOBP_POSITIVE_REGULATION_OF_ALPHA_BETA_T_CELL_ACTIVATION	GOBP_POSITIVE_REGULATION_OF_ALPHA_BETA_T_CELL_ACTIVATION	53	0.783804	2.44598	1.15e-10	3.64e-09	2.61e-09	2310	tags=62%, list=13%, signal=55%	SHH/CCR2/NFKBIZ/PTPN22/IL4R/NCKAP1L/PTPRC/TNFSF4/SYK/CD3E/SASH3/RUNX1/LILRB4/HLA-DRB1/CD86/CD55/HLA-DRA/EBI3/IL12RB1/RASAL3/TGFBR2/NLRP3/IL18/LGALS9/RUNX3/ZBTB7B/CD83/ANXA1/CCL19/SOCS1/HLA-E/IL23A/NFKBID
GOMF_PEPTIDASE_ACTIVITY	GOMF_PEPTIDASE_ACTIVITY	407	0.492915	1.96403	1.23e-10	3.87e-09	2.77e-09	1961	tags=21%, list=11%, signal=19%	MMP13/MME/MMP7/MMP1/MMP12/SHH/ANPEP/LTF/ADAMTS14/MMP19/ADAM8/ADAMTS2/HP/CFB/CTSZ/CTSC/CPXM2/C1S/ST14/GZMB/FAP/C1R/ZC3H12A/CTSB/CTSS/C2/TNFAIP3/DPP4/CFI/GZMK/ADAMTS1/PLAU/CFD/CTSL/C1RL/CTSW/ADAM28/MMP11/GZMA/PYCARD/CTSD/DPEP2/MMP9/ADAM12/LGMN/CPD/BACE2/ADAMTS4/ADAMTS12/PCSK1/CASP4/PRSS23/FURIN/PRSS36/FGL2/ADAMDEC1/TPP1/SCPEP1/CPA4/ADAMTSL4/CNDP1/ADAMTSL1/CTSK/ERAP2/GZMH/MMP14/CASP1/CPVL/CASP10/CTS…
GOMF_COLLAGEN_BINDING	GOMF_COLLAGEN_BINDING	61	0.754652	2.4174	1.24e-10	3.87e-09	2.77e-09	2678	tags=59%, list=15%, signal=51%	MMP13/LRRC15/MMP12/LUM/THBS1/COL6A2/TGFBI/LOX/PCOLCE/CTSB/CTSS/COL6A1/ITGA3/FN1/CTSL/ASPN/ITGA11/MMP9/CD44/DCN/MRC2/C1QTNF1/COL14A1/CTSK/ITGA2/ITGB1/SERPINH1/ADAM9/AEBP1/ITGA9/P3H1/DDR2/ITGA1/PAK1/PCOLCE2/PODN
GOBP_REGULATION_OF_VASCULATURE_DEVELOPMENT	GOBP_REGULATION_OF_VASCULATURE_DEVELOPMENT	232	0.557265	2.1222	1.25e-10	3.87e-09	2.77e-09	2122	tags=34%, list=12%, signal=30%	SFRP2/CXCL8/IL6/THBS1/CHI3L1/SERPINE1/CCR2/CYP1B1/IL10/CXCL13/HMOX1/STAB1/C5AR1/ALOX5/IL1B/PIK3CD/ZC3H12A/ITGB2/MIR221/C3/TNFAIP3/CYBB/ADAMTS1/ANGPTL4/VEGFC/ITGA5/IL1A/GPNMB/C3AR1/ECM1/RUNX1/CD40/PIK3R6/PPARG/EMILIN1/NPR1/ADAM12/TGFBR2/TNF/DCN/PLXND1/NIBAN2/SMOC2/GRN/PROK1/ITGAX/ENG/SPHK1/TWIST1/RRAS/PRKCB/SULF1/HSPG2/PTK2B/HHEX/HSPB1/ITGB1/EMP2/TBXA2R/CTSH/SERPINF1/KRIT1/CXCL10/ADM/CEMIP2/PML/AT…
GOBP_LEUKOCYTE_MEDIATED_CYTOTOXICITY	GOBP_LEUKOCYTE_MEDIATED_CYTOTOXICITY	72	0.726991	2.41424	1.72e-10	5.31e-09	3.8e-09	2197	tags=57%, list=12%, signal=50%	CXCL6/IL7R/PRF1/FCGR2B/ICAM1/CTSC/CD1D/LILRB1/GZMB/ITGAM/VAV1/PTPRC/RAB27A/RIPK3/STXBP2/PTPN6/HAVCR2/HLA-DRB1/TYROBP/PIK3R6/HLA-DRA/IL12RB1/IL18/CORO1A/LGALS9/UNC13D/SERPINB9/ARRB2/EMP2/CTSH/HPRT1/HLA-F/MR1/ULBP2/AZGP1/GZMM/HLA-E/HLA-G/NECTIN2/HLA-B/IL23A
GOBP_IMMUNOGLOBULIN_PRODUCTION	GOBP_IMMUNOGLOBULIN_PRODUCTION	118	0.648199	2.30685	2.69e-10	8.27e-09	5.93e-09	1203	tags=36%, list=7%, signal=33%	IGLV3-27/IGKV1-9/IGKV1-27/IL6/IGLV1-44/IGKV1-16/IGLV4-69/FCGR2B/IL10/BATF/IGLV3-1/IGLV2-8/IGKV1-17/IGLV1-40/CLCF1/IGLV2-23/IGKV2-24/IGLV3-21/IGLV3-9/IL4R/IGLV2-11/PTPRC/TNFSF4/IGLV1-47/IGKV3-15/HLA-DQB1/IGLV7-43/SASH3/CD40/HLA-DRB1/CD86/IGLV2-14/TNFSF13/GAPT/TNF/IGLV3-25/IGLV6-57/TGFB1/BTK/IGKV3-20/CD22/IGKC
GOBP_DIVALENT_INORGANIC_CATION_HOMEOSTASIS	GOBP_DIVALENT_INORGANIC_CATION_HOMEOSTASIS	353	0.500244	1.97699	2.91e-10	8.89e-09	6.37e-09	2053	tags=28%, list=11%, signal=25%	CCL13/CCL7/FPR2/S100A8/FAM20A/S100A9/CCR2/FPR3/CXCL13/BDKRB2/CMKLR1/C5AR1/CXCR2/CXCL9/C5AR2/GNA15/FPR1/SLC11A1/STC1/CCR1/CCR5/MT1H/CCL8/PTGER4/TGM2/CD4/CD52/PTPRC/TRPM2/P2RY6/P2RY8/LCK/CCL5/C3AR1/TMC8/GPR65/PIK3CG/CXCL12/TRPV4/FFAR4/CD40/PTPN6/TCIRG1/S1PR4/CD55/SNX10/PLCG2/CD36/CCL3/SLC39A8/TRPV2/CEMIP/CCRL2/MCHR1/LYN/ITPR3/CALB1/SLC39A14/CORO1A/CAV1/JPH1/RAMP3/MT1G/C1QTNF1/HEXB/ATP2A3/PRKCB/PTK2…
GOBP_PLATELET_ACTIVATION	GOBP_PLATELET_ACTIVATION	121	0.6429	2.29293	3.55e-10	1.08e-08	7.75e-09	2880	tags=47%, list=16%, signal=40%	COL1A1/IL6/COL1A2/COL3A1/THBD/GNA15/FCER1G/VAV1/PIK3R5/FN1/SYK/PLEK/FERMT3/MYL9/LCK/PIK3CG/CD40/LCP2/PTPN6/PIK3R6/PLCG2/ITGB3/PRKCD/LYN/ITPR3/TREML1/SH2B3/MYH9/C1QTNF1/MERTK/PDPN/PRKCB/RAP2B/F11R/HSPB1/ARRB2/SAA1/UBASH3B/AXL/CLIC1/MYL12A/PRKCG/GNA14/TLN1/ARRB1/TLR4/FLNA/DMTN/ITPR1/DGKA/HBB/ACTB/PRKCH/VCL/PDGFB/NOS3/PLSCR1
GOBP_I_KAPPAB_KINASE_NF_KAPPAB_SIGNALING	GOBP_I_KAPPAB_KINASE_NF_KAPPAB_SIGNALING	254	0.538364	2.06959	3.69e-10	1.12e-08	8.01e-09	2306	tags=28%, list=13%, signal=25%	LTF/S100A12/CD14/HMOX1/TLR8/UBD/BIRC3/NOD2/IL1B/ZC3H12A/BCL3/TGM2/TNFAIP3/S100A4/TLR2/CD4/LY96/RHOH/SECTM1/TMEM106A/TLR6/ECM1/RIPK3/TLR7/CD40/LILRB4/CD74/SLC20A1/HLA-DRB1/PYCARD/CD36/LTBR/TNF/ALPK1/RELB/CARD11/BTK/TNFSF10/LGALS9/TRAF1/IKBKE/CARD9/TRIM38/PRKCB/LGALS1/TIFA/IRAK2/CASP1/HSPB1/CASP10/APOL3/TNFRSF1A/TAB3/CCL19/TRADD/SQSTM1/TNFRSF10B/PPM1N/CASP8/EDA2R/PLEKHG5/CX3CR1/PLK2/CARD16/NEK6/NOD…
GOCC_VACUOLAR_LUMEN	GOCC_VACUOLAR_LUMEN	145	0.610499	2.21583	3.77e-10	1.14e-08	8.13e-09	3423	tags=59%, list=19%, signal=48%	RETN/LUM/RNASE2/LYZ/CTSC/RNASE3/MNDA/IFI30/CTSB/CTSS/C3/SDC1/CTSL/CD74/PYCARD/FUCA1/CTSD/CREG1/HPSE/NPC2/LGMN/FTL/DCN/ANXA2/RNASET2/ADA2/BGN/GAA/PRKCD/ARHGAP45/GRN/OMD/TPP1/CPPED1/SDC4/CTSK/HEXB/UNC13D/MAN2B1/HSPG2/LIPA/NAAA/PLBD2/GPC5/SERPINA3/PSAP/GBA/CTSA/HEXA/GM2A/PDGFRB/MANBA/MAN2B2/GCA/FABP5/GLB1/ARSA/PADI2/GPC4/SDC2/PLD3/GUSB/NSG1/ACP2/IDS/PRDX6/TXNDC5/GALC/IMPDH1/TCN2/CCT2/DNAJC3/NHLRC3/S…
GOBP_ENTRY_INTO_HOST	GOBP_ENTRY_INTO_HOST	123	0.654947	2.34319	3.88e-10	1.16e-08	8.33e-09	3008	tags=47%, list=16%, signal=40%	MRC1/CD209/CXCL8/ANPEP/PTX3/ICAM1/CCR5/CLEC5A/SIGLEC1/DPP4/CD4/CIITA/ITGA5/CTSL/VAMP8/CD74/HLA-DRB1/NRP1/CD86/CD55/ITGB3/IFITM2/GAS6/CAV1/ITGB5/HSPA1A/LGALS9/SELPLG/TRIM38/GSN/LGALS1/TNFRSF14/F11R/ITGA2/CLDN1/ITGB1/FCN3/AXL/IFITM3/HSPA1B/MET/NECTIN2/P4HB/SLC1A5/TNFRSF4/CXCR4/GRB2/EPHA2/IFITM1/ITGAV/GRK2/NPC1/TRIM21/LY6E/MOG/PLSCR1/TRIM22/TRIM14
GOCC_PHAGOCYTIC_VESICLE	GOCC_PHAGOCYTIC_VESICLE	125	0.646603	2.32076	3.99e-10	1.19e-08	8.54e-09	3339	tags=45%, list=18%, signal=37%	LTF/ADAM8/SLC11A1/NOD2/MPEG1/CTSS/RAC2/TLR2/CYBB/NCF4/NCF2/SYK/FMNL1/WAS/TLR6/VAMP8/TLR7/SCIMP/NCF1/TLR1/TCIRG1/RAB38/CD36/CYBA/CORO1A/ITGB5/ABCA1/GNLY/GSN/ANXA11/RAB20/HLA-F/PLA2G5/UNC93B1/MYO1C/TAPBP/HLA-E/HLA-G/NOD1/HLA-B/RILP/VIM/PDIA3/B2M/HLA-H/ITGAV/TRIM14/VAMP3/CDC42EP2/RAB39A/ZYX/ZDHHC5/RAB11FIP5/STX4/LAMP2/ATP6V0E1
GOBP_NEGATIVE_REGULATION_OF_TUMOR_NECROSIS_FACTOR_SUPERFAMILY_CYTOKINE_PRODUCTION	GOBP_NEGATIVE_REGULATION_OF_TUMOR_NECROSIS_FACTOR_SUPERFAMILY_CYTOKINE_PRODUCTION	44	0.793318	2.39121	4.03e-10	1.2e-08	8.57e-09	1980	tags=59%, list=11%, signal=53%	LTF/IL10/LBP/C5AR2/NOD2/LILRB1/PTPN22/ZC3H12A/BCL3/TNFAIP3/CD33/PTPN6/HAVCR2/CD274/GAS6/LGALS9/TWIST1/CLEC4A/IRAK3/TREM2/POMC/ARRB2/VSIR/AXL/TSPO/IL27RA
GOBP_CELL_ADHESION_MEDIATED_BY_INTEGRIN	GOBP_CELL_ADHESION_MEDIATED_BY_INTEGRIN	64	0.732819	2.35802	5.05e-10	1.49e-08	1.07e-08	1610	tags=48%, list=9%, signal=44%	SFRP2/LIF/SERPINE1/CYP1B1/CXCL13/ICAM1/ITGB2/DPP4/NCKAP1L/PLAU/SYK/FERMT3/ITGA5/CCL5/CD3E/PIK3CG/PTPN6/ITGA11/ITGB3/SNAI2/MUC1/LYN/ITGB5/LPXN/FBN1/ITGA4/ITGBL1/ITGB4/ITGA2/ITGB1/ADAM9
GOBP_POSITIVE_REGULATION_OF_TUMOR_NECROSIS_FACTOR_SUPERFAMILY_CYTOKINE_PRODUCTION	GOBP_POSITIVE_REGULATION_OF_TUMOR_NECROSIS_FACTOR_SUPERFAMILY_CYTOKINE_PRODUCTION	76	0.712357	2.37674	5.8e-10	1.71e-08	1.22e-08	2503	tags=53%, list=14%, signal=46%	IL6/THBS1/LILRA5/CCR2/CD14/ADAM8/LBP/NOD2/TLR2/CLEC7A/LY96/PTPRC/SYK/PTAFR/IL1A/CD2/SASH3/TLR1/HAVCR2/TYROBP/PYCARD/CD86/CD36/CCL3/CYBA/SPN/LGALS9/TWIST1/CARD9/LILRA2/HSPB1/CCL19/PTPRJ/HLA-E/NOD1/IL23A/TLR4/MYD88/CLU/MAPKAPK2
GOCC_AZUROPHIL_GRANULE_LUMEN	GOCC_AZUROPHIL_GRANULE_LUMEN	73	0.718103	2.38952	6.75e-10	1.98e-08	1.42e-08	3423	tags=63%, list=19%, signal=51%	RETN/RNASE2/LYZ/CTSC/RNASE3/MNDA/C3/PYCARD/FUCA1/CREG1/NPC2/FTL/ANXA2/RNASET2/ADA2/PRKCD/ARHGAP45/GRN/CPPED1/HEXB/UNC13D/MAN2B1/SERPINA3/CTSA/GM2A/GCA/FABP5/GLB1/ARSA/PADI2/GUSB/PRDX6/TXNDC5/IMPDH1/CCT2/DNAJC3/NHLRC3/SDCBP/AGA/GLA/ARSB/FUCA2/ACTR2/VAT1/CAP1/GALNS
GOBP_MOVEMENT_IN_HOST_ENVIRONMENT	GOBP_MOVEMENT_IN_HOST_ENVIRONMENT	143	0.619365	2.24682	6.98e-10	2.03e-08	1.46e-08	3008	tags=41%, list=16%, signal=35%	MRC1/CD209/CXCL8/ANPEP/PTX3/ICAM1/CCR5/CLEC5A/SIGLEC1/DPP4/CD4/CIITA/ITGA5/CTSL/VAMP8/CD74/HLA-DRB1/NRP1/CD86/CD55/ITGB3/IFITM2/GAS6/CAV1/ITGB5/HSPA1A/LGALS9/SELPLG/TRIM38/GSN/LGALS1/TNFRSF14/F11R/ITGA2/CLDN1/ITGB1/FCN3/PML/AXL/IFITM3/HSPA1B/MET/NECTIN2/P4HB/SLC1A5/TNFRSF4/CXCR4/GRB2/EPHA2/IFITM1/ITGAV/GRK2/NPC1/TRIM21/LY6E/MOG/PLSCR1/TRIM22/TRIM14
GOMF_INTEGRIN_BINDING	GOMF_INTEGRIN_BINDING	114	0.648847	2.29926	7.19e-10	2.09e-08	1.49e-08	2187	tags=45%, list=12%, signal=40%	SFRP2/IBSP/THBS1/COL3A1/ICAM1/COL5A1/SPP1/TGFBI/IL1B/ITGAM/FAP/ITGB2/LCP1/ITGA3/FN1/SYK/FERMT3/ITGA5/GPNMB/CXCL12/CCN1/EMILIN1/LAMB1/ITGB3/LYN/ITGAX/ITGB5/FBLN5/MYH9/ESM1/FBN1/ITGA4/ITGBL1/ITGB4/MMP14/F11R/ITGA2/ITGB1/EMP2/PTPN2/ADAM9/SEMA7A/ACTN1/THY1/VCAM1/TLN1/CCN4/LGALS8/CCN2/P4HB/EDIL3
GOBP_MICROGLIAL_CELL_ACTIVATION	GOBP_MICROGLIAL_CELL_ACTIVATION	38	0.816855	2.39495	7.38e-10	2.13e-08	1.53e-08	1546	tags=58%, list=8%, signal=53%	FPR2/IL6/TLR8/C5AR1/CTSC/ITGAM/C1QA/ITGB2/TLR2/CST7/PTPRC/AIF1/TLR6/TLR7/TLR1/TYROBP/CCL3/TNF/GRN/SPHK1/TREM2/SNCA
GOBP_REGULATION_OF_CD4_POSITIVE_ALPHA_BETA_T_CELL_ACTIVATION	GOBP_REGULATION_OF_CD4_POSITIVE_ALPHA_BETA_T_CELL_ACTIVATION	47	0.78562	2.37593	8.56e-10	2.46e-08	1.76e-08	2319	tags=62%, list=13%, signal=54%	NFKBIZ/JAK3/ZC3H12A/IL4R/NCKAP1L/TNFSF4/SASH3/RUNX1/HLA-DRB1/CD86/CD55/HLA-DRA/CD274/IL12RB1/TGFBR2/NLRP3/IL18/LGALS9/RUNX3/ZBTB7B/CD83/VSIR/ANXA1/CCL19/SOCS1/IL23A/LOXL3/NFKBID/BCL6
GOBP_T_CELL_RECEPTOR_SIGNALING_PATHWAY	GOBP_T_CELL_RECEPTOR_SIGNALING_PATHWAY	162	0.589618	2.17898	8.7e-10	2.49e-08	1.78e-08	2850	tags=31%, list=16%, signal=26%	CTLA4/NFKBIZ/PIK3CD/PTPN22/ZC3H12A/KCNN4/LAPTM5/THEMIS2/CD4/PTPRC/FYB1/HLA-DQA1/HLA-DRB5/CD300A/LCK/HLA-DQB1/CD3E/WAS/HLA-DQA2/LILRB4/LCP2/PTPN6/HLA-DRB1/PLCG2/HLA-DPB1/HLA-DRA/CD3D/HLA-DQB2/CARD11/TRAC/LGALS3/HLA-DPA1/PRAM1/TESPA1/RFTN1/PTPN2/NFKB1/PTPRJ/THY1/CD276/NECTIN2/PSMB10/NFKBID/INPP5D/PAK1/DUSP3/GBP1/BTN3A2/MOG/MALT1
GOBP_NUCLEAR_CHROMOSOME_SEGREGATION	GOBP_NUCLEAR_CHROMOSOME_SEGREGATION	228	-0.463457	-2.1405	9.81e-10	2.79e-08	2e-08	5815	tags=53%, list=32%, signal=36%	CTCF/ZNF207/APC/AKAP8/TPR/CUL3/REC8/ANAPC15/STAG3L3/NSMCE2/RMI1/TRAPPC12/STAG3/STAG3L2/PINX1/MRE11/MIS12/NCAPD2/PDS5B/CHAMP1/STAG3L4/HNRNPU/SMC3/ANAPC5/SMC4/PHB2/PCID2/BOD1/INCENP/POGZ/RAD21/ANAPC7/ZWINT/SFPQ/CDC6/FBXO5/CDC23/KLHL22/MAU2/NDC1/SPDL1/GEN1/DYNC1H1/NCAPG2/NSL1/NCAPH2/ANAPC11/PTTG1/NCAPD3/TNKS/MAEL/SMC2/NDC80/CENPX/DDX11/MAD2L2/AXIN2/SPICE1/KIF23/KNTC1/MAD2L1BP/FANCM/KIF14/PRC1/CDC20/…
GOCC_CONDENSED_CHROMOSOME	GOCC_CONDENSED_CHROMOSOME	183	-0.496933	-2.18486	1.16e-09	3.28e-08	2.35e-08	6137	tags=65%, list=33%, signal=44%	SETMAR/ORC2/SUV39H1/NUDCD2/ZWILCH/GPATCH11/CTCF/KANSL1/ZNF207/AKAP8/REC8/STAG3L3/NSMCE2/SMARCA5/EID3/RAD1/STAG3/NIFK/STAG3L2/PINX1/RAD9B/PMF1/DCTN6/MIS12/NCAPD2/SEPTIN7/ADD3/CHAMP1/STAG3L4/HNRNPU/NSMCE4A/PHF2/NUP43/HMGB2/LRPPRC/RAD9A/SMC3/SEPTIN2/CLASP1/SMC6/CKAP5/BOD1/BANF1/INCENP/RAD21/CENPN/ERCC6L/PPP1CC/BRCA1/ZWINT/TOPBP1/KMT5B/NUP133/SKA2/NUP107/AGO3/ITGB3BP/CENPM/HMGB1/SPDL1/NSL1/NCAPH2/CEN…
GOBP_REGULATION_OF_LEUKOCYTE_DEGRANULATION	GOBP_REGULATION_OF_LEUKOCYTE_DEGRANULATION	37	0.818362	2.38888	1.21e-09	3.42e-08	2.45e-08	1581	tags=57%, list=9%, signal=52%	CCR2/FCGR2B/HMOX1/ITGAM/ADGRE2/ITGB2/RAC2/CD84/IL4R/SYK/PTAFR/CD300A/VAMP8/STXBP2/FGR/FES/LYN/LGALS9/PRAM1/UNC13D/HLA-F
GOMF_EXTRACELLULAR_MATRIX_STRUCTURAL_CONSTITUENT	GOMF_EXTRACELLULAR_MATRIX_STRUCTURAL_CONSTITUENT	123	0.64888	2.32149	1.22e-09	3.42e-08	2.45e-08	2258	tags=50%, list=12%, signal=45%	DPT/COL6A3/PRG4/LUM/COL1A1/THBS1/CHI3L1/COL1A2/COL6A2/COL3A1/CILP/TFPI2/MXRA5/COL8A1/COL15A1/COL5A1/TGFBI/LTBP2/MFAP5/PCOLCE/FBLN1/COL6A1/SRPX2/CD4/EFEMP1/COL7A1/FN1/COL22A1/ECM1/CCN1/ASPN/COL8A2/CTHRC1/EMILIN1/FBLN2/LAMB1/DCN/BGN/COL18A1/FGL2/COL13A1/MGP/FBLN5/COL5A2/FBN1/COL14A1/COL12A1/POSTN/HSPG2/LAMB3/TNC/COL4A1/VWA1/IGFBP7/AEBP1/EFEMP2/EMILIN2/LAMC1/SBSPON/COL4A2/EDIL3/LAMA4
GOBP_MAST_CELL_ACTIVATION	GOBP_MAST_CELL_ACTIVATION	46	0.777608	2.35901	1.28e-09	3.58e-08	2.56e-08	1367	tags=52%, list=7%, signal=48%	S100A12/HMOX1/PIK3CD/ADGRE2/RAC2/CD84/IL4R/SYK/RHOH/CD300LF/CD300A/MILR1/PIK3CG/VAMP8/STXBP2/LCP2/FGR/FES/LYN/NDRG1/BTK/LGALS9/LAT2/UNC13D
GOBP_T_CELL_DIFFERENTIATION_INVOLVED_IN_IMMUNE_RESPONSE	GOBP_T_CELL_DIFFERENTIATION_INVOLVED_IN_IMMUNE_RESPONSE	52	0.777903	2.41978	1.37e-09	3.82e-08	2.73e-08	2319	tags=60%, list=13%, signal=52%	IL6/BATF/NFKBIZ/JAK3/ZC3H12A/FCER1G/BCL3/PTGER4/IL4R/TNFSF4/GPR183/HLA-DRB1/CD86/IL6R/HLA-DRA/IL12RB1/RELB/NLRP3/IL18/FGL2/SPN/LGALS9/ZBTB7B/ANXA1/CCL19/SEMA4A/FOXP1/IL23A/LOXL3/NFKBID/BCL6
GOCC_SPECIFIC_GRANULE_LUMEN	GOCC_SPECIFIC_GRANULE_LUMEN	43	0.780996	2.3483	1.63e-09	4.51e-08	3.23e-08	816	tags=42%, list=4%, signal=40%	RETN/CHI3L1/CXCL1/LTF/PTX3/CAMP/HP/CHIT1/LYZ/CTSZ/OSCAR/SLPI/DOCK2/RAB27A/PTPN6/CTSD/CNN2/HPSE
GOMF_CYTOKINE_RECEPTOR_ACTIVITY	GOMF_CYTOKINE_RECEPTOR_ACTIVITY	62	0.734174	2.35696	1.64e-09	4.52e-08	3.24e-08	1580	tags=47%, list=9%, signal=43%	IL2RA/IL7R/IL21R/IL1R1/IL1R2/CCR2/CMKLR1/CSF2RB/CXCR2/IL2RB/CCR1/CCR5/IL10RA/IL4R/CD4/CSF3R/IL2RG/CD74/IL6R/IL15RA/EBI3/IL12RB1/CD44/CCRL2/OSMR/IL13RA1/IL17RA/CSF2RA/IL10RB
GOBP_PLATELET_DEGRANULATION	GOBP_PLATELET_DEGRANULATION	100	0.662349	2.31097	1.68e-09	4.61e-08	3.3e-08	2918	tags=53%, list=16%, signal=45%	F13A1/THBS1/PPBP/SERPINE1/TIMP1/SERPINA1/SRGN/FN1/SYK/PLEK/FERMT3/VEGFC/CFD/ECM1/CTSW/STXBP2/TOR4A/CD36/SERPING1/A2M/ITGB3/LHFPL2/PROS1/LYN/TGFB1/RARRES2/GAS6/ISLR/CD109/RAB27B/TUBA4A/SERPINA3/PSAP/CYB5R1/EGF/ACTN1/PECAM1/TF/TLN1/QSOX1/FLNA/DMTN/CLU/ENDOD1/LEFTY2/TAGLN2/VCL/HGF/PDGFB/LGALS3BP/CYRIB/APLP2/SELENOP
GOBP_REGULATION_OF_LEUKOCYTE_APOPTOTIC_PROCESS	GOBP_REGULATION_OF_LEUKOCYTE_APOPTOTIC_PROCESS	64	0.722615	2.32519	1.69e-09	4.61e-08	3.3e-08	1738	tags=42%, list=9%, signal=38%	IL7R/ADAM8/IL10/NOD2/JAK3/LILRB1/PIK3CD/CCL5/HCLS1/RIPK3/CXCL12/CD74/CD274/GIMAP8/DOCK8/IDO1/ST3GAL1/CD27/LYN/LGALS3/BTK/GAS6/LGALS9/MERTK/ANXA1/CCL19/AXL
GOBP_REGULATION_OF_LYMPHOCYTE_MIGRATION	GOBP_REGULATION_OF_LYMPHOCYTE_MIGRATION	49	0.782643	2.39418	1.7e-09	4.63e-08	3.32e-08	2416	tags=57%, list=13%, signal=50%	CCL7/CCL20/CCL2/CCR2/ADAM8/CXCL13/CXCL14/AIF1/CCL4/CCL5/ECM1/RIPK3/CXCL12/PYCARD/CCL3/DOCK8/APOD/SPN/ITGA4/TNFRSF14/PTK2B/CXCL10/TMEM102/IL27RA/SLC8B1/MSN/STK10/PADI2
GOBP_POSITIVE_REGULATION_OF_INTERFERON_GAMMA_PRODUCTION	GOBP_POSITIVE_REGULATION_OF_INTERFERON_GAMMA_PRODUCTION	47	0.778852	2.35546	1.99e-09	5.4e-08	3.87e-08	1199	tags=51%, list=7%, signal=48%	IL1R1/CCR2/CD14/TLR8/SLC11A1/IL1B/PTPN22/BCL3/CLEC7A/TNFSF4/CD3E/CD2/SASH3/TLR7/HAVCR2/PYCARD/IRF8/HLA-DPB1/EBI3/IL12RB1/TNF/IL18/LGALS9/HLA-DPA1
GOBP_REGULATION_OF_T_CELL_MEDIATED_IMMUNITY	GOBP_REGULATION_OF_T_CELL_MEDIATED_IMMUNITY	55	0.755672	2.3869	2.04e-09	5.49e-08	3.93e-08	2860	tags=64%, list=16%, signal=54%	IL6/IL7R/IL1R1/CCR2/FCGR2B/CD1D/NOD2/IL1B/LILRB1/TNFRSF1B/PTPRC/TNFSF4/WAS/SASH3/RIPK3/LILRB4/HLA-DRB1/HLA-DRA/IL12RB1/NLRP3/IL18/HLA-F/MR1/HFE/AZGP1/HLA-E/HLA-G/NECTIN2/HLA-B/IL23A/B2M/HLA-H/FZD5/MALT1/CYRIB
GOCC_CHROMOSOME_CENTROMERIC_REGION	GOCC_CHROMOSOME_CENTROMERIC_REGION	187	-0.487392	-2.1488	2.59e-09	6.95e-08	4.98e-08	6087	tags=65%, list=33%, signal=44%	CENPP/ORC2/SUV39H1/NUDCD2/ZWILCH/GPATCH11/CTCF/KANSL1/ZNF207/APC/PPP1R12A/MIS18A/TPR/XPO1/PPP2CB/REC8/TRAPPC12/STAG3/PINX1/PMF1/PPP2R1A/DCTN6/CBX1/MIS12/NCAPD2/SEPTIN7/PDS5B/CHAMP1/HNRNPU/NUP160/PHF2/NUP43/SMC3/HELLS/SEPTIN2/CLASP1/FMR1/SMC4/SMC6/CKAP5/BOD1/CBX5/INCENP/RAD21/CENPN/DYNC1LI2/ERCC6L/PPP1CC/ZWINT/KMT5B/NUP133/SKA2/NUP107/ITGB3BP/CENPM/NGDN/SPDL1/CENPI/CENPL/NSL1/CENPW/NCAPD3/CENPT/DN…
GOBP_POSITIVE_REGULATION_OF_NF_KAPPAB_TRANSCRIPTION_FACTOR_ACTIVITY	GOBP_POSITIVE_REGULATION_OF_NF_KAPPAB_TRANSCRIPTION_FACTOR_ACTIVITY	142	0.610011	2.20911	2.66e-09	7.11e-08	5.09e-08	3101	tags=42%, list=17%, signal=35%	S100A8/S100A9/LTF/S100A12/ADAM8/ICAM1/NOD2/TNFRSF11A/IL1B/ITGB2/TLR2/NLRC4/TLR6/RIPK3/CD40/PYCARD/CD36/TNF/CARD11/NLRP3/IL18/BTK/CAV1/SPHK1/HSPA1A/LGALS9/NFKB2/TRAF1/AIM2/TRIM38/PRKCB/IRAK3/IRAK2/TAB3/TRADD/CAMK2A/NFKB1/EDA2R/CX3CR1/HSPA1B/CARD16/LRRFIP1/NOD1/CFLAR/TLR4/MYD88/CLU/SLCO3A1/RPS6KA4/ZBTB7A/PRKCH/TLR3/TRIM21/IRAK1/MALT1/TRIM22/TRIM14/CIB1/NTRK1/STAT3
GOMF_CELL_ADHESION_MOLECULE_BINDING	GOMF_CELL_ADHESION_MOLECULE_BINDING	470	0.459974	1.85217	3.04e-09	8.09e-08	5.79e-08	3046	tags=31%, list=17%, signal=26%	SFRP2/H3C7/IBSP/THBS1/LILRB2/COL3A1/ADAM8/SFN/ICAM1/KRT18/EMB/COL5A1/SPP1/TGFBI/CD1D/IL1B/ITGAM/FAP/S100P/ITGB2/LCP1/H3C4/ITGA3/FN1/SYK/FERMT3/ITGA5/S100A11/GPNMB/CXCL12/CCN1/PTPRH/PTPN6/CLDN7/ITGA11/EMILIN1/PPL/CNN2/LAMB1/ITGB3/GLDN/FXYD5/ANXA2/ITGAL/NIBAN2/LYN/CAPG/NDRG1/GPRC5A/ITGAX/ITGB5/TBC1D2/VASN/FBLN5/HSPA1A/MYH9/ESM1/FBN1/ITGA4/TES/PDLIM1/ITGBL1/ITGB4/POSTN/MMP14/F11R/ITGA2/ITGB1/EMP2/AR…
GOMF_CARGO_RECEPTOR_ACTIVITY	GOMF_CARGO_RECEPTOR_ACTIVITY	58	0.738393	2.35376	3.32e-09	8.82e-08	6.32e-08	1259	tags=40%, list=7%, signal=37%	MARCO/MRC1/FPR2/PRG4/CD163/FOLR2/STAB1/ITGAM/DAB2/ITGB2/MSR1/CFI/CD163L1/CD36/LOXL2/APOBR/SSC5D/ABCA1/FOLR1/COLEC12/ENPP1/OLR1/CXCL16
GOBP_REGULATION_OF_ALPHA_BETA_T_CELL_DIFFERENTIATION	GOBP_REGULATION_OF_ALPHA_BETA_T_CELL_DIFFERENTIATION	51	0.772666	2.38613	3.47e-09	9.15e-08	6.56e-08	2319	tags=59%, list=13%, signal=52%	SHH/NFKBIZ/JAK3/ZC3H12A/IL4R/NCKAP1L/TNFSF4/SYK/SASH3/RUNX1/LILRB4/HLA-DRB1/CD86/HLA-DRA/IL12RB1/TGFBR2/NLRP3/IL18/LGALS9/PRDM1/RUNX3/ZBTB7B/CD83/ANXA1/CCL19/SOCS1/IL23A/LOXL3/NFKBID/BCL6
GOBP_TUMOR_NECROSIS_FACTOR_MEDIATED_SIGNALING_PATHWAY	GOBP_TUMOR_NECROSIS_FACTOR_MEDIATED_SIGNALING_PATHWAY	147	0.600654	2.18182	3.48e-09	9.15e-08	6.56e-08	2183	tags=32%, list=12%, signal=28%	CD70/TNFSF14/KRT18/BIRC3/TNFRSF18/TNFRSF11A/TNFRSF1B/TNFAIP3/TNFSF9/LAPTM5/LTB/TNFSF4/SYK/TNFSF8/CD40/PYCARD/TNFSF13/LTBR/TNF/CASP4/CD27/GAS6/FAS/SPHK1/HSPA1A/TRAF1/AIM2/TNFRSF14/TNFSF13B/PTK2B/CASP1/TNFRSF1A/TRADD/PTPN2/TNFRSF12A/CASP8/TNFRSF11B/PLVAP/EDA2R/LIMS1/TNFSF12/HSPA1B/CARD16/H2BC11/PSMB10/TNFRSF25/CYLD
GOBP_NEGATIVE_REGULATION_OF_HYDROLASE_ACTIVITY	GOBP_NEGATIVE_REGULATION_OF_HYDROLASE_ACTIVITY	319	0.499905	1.95701	3.57e-09	9.36e-08	6.7e-08	2083	tags=24%, list=11%, signal=22%	PI3/RARRES1/COL6A3/SFRP2/TNFSF14/THBS1/LTF/SERPINE1/PTX3/TFPI2/TIMP1/SFN/SERPINA1/PLA2R1/PLAUR/SPOCD1/CSTA/SPINT1/C3/SLPI/RGS2/NCKAP1L/CST7/TNFAIP8/COL7A1/RHOH/ANGPTL4/ECM1/GZMA/MMP9/SERPINB1/SPINT2/PI15/SERPING1/A2M/TNF/CD44/ANXA2/GCHFR/PROS1/CD27/FURIN/LGALS3/MYO1D/SLC39A14/GAS6/SERPINA5/APOC1/CRB2/NGF/RPS6KA1/RENBP/SERPINB9/F11R/SPOCK2/SYTL2/PLN/ARRB2/CD109/SERPINB8/SERPINF1/SNCA/ANXA1/SERPINH…
GOBP_LEUKOCYTE_HOMEOSTASIS	GOBP_LEUKOCYTE_HOMEOSTASIS	64	0.717623	2.30912	3.82e-09	9.95e-08	7.13e-08	1738	tags=36%, list=9%, signal=33%	IL2RA/CXCL6/IL6/TNFSF14/JAK3/PIK3CD/TNFAIP3/NCKAP1L/RIPK3/GPR183/CD74/TCIRG1/GAPT/LYN/CORO1A/SH2B3/PMAIP1/FAS/LGALS9/MERTK/TNFSF13B/ANXA1/AXL
GOCC_KINETOCHORE	GOCC_KINETOCHORE	133	-0.528013	-2.25693	4.07e-09	1.06e-07	7.57e-08	6068	tags=66%, list=33%, signal=45%	ORC2/NUDCD2/ZWILCH/GPATCH11/KANSL1/ZNF207/APC/PPP1R12A/TPR/XPO1/REC8/TRAPPC12/PINX1/PMF1/DCTN6/MIS12/SEPTIN7/CHAMP1/HNRNPU/NUP160/PHF2/NUP43/SEPTIN2/CLASP1/CKAP5/BOD1/CBX5/INCENP/CENPN/DYNC1LI2/ERCC6L/PPP1CC/ZWINT/NUP133/SKA2/NUP107/ITGB3BP/CENPM/SPDL1/CENPI/NSL1/CENPW/CENPT/NDC80/CENPX/DYNC1I1/KAT2B/KNTC1/PHF6/MTBP/CDT1/PLK1/SKA1/KNSTRN/SGO2/CENPO/CENPE/KIF18A/CENPU/HJURP/CENPA/RASSF2/SS18L1/KIF…
GOBP_INTERLEUKIN_8_PRODUCTION	GOBP_INTERLEUKIN_8_PRODUCTION	69	0.716766	2.35315	4.57e-09	1.18e-07	8.46e-08	2304	tags=52%, list=13%, signal=46%	IL6/CHI3L1/SERPINE1/CD14/IL10/LBP/TLR8/C5AR2/NOD2/IL1B/PTPN22/BCL3/TLR2/TLR5/CD33/CLEC7A/PTPRC/SYK/CD2/TLR6/TLR7/TLR1/CD74/PYCARD/TNF/SSC5D/HSPA1A/LGALS9/LILRA2/ANXA1/ANXA4/HSPA1B/ARRB1/NOD1/TLR4/MYD88
GOBP_SISTER_CHROMATID_SEGREGATION	GOBP_SISTER_CHROMATID_SEGREGATION	182	-0.483946	-2.12633	4.78e-09	1.23e-07	8.81e-08	5815	tags=55%, list=32%, signal=38%	CTCF/ZNF207/APC/AKAP8/TPR/CUL3/REC8/ANAPC15/STAG3L3/NSMCE2/STAG3/STAG3L2/PINX1/MRE11/MIS12/NCAPD2/PDS5B/CHAMP1/STAG3L4/HNRNPU/SMC3/ANAPC5/SMC4/PHB2/PCID2/BOD1/INCENP/POGZ/RAD21/ANAPC7/ZWINT/SFPQ/CDC6/FBXO5/CDC23/KLHL22/MAU2/SPDL1/GEN1/NCAPG2/NSL1/NCAPH2/ANAPC11/PTTG1/NCAPD3/TNKS/SMC2/NDC80/DDX11/MAD2L2/AXIN2/KIF23/KNTC1/MAD2L1BP/KIF14/PRC1/CDC20/CDT1/TRIP13/PLK1/STAG2/DSCC1/KNSTRN/NCAPG/SGO2/CENP…
GOBP_EXTRACELLULAR_MATRIX_DISASSEMBLY	GOBP_EXTRACELLULAR_MATRIX_DISASSEMBLY	52	0.770522	2.39682	4.85e-09	1.24e-07	8.92e-08	1381	tags=46%, list=8%, signal=43%	MMP13/MMP7/MMP1/MMP12/IL6/MMP19/ADAM8/TIMP1/FAP/CTSS/LCP1/DPP4/CTSL/MMP11/MMP9/A2M/ADAMTS4/CD44/TGFB1/FURIN/MELTF/CTSK/PDPN/MMP14
GOBP_CYTOKINE_PRODUCTION_INVOLVED_IN_IMMUNE_RESPONSE	GOBP_CYTOKINE_PRODUCTION_INVOLVED_IN_IMMUNE_RESPONSE	73	0.700153	2.32979	5.03e-09	1.28e-07	9.16e-08	2850	tags=56%, list=16%, signal=48%	IL6/IL1R1/CCR2/IL10/HMOX1/NOD2/IL1B/JAK3/LILRB1/TNFRSF1B/LAPTM5/CLEC7A/TNFSF4/SASH3/SCIMP/LACC1/LILRB4/CD74/CD55/CD36/TNF/NLRP3/IL18/TGFB1/BTK/IRAK3/TNFRSF14/HLA-F/HFE/SEMA7A/HLA-E/HK1/HLA-G/TLR4/BCL6/CHGA/B2M/NR4A3/TLR3/FZD5/MALT1
GOBP_COLLAGEN_CATABOLIC_PROCESS	GOBP_COLLAGEN_CATABOLIC_PROCESS	35	0.80971	2.339	5.03e-09	1.28e-07	9.16e-08	1666	tags=66%, list=9%, signal=60%	MMP13/MMP7/MMP1/MMP12/ADAMTS14/MMP19/ADAMTS2/COL15A1/FAP/CTSB/CTSS/CTSL/MMP11/CTSD/MMP9/FURIN/COL13A1/MRC2/CTSK/MMP14/ITGB1/VSIR/KLK6
GOBP_NEGATIVE_REGULATION_OF_LEUKOCYTE_MEDIATED_IMMUNITY	GOBP_NEGATIVE_REGULATION_OF_LEUKOCYTE_MEDIATED_IMMUNITY	35	0.808362	2.3351	5.61e-09	1.42e-07	1.02e-07	2479	tags=66%, list=14%, signal=57%	IL7R/CCR2/FCGR2B/HMOX1/NOD2/JAK3/LILRB1/CD84/PTPRC/CD300A/LILRB4/PTPN6/HAVCR2/LGALS9/SERPINB9/ARRB2/HLA-F/HFE/HLA-E/HLA-G/HLA-B/BCL6/MICA
GOCC_ENDOSOME_MEMBRANE	GOCC_ENDOSOME_MEMBRANE	457	0.45899	1.84475	5.98e-09	1.51e-07	1.08e-07	2821	tags=25%, list=15%, signal=21%	MRC1/DKK1/TMEM150B/CD14/TLR8/SNX20/SLC11A1/CD1D/CD68/NCF4/LY96/FCGR1A/HLA-DQA1/HLA-DOA/RAB27A/HLA-DRB5/HLA-DQB1/GPNMB/HLA-DQA2/VAMP8/TLR7/FFAR4/HLA-DMA/HLA-DRB1/STEAP3/TCIRG1/CTSD/SNX10/FCGR1B/FGD2/HLA-DPB1/HLA-DRA/HLA-DMB/CD274/HLA-DQB2/ANXA2/ADRB2/FURIN/SLC15A3/NDRG1/SLC39A14/CAV1/SPHK1/HLA-DPA1/IKBKE/WIPI1/STEAP2/STEAP1/FZD7/IRAK2/PLD1/SLC29A3/RAP2B/ACAP1/RAB27B/ANTXR2/TAB3/ANXA1/PDLIM4/HLA-F/…
GOBP_POSITIVE_REGULATION_OF_LYMPHOCYTE_MIGRATION	GOBP_POSITIVE_REGULATION_OF_LYMPHOCYTE_MIGRATION	32	0.829357	2.36291	6.34e-09	1.59e-07	1.14e-07	1611	tags=56%, list=9%, signal=51%	CCL7/CCL20/CCR2/ADAM8/CXCL13/CXCL14/AIF1/CCL4/CCL5/CXCL12/PYCARD/CCL3/DOCK8/SPN/ITGA4/TNFRSF14/PTK2B/CXCL10
GOBP_ALPHA_BETA_T_CELL_PROLIFERATION	GOBP_ALPHA_BETA_T_CELL_PROLIFERATION	29	0.840266	2.34439	7.14e-09	1.79e-07	1.28e-07	2197	tags=72%, list=12%, signal=64%	CCR2/PTPN22/PTPRC/TNFSF4/DOCK2/SYK/CD3E/CD55/ELF4/CD274/EBI3/RASAL3/TGFBR2/IL18/LGALS9/TNFRSF14/ZBTB7B/VSIR/IRF1/HLA-E/IL23A
GOMF_GLYCOSAMINOGLYCAN_BINDING	GOMF_GLYCOSAMINOGLYCAN_BINDING	158	0.581667	2.13368	7.22e-09	1.8e-07	1.29e-07	1642	tags=33%, list=9%, signal=30%	EPYC/CCL7/CXCL6/LYVE1/MMP7/SHH/THBS1/LTF/CXCL13/STAB1/IGHM/COL5A1/NOD2/LTBP2/ADGRE2/PCOLCE/CCL8/TLR2/PTPRC/ADAMTS1/FN1/SELL/GPNMB/CCN1/NRP1/CEMIP/RSPO2/TGFBR2/CD44/DCN/ADA2/NLRP3/BGN/CFH/CRISPLD2/SMOC2/COL13A1/SERPINA5/SOD3/ENG/HBEGF/NRP2/FBN1/POSTN/SULF1/LAYN/TREM2/ANG/SPOCK2/SAA1/CXCL10/FBLN7
GOBP_POSITIVE_REGULATION_OF_ADAPTIVE_IMMUNE_RESPONSE	GOBP_POSITIVE_REGULATION_OF_ADAPTIVE_IMMUNE_RESPONSE	80	0.690384	2.31919	7.45e-09	1.85e-07	1.32e-07	2860	tags=52%, list=16%, signal=45%	IL6/IL1R1/CCR2/NFKBIZ/SLC11A1/CD1D/NOD2/IL1B/CLCF1/C3/CD4/PTPRC/TNFSF4/SASH3/CD40/HLA-DRB1/PYCARD/HLA-DRA/TNFSF13/CD274/IL12RB1/TNF/NLRP3/IL18/TGFB1/BTK/TNFSF13B/HLA-F/MR1/AZGP1/IL27RA/HLA-E/HLA-G/NECTIN2/HLA-B/IL23A/NFKBID/B2M/HLA-H/FZD5/MALT1/CYRIB
GOBP_REGULATION_OF_CD4_POSITIVE_ALPHA_BETA_T_CELL_DIFFERENTIATION	GOBP_REGULATION_OF_CD4_POSITIVE_ALPHA_BETA_T_CELL_DIFFERENTIATION	38	0.800481	2.34694	8.51e-09	2.1e-07	1.51e-07	2319	tags=66%, list=13%, signal=58%	NFKBIZ/JAK3/ZC3H12A/IL4R/NCKAP1L/TNFSF4/SASH3/RUNX1/HLA-DRB1/CD86/HLA-DRA/IL12RB1/NLRP3/IL18/LGALS9/RUNX3/ZBTB7B/CD83/ANXA1/CCL19/SOCS1/IL23A/LOXL3/NFKBID/BCL6
GOBP_MAINTENANCE_OF_LOCATION	GOBP_MAINTENANCE_OF_LOCATION	261	0.51781	1.99869	8.55e-09	2.1e-07	1.51e-07	2954	tags=36%, list=16%, signal=31%	IL6/S100A8/S100A9/IL10/VSTM2A/CXCL9/SCIN/IL1B/CCR5/ZC3H12A/BCL3/SRGN/C3/MSR1/PLIN2/CD4/PTPRC/TRPM2/P2RY6/LCK/PTPN6/PPARG/PLCG2/CD36/CCL3/ITGB3/CEMIP/CES1/FTL/TNF/KDELR3/GAA/NRROS/LYN/ITPR3/CORO1A/NBL1/CAV1/JPH1/ABCA1/ENPP1/IKBKE/FBN1/HEXB/GSN/PTK2B/FTH1/PLN/ABCG1/RYR3/UBASH3B/SNCA/CCL19/ERO1A/PTPN2/HAP1/JPH2/CXCL10/CLIC2/PML/GBA/NFKB1/TSPO/GM2A/SOAT1/HK2/THY1/SP100/SELENON/HSPA5/SLC8B1/CXCL11/HK1…
GOBP_RESPONSE_TO_VIRUS	GOBP_RESPONSE_TO_VIRUS	283	0.50415	1.96357	8.58e-09	2.1e-07	1.51e-07	2910	tags=31%, list=16%, signal=26%	IL2RA/MMP12/IL6/PRF1/RNASE2/TLR8/BIRC3/CXCL9/LILRB1/FOSL1/PTPN22/ZC3H12A/CCL8/BCL3/TNFAIP3/PTPRC/TNFSF4/CCL4/CCL5/RIPK3/CXCL12/VAMP8/TLR7/RNASE6/CD40/WDFY4/POU2F2/PYCARD/FGR/NPC2/IL12RB1/IFITM2/APOBEC3C/TNF/MLKL/FGL2/IRF5/PMAIP1/LGALS9/STING1/ACTA2/IKBKE/AIM2/CARD9/IRAK3/UNC13D/RNF135/HSPB1/APOBEC3G/CCL19/IL10RB/FCN3/RNF125/CXCL10/APOBEC3D/IRF1/IFI16/UNC93B1/PML/GBP3/IFITM3/SAMHD1/ISG20/APOBEC3F/…
GOBP_POSITIVE_REGULATION_OF_CHEMOKINE_PRODUCTION	GOBP_POSITIVE_REGULATION_OF_CHEMOKINE_PRODUCTION	47	0.763712	2.30968	9.05e-09	2.21e-07	1.58e-07	1345	tags=47%, list=7%, signal=43%	IL6/LBP/HMOX1/NOD2/IL1B/TLR2/IL4R/CLEC7A/AIF1/SYK/CSF1R/TLR7/CD74/HAVCR2/PYCARD/IL6R/ALOX15B/TNF/LGALS9/TWIST1/IL17RA/POSTN
GOBP_REACTIVE_OXYGEN_SPECIES_METABOLIC_PROCESS	GOBP_REACTIVE_OXYGEN_SPECIES_METABOLIC_PROCESS	224	0.537412	2.03834	9.41e-09	2.29e-07	1.64e-07	2324	tags=31%, list=13%, signal=28%	FPR2/THBS1/PTGS2/CYP1B1/PTX3/IL10/HP/ICAM1/PLA2R1/ALOX5/IL1B/ITGAM/SOD2/ZC3H12A/ITGB2/RAC2/TLR2/CYBB/NCF4/VAV1/CLEC7A/NCF2/SYK/TMEM106A/RAB27A/TLR6/RIPK3/NCF1/CCN1/NCF1C/NCF1B/TYROBP/CD36/ASS1/TGFBR2/CYBA/TNF/GCHFR/NRROS/PRKCD/TGFB1/HBA1/CDKN1A/CAV1/SOD3/PMAIP1/FBLN5/BST1/PDK4/PTK2B/PDK3/SNCA/NQO1/P2RX4/ATP2B4/HBA2/TSPO/CX3CR1/PDGFRB/HK2/GCH1/SLC5A3/GPX1/G6PD/SPR/CCN2/CFLAR/TLR4/ABCD1/GPX3
GOMF_PROTEASE_BINDING	GOMF_PROTEASE_BINDING	107	0.641032	2.26542	1.06e-08	2.58e-07	1.85e-07	1480	tags=29%, list=8%, signal=27%	CD70/COL1A1/COL1A2/IL1R1/COL3A1/SERPINE1/TIMP1/SERPINA1/BDKRB2/CSTA/FAP/TNFAIP3/DPP4/ITGA3/FN1/SELL/NLRC4/TNFRSF10A/ECM1/PYCARD/A2M/ITGB3/ADAMTS4/TNF/ANXA2/FURIN/ANXA2P2/SERPINA5/ADAMTSL4/SERPINB9/ITGB1
GOBP_BIOLOGICAL_PROCESS_INVOLVED_IN_INTERACTION_WITH_HOST	GOBP_BIOLOGICAL_PROCESS_INVOLVED_IN_INTERACTION_WITH_HOST	181	0.563734	2.11059	1.13e-08	2.72e-07	1.95e-07	3008	tags=35%, list=16%, signal=29%	MRC1/CD209/CXCL8/ANPEP/PTX3/ICAM1/CCR5/CLEC5A/SIGLEC1/DPP4/CD4/CIITA/ITGA5/CTSL/VAMP8/CD74/HLA-DRB1/NRP1/CD86/CD55/ITGB3/IFITM2/GAS6/CAV1/ITGB5/HSPA1A/LGALS9/SELPLG/TRIM38/GSN/LGALS1/TNFRSF14/SERPINB9/F11R/ITGA2/CLDN1/ITGB1/FCN3/PML/CASP8/AXL/IFITM3/HSPA1B/MET/NECTIN2/P4HB/TNIP1/SLC1A5/TNFRSF4/CXCR4/GRB2/EPHA2/IFITM1/ITGAV/GRK2/ATG7/NPC1/TRIM21/LY6E/MOG/PLSCR1/TRIM22/TRIM14
GOBP_T_HELPER_1_TYPE_IMMUNE_RESPONSE	GOBP_T_HELPER_1_TYPE_IMMUNE_RESPONSE	33	0.825403	2.37252	1.13e-08	2.73e-07	1.95e-07	2242	tags=67%, list=12%, signal=59%	IL1R1/CCR2/SLC11A1/IL1B/JAK3/BCL3/IL4R/TNFSF4/HAVCR2/HLA-DRB1/EBI3/IL12RB1/RELB/IL18/SPN/ANXA1/CCL19/IL18BP/SEMA4A/IL27RA/IL23A/TLR4
GOBP_CELL_MATRIX_ADHESION	GOBP_CELL_MATRIX_ADHESION	186	0.560644	2.10586	1.15e-08	2.75e-07	1.97e-07	3126	tags=39%, list=17%, signal=33%	LYVE1/MMP12/THBS1/COL3A1/SERPINE1/MSLN/ITGB2/SIGLEC1/ITGA3/PLAU/FN1/FERMT3/PARVG/SNED1/CD3E/ITGA11/NRP1/EMILIN1/CD36/HPSE/CSF1/ITGB3/ADAMTS12/CD44/ITGAL/APOD/COL13A1/ITGB5/FBLN5/RRAS/BST1/SDC4/ITGA4/ITGBL1/ITGB4/POSTN/S100A10/MMP14/PTK2B/ITGA2/ITGB1/EMP2/ADAM9/RHOD/IQGAP1/ACTN1/SGCE/LIMS1/PHLDB2/PTPRJ/THY1/VCAM1/RIN2/EFEMP2/EPHA3/CCN2/PXN/BCL6/SLC9A1/DMTN/DLC1/ITGA1/DUSP3/ITGAV/VCL/ADAM15/NID1/AC…
GOBP_REGULATION_OF_RESPONSE_TO_CYTOKINE_STIMULUS	GOBP_REGULATION_OF_RESPONSE_TO_CYTOKINE_STIMULUS	153	0.58382	2.13283	1.15e-08	2.75e-07	1.97e-07	2814	tags=38%, list=15%, signal=32%	MMP12/IL6/IL1R1/IL1R2/IL1RN/BIRC3/SOCS3/TNFAIP3/TLR2/LAPTM5/PTPRC/SYK/CD300LF/CCL5/ECM1/RUNX1/CD74/PTPN6/PYCARD/PPARG/CSF1/TNF/CASP4/GAS6/CAV1/SH2B3/SPHK1/HSPA1A/TRAF1/IKBKE/AGPAT2/IRAK3/IRAK2/TREM2/CASP1/TNFRSF1A/TRADD/PTPN2/CASP8/AXL/SAMHD1/HSPA1B/SOCS1/CARD16/H2BC11/IL7/CYLD/TLR4/IFNGR2/CXCR4/NR1H3/PADI2/CCDC3/RNASEL/NOL3/PXDN/RFFL/IRAK1
GOBP_REGULATION_OF_NEUTROPHIL_MIGRATION	GOBP_REGULATION_OF_NEUTROPHIL_MIGRATION	35	0.80104	2.31395	1.38e-08	3.28e-07	2.35e-07	1573	tags=51%, list=9%, signal=47%	CXCL8/IL1R1/SLAMF8/ADAM8/LBP/C5AR1/C5AR2/NOD2/RAC2/DPP4/NCKAP1L/RHOH/C3AR1/CD74/MPP1/BST1/RHOG/CCL19
GOCC_MEMBRANE_MICRODOMAIN	GOCC_MEMBRANE_MICRODOMAIN	267	0.507705	1.96434	1.41e-08	3.35e-07	2.4e-07	2559	tags=36%, list=14%, signal=31%	MME/SHH/MS4A4A/CD14/HMOX1/ICAM1/ITGAM/HCK/TNFRSF1B/ITGB2/TLR2/DPP4/CD4/CAVIN3/PTPRC/NFAM1/LCK/TNFRSF10A/CD2/TLR6/TLR1/LCP2/KCNQ1/MYOF/CD55/CTSD/CD36/HPSE/ANO1/TGFBR2/TNF/ANXA2/CARD11/KCNE3/LYN/FURIN/MYO1D/BTK/CAV1/FAS/ABCA1/TPP1/CAVIN1/SELPLG/OLR1/LAT2/SDC4/PDPN/SYNJ2/SULF1/S100A10/CD48/TREM2/RFTN1/RAP2B/PTK2B/HAS2/MYADM/ITGB1/EMP2/RGS19/TNFRSF1A/TRADD/SERPINH1/KIRREL1/IQGAP1/MYO1C/CASP8/ATP2B4/P…
GOBP_NEGATIVE_REGULATION_OF_INFLAMMATORY_RESPONSE	GOBP_NEGATIVE_REGULATION_OF_INFLAMMATORY_RESPONSE	94	0.650867	2.24262	1.53e-08	3.6e-07	2.58e-07	1751	tags=33%, list=10%, signal=30%	IL2RA/FPR2/SLAMF8/FCGR2B/IL10/SOCS3/HAMP/NOD2/SIGLEC10/ALOX5/TNFRSF1B/PTGER4/MIR221/TNFAIP3/CST7/PTPRC/AOAH/FFAR4/METRNL/HLA-DRB1/PPARG/TNFAIP8L2/NLRP3/PRKCD/GRN/SAA1/SERPINF1/TNFRSF1A/PTPN2/GBA/NFKB1
GOBP_PRODUCTION_OF_MOLECULAR_MEDIATOR_INVOLVED_IN_INFLAMMATORY_RESPONSE	GOBP_PRODUCTION_OF_MOLECULAR_MEDIATOR_INVOLVED_IN_INFLAMMATORY_RESPONSE	59	0.723339	2.31067	1.86e-08	4.36e-07	3.12e-07	1080	tags=42%, list=6%, signal=40%	IL6/IL1R2/SLAMF8/SERPINE1/LBP/NOD2/ALOX5/GBP5/ZC3H12A/MIR221/IL4R/CLEC7A/SYK/TLR6/VAMP8/LILRB4/PYCARD/GPSM3/CD36/TNF/ADCY7/APOD/LYN/GRN/BTK
GOBP_INTERFERON_GAMMA_MEDIATED_SIGNALING_PATHWAY	GOBP_INTERFERON_GAMMA_MEDIATED_SIGNALING_PATHWAY	79	0.683061	2.29343	1.96e-08	4.58e-07	3.28e-07	2798	tags=54%, list=15%, signal=46%	ICAM1/SOCS3/HCK/IFI30/CIITA/FCGR1A/HLA-DQA1/PTAFR/HLA-DRB5/HLA-DQB1/HLA-DQA2/HLA-DRB1/GBP2/PPARG/IRF8/FCGR1B/HLA-DPB1/HLA-DRA/HLA-DQB2/CD44/PRKCD/IRF5/HLA-DPA1/TRIM38/HLA-F/PTPN2/IRF1/PML/CAMK2A/MT2A/SOCS1/SP100/VCAM1/HLA-E/HLA-G/HLA-B/IFNGR2/NR1H3/B2M/GBP1/HLA-H/TRIM21/IRF2
GOBP_REGULATION_OF_CELL_KILLING	GOBP_REGULATION_OF_CELL_KILLING	61	0.713913	2.28689	2.19e-08	5.08e-07	3.64e-07	2197	tags=56%, list=12%, signal=49%	CXCL6/IL7R/PRF1/FCGR2B/ICAM1/CD1D/LILRB1/ITGAM/VAV1/CLEC7A/PTPRC/SYK/RIPK3/HAVCR2/HLA-DRB1/TYROBP/PIK3R6/CD55/HLA-DRA/IL12RB1/CFH/LGALS9/SERPINB9/ARRB2/HLA-F/MR1/AZGP1/CASP8/CD59/HLA-E/HLA-G/NECTIN2/HLA-B/IL23A
GOMF_ENZYME_INHIBITOR_ACTIVITY	GOMF_ENZYME_INHIBITOR_ACTIVITY	272	0.508124	1.96522	2.19e-08	5.08e-07	3.64e-07	2083	tags=26%, list=11%, signal=23%	PI3/RARRES1/COL6A3/TNFSF14/LTF/SERPINE1/TFPI2/TIMP1/SFN/SERPINA1/BIRC3/SOCS3/CSTA/SPINT1/C3/SLPI/CST7/TNFAIP8/COL7A1/RHOH/ANGPTL4/LILRB4/SERPINB1/SPINT2/PI15/SERPING1/A2M/APOC2/ANXA2/GCHFR/PROS1/CD27/FURIN/PDE6G/LGALS3/GAS6/CDKN1A/ANXA2P2/SERPINA5/GMFG/APOC1/CRB2/NGF/RPS6KA1/RENBP/SH3BP5/SERPINB9/SPOCK2/HSPB1/PLN/CD109/SERPINB8/SERPINF1/SNCA/ITPRIP/ANXA1/SERPINH1/IQGAP1/SERPINA3/C4B/TRIB1/ATP2B4/…
GOBP_REGULATION_OF_MYELOID_CELL_DIFFERENTIATION	GOBP_REGULATION_OF_MYELOID_CELL_DIFFERENTIATION	209	0.537694	2.03385	2.23e-08	5.16e-07	3.7e-07	1781	tags=26%, list=10%, signal=24%	H3C7/CSF3/THBS1/H4C4/LIF/LTF/CARTPT/LILRB3/H4C3/SCIN/MAFB/LILRB1/LOX/CCR1/C1QC/MIR221/INHBA/CD4/NCKAP1L/H3C4/CSF3R/H4C5/CEBPB/MYL9/SPI1/HCLS1/RUNX1/LILRB4/CD74/ROR2/HLA-DRB1/TYROBP/CCL3/FES/CSF1/TNF/EVI2B/LYN/TGFB1/LGALS3/HSPA1A/FBN1/H4C8/FSTL3/PRKCB/ZFP36/TREM2/PTK2B/UBASH3B/PTPN2/CASP8/TRIB1/GPR68/MITF
GOBP_MITOTIC_NUCLEAR_DIVISION	GOBP_MITOTIC_NUCLEAR_DIVISION	272	-0.416986	-1.95558	2.53e-08	5.82e-07	4.17e-07	4274	tags=41%, list=23%, signal=32%	CLASP1/SMC4/PHB2/PCID2/BOD1/MZT1/BANF1/INCENP/POGZ/AAAS/RAD21/ANAPC7/ZWINT/PDXP/CDC6/FBXO5/CDC23/CDC14B/KLHL22/MAU2/LSM14A/CEP192/SPDL1/GEN1/NCAPG2/NSL1/NCAPH2/RPL24/ANAPC11/PTTG1/NCAPD3/AURKA/TNKS/SMPD3/SPAST/VRK1/CHEK1/SMC2/NDC80/RGCC/MAD2L2/CCSAP/CEP97/SPICE1/KIF23/KNTC1/MAD2L1BP/PRMT5/KIF14/RANBP1/PRC1/MTBP/CDC20/CDT1/TRIP13/PLK1/STAG2/DSCC1/KNSTRN/NCAPG/SGO2/CENPE/KIF18A/CDCA8/AKAP8L/EDN1/SI…
GOBP_MITOTIC_SISTER_CHROMATID_SEGREGATION	GOBP_MITOTIC_SISTER_CHROMATID_SEGREGATION	153	-0.505397	-2.20006	2.53e-08	5.82e-07	4.17e-07	4219	tags=56%, list=23%, signal=43%	ZNF207/APC/AKAP8/TPR/CUL3/REC8/ANAPC15/NSMCE2/PINX1/MIS12/NCAPD2/PDS5B/CHAMP1/HNRNPU/ANAPC5/SMC4/PCID2/BOD1/INCENP/POGZ/RAD21/ANAPC7/ZWINT/CDC6/FBXO5/CDC23/KLHL22/MAU2/SPDL1/GEN1/NCAPG2/NSL1/NCAPH2/ANAPC11/PTTG1/NCAPD3/TNKS/SMC2/NDC80/MAD2L2/KIF23/KNTC1/MAD2L1BP/KIF14/PRC1/CDC20/CDT1/TRIP13/PLK1/DSCC1/KNSTRN/NCAPG/SGO2/CENPE/KIF18A/CDCA8/AKAP8L/KIF22/CDCA5/KIF4A/SPAG5/KIF2C/CCNB1/CENPF/HASPIN/BUB…
GOBP_ORGANELLE_FISSION	GOBP_ORGANELLE_FISSION	398	-0.366885	-1.77857	2.59e-08	5.92e-07	4.24e-07	4486	tags=37%, list=24%, signal=29%	DHODH/SMC3/BORA/ANAPC5/FZR1/CLASP1/SMC4/PHB2/PCID2/BOD1/MZT1/BANF1/INCENP/POGZ/AAAS/RAD21/ANAPC7/ZWINT/GDAP1/PDXP/CDC6/KLHDC3/FBXO5/CDC23/CDC14B/KLHL22/MAU2/LSM14A/NDC1/CEP192/PSMC3IP/SPDL1/GEN1/NCAPG2/NSL1/NCAPH2/RPL24/ANAPC11/MTFR2/PTTG1/NCAPD3/AURKA/TNKS/SMPD3/SPAST/MAEL/VRK1/CHEK1/SMC2/NDC80/RGCC/CENPX/MAD2L2/CCSAP/CEP97/SPICE1/KIF23/MX1/KNTC1/MAD2L1BP/FANCM/MSH5/PRMT5/KIF14/RANBP1/PRC1/MTBP/…
GOCC_PLATELET_ALPHA_GRANULE	GOCC_PLATELET_ALPHA_GRANULE	73	0.682945	2.27253	2.84e-08	6.47e-07	4.63e-07	2862	tags=52%, list=16%, signal=44%	F13A1/THBS1/PPBP/SERPINE1/TIMP1/SERPINA1/SRGN/FN1/FERMT3/VEGFC/CFD/TOR4A/CD36/SERPING1/A2M/ITGB3/LHFPL2/PROS1/TGFB1/TREML1/GAS6/SERPINA5/ISLR/CD109/SNCA/SERPINA3/CYB5R1/EGF/ACTN1/PECAM1/QSOX1/CLU/THBS2/LEFTY2/HGF/PDGFB/CYRIB/APLP2
GOBP_T_CELL_MEDIATED_CYTOTOXICITY	GOBP_T_CELL_MEDIATED_CYTOTOXICITY	35	0.794757	2.2958	2.9e-08	6.59e-07	4.72e-07	2654	tags=77%, list=14%, signal=66%	IL7R/PRF1/FCGR2B/CTSC/CD1D/LILRB1/PTPRC/RAB27A/RIPK3/HLA-DRB1/HLA-DRA/IL12RB1/EMP2/CTSH/HPRT1/HLA-F/MR1/AZGP1/GZMM/HLA-E/HLA-G/NECTIN2/HLA-B/IL23A/MICA/B2M/HLA-H
GOBP_DENDRITIC_CELL_DIFFERENTIATION	GOBP_DENDRITIC_CELL_DIFFERENTIATION	35	0.794598	2.29534	3.03e-08	6.85e-07	4.91e-07	2186	tags=63%, list=12%, signal=55%	LILRB2/FCGR2B/UBD/BATF/LILRB1/TRPM2/CEBPB/SPI1/IRF8/LTBR/TGFBR2/RELB/LYN/GAS6/LGALS9/TREM2/CCL19/TMEM176B/AXL/TMEM176A/HLA-G/HLA-B
GOBP_NEGATIVE_REGULATION_OF_HEMOPOIESIS	GOBP_NEGATIVE_REGULATION_OF_HEMOPOIESIS	85	0.654616	2.2179	3.43e-08	7.75e-07	5.55e-07	2440	tags=46%, list=13%, signal=40%	CTLA4/SHH/LTF/CARTPT/FCGR2B/LILRB3/MAFB/JAK3/LILRB1/ZC3H12A/C1QC/MIR221/IL4R/INHBA/TNFSF4/RUNX1/LILRB4/CD74/CCL3/LYN/FGL2/FBN1/RUNX3/FSTL3/ZBTB7B/UBASH3B/ANXA1/PTPN2/IRF1/TMEM176B/TRIB1/GPR68/SOCS1/TMEM176A/HLA-G/LOXL3/TLR4/BCL6/INPP5D
GOBP_CELLULAR_DEFENSE_RESPONSE	GOBP_CELLULAR_DEFENSE_RESPONSE	37	0.793247	2.31557	3.49e-08	7.83e-07	5.61e-07	1830	tags=65%, list=10%, signal=59%	PRF1/LILRB2/CCR2/LBP/C5AR1/CXCR2/CXCL9/FOSL1/MNDA/CCR5/CLEC5A/CD300C/LY96/NCF2/LSP1/NCF1/TYROBP/TCIRG1/SPN/GNLY/PTK2B/ITGB1/FCMR/CX3CR1
GOMF_MONOSACCHARIDE_BINDING	GOMF_MONOSACCHARIDE_BINDING	54	0.73349	2.30332	3.6e-08	8.07e-07	5.78e-07	2467	tags=48%, list=13%, signal=42%	MRC1/CD209/HK3/FBP1/SLC2A5/P4HA2/SLC2A3/ALPK1/HKDC1/ENG/LGALS9/FUOM/COLEC12/PYGL/CLEC4A/CLEC17A/PLOD2/HK2/PLOD3/P3H2/HK1/PLOD1/G6PD/P3H3/P3H1/P4HA1
GOMF_PEPTIDE_BINDING	GOMF_PEPTIDE_BINDING	233	0.519248	1.97828	3.82e-08	8.52e-07	6.1e-07	1640	tags=21%, list=9%, signal=20%	MARCO/MME/FPR2/CD209/ANPEP/LILRB2/FCGR2B/CD14/LBP/PTGES/CD1D/NOD2/ITGAM/C1QA/ITGB2/MSR1/TLR2/INHBA/HLA-DQA1/HLA-DRB5/HLA-DQB1/TLR6/TLR1/CD74/HLA-DRB1/PPARG/NPR1/CD36/HLA-DPB1/HLA-DRA/CEMIP/MGST1/EBI3/MCHR1/SLC7A8/KDELR3/ADRB2/FURIN/TPP1/HLA-DPA1/RAMP3/ERAP2/TREM2/HSPG2/ANG/ITGA2/LDLRAP1/HLA-F/GSAP/FOLH1
GOBP_EOSINOPHIL_MIGRATION	GOBP_EOSINOPHIL_MIGRATION	15	0.912936	2.18513	3.93e-08	8.73e-07	6.25e-07	1525	tags=93%, list=8%, signal=86%	CCL13/CCL7/CCL2/CCL26/ADAM8/CCL8/PTGER4/CCL4/CD300A/CCL5/CCL3/LGALS3/SCG2/HRH1
GOBP_REGULATION_OF_TOLL_LIKE_RECEPTOR_SIGNALING_PATHWAY	GOBP_REGULATION_OF_TOLL_LIKE_RECEPTOR_SIGNALING_PATHWAY	58	0.717787	2.28808	3.94e-08	8.73e-07	6.25e-07	1629	tags=38%, list=9%, signal=35%	LTF/CD14/LBP/BIRC3/NOD2/PTPN22/TNFAIP3/TLR2/TLR5/LY96/CD300LF/CD300A/TLR6/TLR1/CD36/CYBA/LYN/CAV1/IRAK3/LILRA2/ARRB2/IRF1
GOBP_POSITIVE_REGULATION_OF_ALPHA_BETA_T_CELL_DIFFERENTIATION	GOBP_POSITIVE_REGULATION_OF_ALPHA_BETA_T_CELL_DIFFERENTIATION	40	0.782071	2.32343	4.08e-08	9e-07	6.44e-07	2310	tags=62%, list=13%, signal=55%	SHH/NFKBIZ/IL4R/NCKAP1L/TNFSF4/SYK/SASH3/RUNX1/LILRB4/HLA-DRB1/CD86/HLA-DRA/IL12RB1/TGFBR2/NLRP3/IL18/LGALS9/RUNX3/ZBTB7B/CD83/ANXA1/CCL19/SOCS1/IL23A/NFKBID
GOBP_POSITIVE_REGULATION_OF_INTERLEUKIN_1_PRODUCTION	GOBP_POSITIVE_REGULATION_OF_INTERLEUKIN_1_PRODUCTION	48	0.746471	2.27209	4.15e-08	9.13e-07	6.54e-07	2402	tags=60%, list=13%, signal=53%	IL6/LILRA5/TLR8/NOD2/MNDA/CLEC7A/NLRC4/HAVCR2/TYROBP/PYCARD/CCL3/IL16/TNF/NLRP3/LGALS9/AIM2/LILRA2/CASP1/HSPB1/SAA1/CCL19/IFI16/CASP8/PANX2/HK1/EGR1/NOD1/TLR4/GSDMD
GOCC_CELL_SUBSTRATE_JUNCTION	GOCC_CELL_SUBSTRATE_JUNCTION	401	0.453936	1.811	4.29e-08	9.4e-07	6.73e-07	3575	tags=37%, list=19%, signal=30%	MME/ICAM1/PLAUR/FAP/HCK/DAB2/ITGB2/SLA/RAC2/LCP1/TGM2/DPP4/ARPC1B/PTPRC/ITGA3/PLAU/FERMT3/ITGA5/PARVG/CNN1/TRPV4/FBLIM1/ITGA11/NRP1/CASS4/CNN2/ALOX15B/FES/ITGB3/FHL2/IL16/APBB1IP/CD44/CAV1/ITGB5/ENG/MRC2/HSPA1A/SVIL/LPXN/MYH9/RRAS/PEAK3/SDC4/ITGA4/TES/PDLIM1/ITGBL1/ITGB4/GSN/PROCR/MMP14/LAYN/TNFSF13B/HSPG2/PTK2B/RHOG/TNC/ITGA2/HSPB1/ITGB1/NHS/ANXA1/VASP/FZD1/ADAM9/PDLIM7/FBLN7/ARHGAP22/IQGAP1/TSP…
GOBP_CELLULAR_EXTRAVASATION	GOBP_CELLULAR_EXTRAVASATION	54	0.729245	2.28999	4.74e-08	1.03e-06	7.41e-07	1983	tags=52%, list=11%, signal=46%	IL1R1/CCL2/CCR2/ADAM8/ICAM1/GCNT1/PIK3CD/ITGB2/PTGER4/SELL/PTAFR/PIK3CG/RIPK3/CXCL12/TNF/ITGAL/SPN/BST1/SELPLG/ITGA4/F11R/ITGB1/PLVAP/CX3CR1/PECAM1/THY1/IL27RA/VCAM1
GOBP_REGULATION_OF_T_CELL_MIGRATION	GOBP_REGULATION_OF_T_CELL_MIGRATION	34	0.799907	2.29751	4.99e-08	1.09e-06	7.78e-07	1980	tags=53%, list=11%, signal=47%	CCL20/CCR2/ADAM8/CXCL13/AIF1/CCL5/ECM1/RIPK3/CXCL12/PYCARD/DOCK8/APOD/SPN/ITGA4/TNFRSF14/CXCL10/TMEM102/IL27RA
GOBP_INTEGRIN_MEDIATED_SIGNALING_PATHWAY	GOBP_INTEGRIN_MEDIATED_SIGNALING_PATHWAY	89	0.655119	2.23972	5.42e-08	1.18e-06	8.42e-07	2927	tags=52%, list=16%, signal=44%	COL3A1/TIMP1/ITGAM/HCK/ITGB2/VAV1/ADAMTS1/ITGA3/FN1/SYK/PLEK/FERMT3/FYB1/ITGA5/ITGA11/NRP1/FGR/ITGB3/ITGAL/ITGAX/ITGB5/MYH9/PRAM1/BST1/ITGA4/ITGBL1/ITGB4/PTK2B/ITGA2/ITGB1/EMP2/ADAM9/SEMA7A/LIMS1/THY1/TLN1/ITGA9/CCN2/LOXL3/FLNA/DMTN/ITGA1/ITGAV/ADAM15/NEDD9/CD47
GOBP_POSITIVE_REGULATION_OF_PRODUCTION_OF_MOLECULAR_MEDIATOR_OF_IMMUNE_RESPONSE	GOBP_POSITIVE_REGULATION_OF_PRODUCTION_OF_MOLECULAR_MEDIATOR_OF_IMMUNE_RESPONSE	72	0.678105	2.25189	5.84e-08	1.26e-06	9.04e-07	2850	tags=49%, list=16%, signal=41%	IL6/IL1R1/IL10/NOD2/IL1B/LILRB1/CLCF1/PTPN22/LAPTM5/IL4R/CLEC7A/PTPRC/TNFSF4/SASH3/SCIMP/CD40/CD74/CD36/TNFSF13/NLRP3/IL18/TGFB1/TNFRSF14/HLA-F/SEMA7A/HLA-E/HK1/HLA-G/RBP4/TLR4/TNFRSF4/B2M/NR4A3/FZD5/MALT1
GOBP_ANTIGEN_PROCESSING_AND_PRESENTATION_OF_PEPTIDE_ANTIGEN	GOBP_ANTIGEN_PROCESSING_AND_PRESENTATION_OF_PEPTIDE_ANTIGEN	181	0.550022	2.05926	5.9e-08	1.27e-06	9.1e-07	2667	tags=30%, list=15%, signal=26%	CD209/FCGR2B/SLC11A1/IFI30/FCER1G/CTSS/CYBB/NCF4/NCF2/FCGR1A/HLA-DQA1/HLA-DOA/HLA-DRB5/HLA-DQB1/CTSL/HLA-DQA2/VAMP8/NCF1/CD74/HLA-DMA/HLA-DRB1/PYCARD/CTSD/FCGR1B/CD36/HLA-DPB1/HLA-DRA/LGMN/HLA-DMB/CYBA/HLA-DQB2/ITGB5/HLA-DPA1/CLEC4A/ERAP2/TREM2/HLA-F/MR1/HFE/AP1B1/AZGP1/TAPBP/SEC24D/HLA-E/MARCHF1/HLA-G/PSMB10/HLA-B/RILP/PDIA3/ACE/B2M/CAPZA1/HLA-H/ITGAV
GOCC_PLASMA_MEMBRANE_PROTEIN_COMPLEX	GOCC_PLASMA_MEMBRANE_PROTEIN_COMPLEX	430	0.439512	1.75878	5.95e-08	1.28e-06	9.14e-07	2702	tags=30%, list=15%, signal=27%	IL2RA/IL6/C7/ADAM8/GJB2/CSF2RB/SCNN1B/GNA15/ITGAM/IL2RB/ITGB2/FCER1G/KCNN4/CACNA2D4/TLR2/TRBV28/CYBB/NCF4/CD4/KCNK6/NCF2/ITGA3/SYK/HLA-DQA1/HLA-DOA/ITGA5/HLA-DRB5/HLA-DQB1/CD3E/TLR6/HLA-DQA2/NCF1/CD40/TLR1/CD74/PTPN6/HLA-DMA/ITGA11/HLA-DRB1/KCNQ1/EMILIN1/KCNJ5/IL6R/HLA-DPB1/HLA-DRA/ITGB3/HLA-DMB/GJA5/SHC1/IL12RB1/CD3D/CYBA/HLA-DQB2/APBB1IP/SLC6A6/OSMR/KCNE3/GNGT2/ITGAL/TRAC/LYN/COL13A1/TRBC2/ITGA…
GOBP_POSITIVE_REGULATION_OF_PEPTIDYL_TYROSINE_PHOSPHORYLATION	GOBP_POSITIVE_REGULATION_OF_PEPTIDYL_TYROSINE_PHOSPHORYLATION	138	0.591712	2.13494	6.32e-08	1.35e-06	9.68e-07	1998	tags=38%, list=11%, signal=34%	AREG/IL6/CSF3/LIF/LILRA5/ICAM1/IL11/SOCS3/OSM/TNFRSF18/NOD2/IL24/CLCF1/MIR221/CLEC7A/CD4/PTPRC/FCGR1A/SYK/CSF1R/ITGA5/CCL5/CD3E/HCLS1/NCF1/CD40/CD74/NRP1/CD36/CASS4/IL6R/ITGB3/TNF/CD44/IL18/LYN/TGFB1/GAS6/LRRK1/HBEGF/BTC/TNFRSF14/TREM2/PTK2B/ARRB2/TNFRSF1A/CTF1/TGFA/IQGAP1/EGF/PECAM1/PTPRJ/EHD4
GOBP_B_CELL_PROLIFERATION	GOBP_B_CELL_PROLIFERATION	61	0.704543	2.25688	6.42e-08	1.37e-06	9.8e-07	1404	tags=43%, list=8%, signal=39%	CD70/CTLA4/IL7R/FCGR2B/IL10/CLCF1/MNDA/NCKAP1L/PTPRC/CD300A/SASH3/GPR183/CD40/CD74/TYROBP/CD180/GAPT/CARD11/PRKCD/LYN/NFATC2/BTK/CDKN1A/CD22/BST1/TNFSF13B
GOBP_NEGATIVE_REGULATION_OF_ADAPTIVE_IMMUNE_RESPONSE	GOBP_NEGATIVE_REGULATION_OF_ADAPTIVE_IMMUNE_RESPONSE	33	0.811336	2.33209	6.6e-08	1.4e-06	1e-06	2319	tags=64%, list=13%, signal=56%	IL7R/FCGR2B/NOD2/JAK3/LILRB1/ZC3H12A/IL4R/PTPRC/TNFSF4/SAMSN1/LILRB4/PTPN6/HAVCR2/TNFRSF14/ZBTB7B/HLA-F/HFE/IL27RA/HLA-G/LOXL3/BCL6
GOBP_REGULATION_OF_MAST_CELL_ACTIVATION_INVOLVED_IN_IMMUNE_RESPONSE	GOBP_REGULATION_OF_MAST_CELL_ACTIVATION_INVOLVED_IN_IMMUNE_RESPONSE	25	0.848503	2.27375	6.65e-08	1.41e-06	1.01e-06	1367	tags=56%, list=7%, signal=52%	HMOX1/ADGRE2/RAC2/CD84/IL4R/SYK/CD300A/VAMP8/STXBP2/FGR/FES/LYN/LGALS9/UNC13D
GOCC_MHC_CLASS_II_PROTEIN_COMPLEX	GOCC_MHC_CLASS_II_PROTEIN_COMPLEX	14	0.924109	2.19344	6.91e-08	1.46e-06	1.04e-06	1199	tags=93%, list=7%, signal=87%	HLA-DQA1/HLA-DOA/HLA-DRB5/HLA-DQB1/HLA-DQA2/CD74/HLA-DMA/HLA-DRB1/HLA-DPB1/HLA-DRA/HLA-DMB/HLA-DQB2/HLA-DPA1
GOBP_RESPIRATORY_BURST	GOBP_RESPIRATORY_BURST	33	0.809518	2.32686	7.27e-08	1.53e-06	1.1e-06	1051	tags=61%, list=6%, signal=57%	IGHA1/SLAMF8/LBP/IGHA2/SLC11A1/PIK3CD/HCK/RAC2/CYBB/NCF4/CLEC7A/CD52/NCF2/PIK3CG/NCF1/NCF1C/NCF1B/CD55/CYBA/GRN
GOBP_POSITIVE_REGULATION_OF_I_KAPPAB_KINASE_NF_KAPPAB_SIGNALING	GOBP_POSITIVE_REGULATION_OF_I_KAPPAB_KINASE_NF_KAPPAB_SIGNALING	167	0.555177	2.05409	7.88e-08	1.65e-06	1.18e-06	3008	tags=35%, list=16%, signal=30%	LTF/S100A12/HMOX1/UBD/BIRC3/NOD2/TGM2/S100A4/CD4/SECTM1/TMEM106A/TLR6/ECM1/CD40/CD74/SLC20A1/HLA-DRB1/CD36/LTBR/TNF/ALPK1/CARD11/TNFSF10/LGALS9/IKBKE/CARD9/TRIM38/PRKCB/LGALS1/TIFA/CASP1/CASP10/APOL3/TNFRSF1A/TAB3/CCL19/TRADD/TNFRSF10B/CASP8/EDA2R/PLEKHG5/PLK2/CARD16/NEK6/NOD1/CFLAR/TLR4/LITAF/MYD88/FLNA/SHISA5/TLR3/TRIM21/IRAK1/MALT1/FKBP1A/MAP3K3/TRIM22/TRIM14
GOMF_CXCR_CHEMOKINE_RECEPTOR_BINDING	GOMF_CXCR_CHEMOKINE_RECEPTOR_BINDING	15	0.908067	2.17348	8.37e-08	1.75e-06	1.25e-06	633	tags=67%, list=3%, signal=64%	CXCL6/CXCL5/CXCL8/CXCL1/PPBP/CXCL3/CXCL13/CXCL9/CXCL2/CXCL12
GOBP_POSITIVE_REGULATION_OF_DNA_BINDING_TRANSCRIPTION_FACTOR_ACTIVITY	GOBP_POSITIVE_REGULATION_OF_DNA_BINDING_TRANSCRIPTION_FACTOR_ACTIVITY	229	0.515939	1.96336	9.2e-08	1.91e-06	1.37e-06	3126	tags=34%, list=17%, signal=28%	IL6/CSF3/SHH/S100A8/S100A9/LTF/S100A12/ADAM8/IL10/ICAM1/NOD2/TNFRSF11A/IL1B/FOSL1/ITGB2/TLR2/NFAM1/NLRC4/HCLS1/TLR6/RIPK3/CD40/PYCARD/PPARG/CD36/TNF/LPAR5/CARD11/NLRP3/IL18/NKX3-1/BTK/CAV1/SPHK1/HSPA1A/LGALS9/STING1/NFKB2/TRAF1/AIM2/TRIM38/PRKCB/IRAK3/IRAK2/FANK1/TAB3/TRADD/FZD1/CAMK2A/NFKB1/EDA2R/CX3CR1/ARID5B/HSPA1B/CARD16/LRRFIP1/NOD1/CFLAR/TLR4/MYD88/DDR2/CLU/SLCO3A1/RPS6KA4/ZBTB7A/PRKCH/TLR3…
GOBP_PROTEIN_PROCESSING	GOBP_PROTEIN_PROCESSING	169	0.553185	2.05441	9.2e-08	1.91e-06	1.37e-06	2023	tags=24%, list=11%, signal=22%	MME/SHH/THBS1/IL1R2/SERPINE1/ADAM8/ADAMTS2/HP/CTSZ/CPXM2/C1R/CTSS/SRGN/CST7/PLAU/NLRC4/CTSL/C1RL/RUNX1/PYCARD/LGMN/CPD/BACE2/CES1/PCSK1/CASP4/FURIN/MYH9/NGF/MELTF/GSN/MMP14/CASP1/CTSH/VSIR/IFI16/KLK6/CASP8/CAST/ECE1/CARD16
GOCC_COPII_COATED_ER_TO_GOLGI_TRANSPORT_VESICLE	GOCC_COPII_COATED_ER_TO_GOLGI_TRANSPORT_VESICLE	85	0.644149	2.18244	9.47e-08	1.96e-06	1.4e-06	2882	tags=35%, list=16%, signal=30%	AREG/SERPINA1/CTSZ/CTSC/COL7A1/HLA-DQA1/HLA-DRB5/HLA-DQB1/HLA-DQA2/CD74/HLA-DRB1/HLA-DPB1/HLA-DRA/HLA-DQB2/FOLR1/HLA-DPA1/CNIH3/HLA-F/TGFA/CD59/SEC24D/HLA-E/HLA-G/HLA-B/SREBF1/B2M/HLA-H/GRIA1/PITPNM3/LMAN1
GOBP_POSITIVE_REGULATION_OF_VASCULATURE_DEVELOPMENT	GOBP_POSITIVE_REGULATION_OF_VASCULATURE_DEVELOPMENT	126	0.596981	2.13943	9.65e-08	1.99e-06	1.42e-06	1917	tags=35%, list=10%, signal=31%	SFRP2/CXCL8/THBS1/CHI3L1/SERPINE1/CYP1B1/IL10/HMOX1/C5AR1/IL1B/PIK3CD/ZC3H12A/ITGB2/C3/CYBB/ANGPTL4/VEGFC/ITGA5/IL1A/C3AR1/ECM1/RUNX1/CD40/PIK3R6/ADAM12/TGFBR2/SMOC2/GRN/ITGAX/ENG/SPHK1/TWIST1/RRAS/PRKCB/PTK2B/HSPB1/ITGB1/TBXA2R/CTSH/ADM/TMIGD2/CX3CR1/HK2/TNFSF12
GOBP_REGULATION_OF_CYSTEINE_TYPE_ENDOPEPTIDASE_ACTIVITY	GOBP_REGULATION_OF_CYSTEINE_TYPE_ENDOPEPTIDASE_ACTIVITY	195	0.541927	2.04038	9.96e-08	2.05e-06	1.47e-06	2199	tags=29%, list=12%, signal=26%	SFRP2/TNFSF14/S100A8/THBS1/S100A9/LTF/SFN/BIRC3/PLAUR/LAPTM5/CLEC7A/CST7/TNFAIP8/SYK/NLRC4/LCK/TNFRSF10A/CCN1/PYCARD/PPARG/CTSD/MMP9/LGMN/TNF/CD44/NLRP3/CD27/NKX3-1/GAS6/TNFSF10/PMAIP1/FAS/LGALS9/NGF/RPS6KA1/AIM2/CARD9/ATP2A3/GSN/SERPINB9/CASP1/ARRB2/CASP10/CTSH/SNCA/TRADD/TNFRSF10B/IFI16/PML/CASP8/CAST/CARD16/GPX1/ARRB1/NOD1/CCN2/CFLAR
GOMF_METALLOPEPTIDASE_ACTIVITY	GOMF_METALLOPEPTIDASE_ACTIVITY	127	0.591289	2.11508	1.12e-07	2.29e-06	1.64e-06	2975	tags=35%, list=16%, signal=30%	MMP13/MME/MMP7/MMP1/MMP12/ANPEP/ADAMTS14/MMP19/ADAM8/ADAMTS2/CPXM2/ADAMTS1/ADAM28/MMP11/DPEP2/MMP9/ADAM12/CPD/ADAMTS4/ADAMTS12/ADAMDEC1/CPA4/ADAMTSL4/CNDP1/ADAMTSL1/ERAP2/MMP14/ADAM9/FOLH1/BMP1/PAPLN/CPQ/ECE1/XPNPEP2/STAMBPL1/ENPEP/ECEL1/RNPEPL1/ACE/LMLN/ADAM15/ERAP1/RNPEP/ADAMTS5/LAP3
GOBP_APOPTOTIC_CELL_CLEARANCE	GOBP_APOPTOTIC_CELL_CLEARANCE	42	0.757479	2.27218	1.14e-07	2.32e-06	1.66e-06	2667	tags=60%, list=15%, signal=51%	MARCO/THBS1/CCL2/RAC2/C3/C2/TGM2/RHOH/CD300LF/TYROBP/CD36/ITGB3/GAS6/MERTK/TREM2/RHOG/ANXA1/FCN3/C4B/AXL/ABCA7/C4A/NR1H3/TXNDC5/ITGAV
GOBP_POSITIVE_REGULATION_OF_CD4_POSITIVE_ALPHA_BETA_T_CELL_ACTIVATION	GOBP_POSITIVE_REGULATION_OF_CD4_POSITIVE_ALPHA_BETA_T_CELL_ACTIVATION	29	0.814877	2.27355	1.15e-07	2.33e-06	1.67e-06	2310	tags=72%, list=13%, signal=63%	NFKBIZ/IL4R/NCKAP1L/TNFSF4/SASH3/HLA-DRB1/CD86/CD55/HLA-DRA/IL12RB1/TGFBR2/NLRP3/IL18/LGALS9/ZBTB7B/CD83/ANXA1/CCL19/SOCS1/IL23A/NFKBID
GOBP_POSITIVE_REGULATION_OF_INTERLEUKIN_8_PRODUCTION	GOBP_POSITIVE_REGULATION_OF_INTERLEUKIN_8_PRODUCTION	46	0.736754	2.23507	1.18e-07	2.39e-06	1.71e-06	1159	tags=41%, list=6%, signal=39%	IL6/SERPINE1/CD14/LBP/TLR8/NOD2/IL1B/TLR2/TLR5/CLEC7A/SYK/CD2/TLR7/TLR1/CD74/PYCARD/TNF/HSPA1A/LGALS9
GOBP_ENDOTHELIAL_CELL_MIGRATION	GOBP_ENDOTHELIAL_CELL_MIGRATION	199	0.531225	2.0021	1.21e-07	2.44e-06	1.75e-06	2234	tags=31%, list=12%, signal=28%	THBS1/PTGS2/CYP1B1/CXCL13/HMOX1/STC1/PIK3CD/FAP/S100P/ZC3H12A/ITGB2/MIR221/DPP4/SRPX2/VEGFC/PIK3CG/CD40/NRP1/PPARG/LGMN/ITGB3/LOXL2/TNF/DCN/PLXND1/TGFB1/EGR3/SMOC2/GRN/NRP2/LPXN/SCG2/MYH9/RRAS/PTK2B/HSPB1/EMP2/TBXA2R/STAT5A/SERPINF1/ANXA1/KRIT1/P2RX4/SH3BP1/ATP2B4/EGF/PLEKHG5/SEMA4A/TNFSF12/TGFBR1/SP100/RAB13/GLUL/RIN2/PLK2/MAP2K3/GPX1/MET/LGALS8/FOXP1/PXN/ADGRA2
GOBP_LIPOPOLYSACCHARIDE_MEDIATED_SIGNALING_PATHWAY	GOBP_LIPOPOLYSACCHARIDE_MEDIATED_SIGNALING_PATHWAY	53	0.728944	2.27478	1.31e-07	2.63e-06	1.88e-06	1380	tags=45%, list=8%, signal=42%	LTF/CCL2/CD14/LBP/IL1B/HCK/PTPN22/TNFAIP3/TLR2/LY96/PTAFR/CCL5/SCIMP/CD180/CD55/CD36/CCL3/TNF/LY86/IL18/LYN/TGFB1/IRAK2/LILRA2
GOBP_DNA_REPLICATION	GOBP_DNA_REPLICATION	259	-0.408827	-1.90285	1.39e-07	2.79e-06	2e-06	6473	tags=55%, list=35%, signal=36%	POLD3/RPA1/GTPBP4/ING5/NBN/GINS4/TERF1/ESCO1/NOC3L/POLA1/CHAF1B/SETMAR/SENP2/FAM111B/ORC2/DUT/RPA2/WRN/STOML2/E4F1/SSRP1/CINP/ALYREF/POLE3/PCNA/DDX23/RMI1/OBI1/CDK2/RBBP6/RAD1/POLA2/RAD9B/PPP2R1A/MRE11/RRM1/CACYBP/E2F7/REPIN1/MCM3/POLD1/SRPK2/RRM2/POLG2/RAD9A/WIZ/SMC3/FAF1/DHX9/BARD1/PTMS/KAT5/MMS22L/REV1/NASP/BRCA1/LIG3/POLH/TOPBP1/MCM2/CDC6/CDC7/CLSPN/PCLAF/FBXO5/PRIM1/EXD2/CCDC88A/ORC3/GEN1/ZR…
GOBP_POSITIVE_REGULATION_OF_REACTIVE_OXYGEN_SPECIES_METABOLIC_PROCESS	GOBP_POSITIVE_REGULATION_OF_REACTIVE_OXYGEN_SPECIES_METABOLIC_PROCESS	82	0.651884	2.19246	1.43e-07	2.87e-06	2.06e-06	1921	tags=38%, list=10%, signal=34%	FPR2/THBS1/PTGS2/PTX3/ICAM1/IL1B/ITGAM/SOD2/ZC3H12A/ITGB2/CLEC7A/SYK/TMEM106A/RAB27A/TLR6/RIPK3/TYROBP/CD36/ASS1/TGFBR2/CYBA/TNF/PRKCD/TGFB1/CDKN1A/PTK2B/SNCA/P2RX4/TSPO/PDGFRB/SLC5A3
GOMF_SERINE_TYPE_ENDOPEPTIDASE_INHIBITOR_ACTIVITY	GOMF_SERINE_TYPE_ENDOPEPTIDASE_INHIBITOR_ACTIVITY	43	0.740077	2.22526	1.54e-07	3.07e-06	2.2e-06	1910	tags=51%, list=10%, signal=46%	PI3/COL6A3/SERPINE1/TFPI2/SERPINA1/SPINT1/SLPI/COL7A1/SERPINB1/SPINT2/SERPING1/A2M/ANXA2/FURIN/SERPINA5/SERPINB9/CD109/SERPINB8/SERPINF1/SERPINH1/SERPINA3/PAPLN
GOMF_FIBRONECTIN_BINDING	GOMF_FIBRONECTIN_BINDING	24	0.836142	2.22713	1.67e-07	3.32e-06	2.38e-06	1480	tags=67%, list=8%, signal=61%	LRRC15/SFRP2/THBS1/IGFBP6/CTSS/FBLN1/ITGA3/CTSL/IGFBP3/ITGB3/SSC5D/SDC4/ITGA4/CTSK/FSTL3/ITGB1
GOBP_REGULATION_OF_PATTERN_RECOGNITION_RECEPTOR_SIGNALING_PATHWAY	GOBP_REGULATION_OF_PATTERN_RECOGNITION_RECEPTOR_SIGNALING_PATHWAY	83	0.64029	2.16224	1.76e-07	3.48e-06	2.49e-06	1629	tags=30%, list=9%, signal=28%	LTF/CD14/LBP/BIRC3/NOD2/PTPN22/TNFAIP3/TLR2/TLR5/LY96/CD300LF/CD300A/TLR6/TLR1/CD36/CYBA/LYN/SLC15A3/CAV1/HSPA1A/IRAK3/LILRA2/ARRB2/RNF125/IRF1
GOBP_REGULATION_OF_CYTOSOLIC_CALCIUM_ION_CONCENTRATION	GOBP_REGULATION_OF_CYTOSOLIC_CALCIUM_ION_CONCENTRATION	231	0.507767	1.93013	1.85e-07	3.66e-06	2.62e-06	2944	tags=40%, list=16%, signal=34%	FPR2/CCR2/FPR3/CXCL13/BDKRB2/CMKLR1/C5AR1/CXCR2/CXCL9/C5AR2/GNA15/FPR1/CCR1/CCR5/PTGER4/TGM2/CD4/CD52/PTPRC/TRPM2/P2RY6/P2RY8/LCK/C3AR1/GPR65/PIK3CG/TRPV4/FFAR4/PTPN6/S1PR4/CD55/PLCG2/CD36/CCL3/TRPV2/CEMIP/CCRL2/MCHR1/LYN/ITPR3/CALB1/CORO1A/CAV1/JPH1/RAMP3/C1QTNF1/PTK2B/PLN/SAA1/RYR3/TBXA2R/UBASH3B/SNCA/CCL19/ERO1A/LPAR6/HAP1/JPH2/CXCL10/CHRNA9/ADM/P2RX4/CLIC2/PML/ATP2B4/CX3CR1/SLC24A2/GPR157/THY…
GOBP_INTERLEUKIN_2_PRODUCTION	GOBP_INTERLEUKIN_2_PRODUCTION	49	0.746686	2.28419	1.87e-07	3.67e-06	2.63e-06	1570	tags=43%, list=9%, signal=39%	CCR2/VSIG4/NOD2/IL1B/TNFAIP3/LAPTM5/CLEC7A/CD4/PTPRC/IL1A/CD3E/SASH3/RUNX1/LILRB4/HAVCR2/CD86/CARD11/CARD9/ZFP36/CD83/ANXA1
GOBP_REGULATION_OF_MAST_CELL_ACTIVATION	GOBP_REGULATION_OF_MAST_CELL_ACTIVATION	31	0.805621	2.29301	1.96e-07	3.84e-06	2.75e-06	1367	tags=52%, list=7%, signal=48%	HMOX1/ADGRE2/RAC2/CD84/IL4R/SYK/CD300LF/CD300A/MILR1/VAMP8/STXBP2/FGR/FES/LYN/LGALS9/UNC13D
GOBP_POSITIVE_REGULATION_OF_CYTOKINE_PRODUCTION_INVOLVED_IN_IMMUNE_RESPONSE	GOBP_POSITIVE_REGULATION_OF_CYTOKINE_PRODUCTION_INVOLVED_IN_IMMUNE_RESPONSE	43	0.737153	2.21647	1.96e-07	3.84e-06	2.75e-06	2850	tags=58%, list=16%, signal=49%	IL6/IL1R1/NOD2/IL1B/LILRB1/LAPTM5/CLEC7A/TNFSF4/SASH3/SCIMP/CD74/CD36/NLRP3/IL18/TNFRSF14/HLA-F/SEMA7A/HLA-E/HK1/HLA-G/TLR4/B2M/NR4A3/FZD5/MALT1
GOBP_ACUTE_PHASE_RESPONSE	GOBP_ACUTE_PHASE_RESPONSE	28	0.825525	2.2936	2.02e-07	3.93e-06	2.82e-06	1685	tags=71%, list=9%, signal=65%	IL6/CD163/PTGS2/LBP/HP/SERPINA1/PTGES/HAMP/TNFRSF11A/IL1B/SAA2/FN1/CEBPB/IL1A/ASS1/IL6R/TNF/SAA1/HFE/SERPINA3
GOBP_POSITIVE_REGULATION_OF_GTPASE_ACTIVITY	GOBP_POSITIVE_REGULATION_OF_GTPASE_ACTIVITY	350	0.459591	1.81287	2.44e-07	4.73e-06	3.39e-06	2473	tags=24%, list=13%, signal=21%	CCL18/CCL13/CCL7/CCL20/CCL2/CCL26/CXCL13/ICAM1/CCL17/CCL8/ARHGAP30/RGS2/VAV1/NCKAP1L/DOCK2/CCL4/CCL5/RGS18/ARHGAP4/ADAP2/GPR65/ARHGAP9/CD40/DOCK5/NRP1/RGS4/CCL3/RASAL3/CCL3L1/DOCK8/ERRFI1/ARHGDIB/ARHGAP45/RIN3/RGS1/TBC1D2/ALS2CL/ARHGAP27/TBC1D10C/ELMOD1/RIN1/SIPA1/S100A10/PTK2B/RHOG/F11R/ARHGAP29/ACAP1/ITGB1/TAGAP/ARHGAP18/CCL19/RGS17/ADPRH/ARHGAP15/ARHGAP22/IQGAP1/RGS10/GMIP/SH3BP1/ARHGAP24/TBC1…
GOBP_POSITIVE_REGULATION_OF_PROTEIN_KINASE_ACTIVITY	GOBP_POSITIVE_REGULATION_OF_PROTEIN_KINASE_ACTIVITY	444	0.431041	1.72947	2.44e-07	4.73e-06	3.39e-06	2853	tags=28%, list=16%, signal=24%	DKK1/AREG/THBS1/CHI3L1/FAM20A/IGFBP6/LTF/LILRA5/CARTPT/S100A12/ADAM8/MAP3K8/C5AR1/FPR1/SLC11A1/NOD2/TNFRSF11A/IL1B/CD4/NCKAP1L/PIK3R5/PTPRC/FCGR1A/SYK/VEGFC/CSF1R/CD300A/CCL5/TNFRSF10A/TLR6/PIK3CG/RIPK3/ACSL1/NCF1/CCN1/CD40/LCP2/CD74/ROR2/PIK3R6/CD86/FGD2/CASS4/IL6R/CSF1/ITGB3/SHC1/CEMIP/TGFBR2/TNF/MLKL/TCIM/ADCY7/IL18/PRKCD/ADRB2/TGFB1/PDE6G/GPRC5A/GAS6/PROK1/CDKN1A/HBEGF/BTC/NGF/SDC4/IRAK2/PTK2…
GOBP_TISSUE_MIGRATION	GOBP_TISSUE_MIGRATION	269	0.489062	1.89297	2.46e-07	4.76e-06	3.41e-06	3126	tags=36%, list=17%, signal=30%	THBS1/PTGS2/CYP1B1/ACTG2/CXCL13/HMOX1/STC1/PIK3CD/FAP/S100P/ZC3H12A/ITGB2/MIR221/DPP4/SRPX2/ITGA3/VEGFC/PIK3CG/CD40/DOCK5/NRP1/PPARG/MMP9/PLCG2/LGMN/ITGB3/LOXL2/TGFBR2/TNF/DCN/PLXND1/TGFB1/EGR3/SMOC2/GRN/HBEGF/NRP2/LPXN/SCG2/MYH9/RRAS/ACTA2/PTK2B/HAS2/ITGA2/HSPB1/EMP2/TBXA2R/STAT5A/CTSH/SERPINF1/ANXA1/KRIT1/ADAM9/P2RX4/SH3BP1/ATP2B4/EGF/PLEKHG5/SEMA4A/TNFSF12/TGFBR1/SP100/RAB13/GLUL/RIN2/PLK2/MAP…
GOBP_DEFENSE_RESPONSE_TO_VIRUS	GOBP_DEFENSE_RESPONSE_TO_VIRUS	206	0.518488	1.95741	2.48e-07	4.78e-06	3.42e-06	2910	tags=31%, list=16%, signal=26%	IL2RA/MMP12/IL6/PRF1/RNASE2/TLR8/BIRC3/CXCL9/LILRB1/PTPN22/ZC3H12A/TNFAIP3/PTPRC/RIPK3/VAMP8/TLR7/RNASE6/CD40/PYCARD/IL12RB1/IFITM2/APOBEC3C/MLKL/FGL2/IRF5/PMAIP1/STING1/AIM2/CARD9/UNC13D/RNF135/APOBEC3G/IL10RB/FCN3/RNF125/CXCL10/APOBEC3D/IRF1/IFI16/UNC93B1/PML/GBP3/IFITM3/SAMHD1/ISG20/APOBEC3F/TRIM56/MICB/SLFN11/IL23A/FLNA/MICA/IFNLR1/IFITM1/RNASEL/ABCC9/GBP1/DTX3L/ATG7/TLR3/IRF2/KCNJ8/PLSCR1/DN…
GOBP_LYMPHOCYTE_APOPTOTIC_PROCESS	GOBP_LYMPHOCYTE_APOPTOTIC_PROCESS	57	0.70239	2.23637	2.5e-07	4.8e-06	3.44e-06	1159	tags=33%, list=6%, signal=31%	IL2RA/IL7R/ADAM8/IL10/JAK3/CCL5/RIPK3/CD74/CD274/GIMAP8/DOCK8/IDO1/ST3GAL1/CD27/LYN/LGALS3/BTK/FAS/LGALS9
GOBP_ANTIBACTERIAL_HUMORAL_RESPONSE	GOBP_ANTIBACTERIAL_HUMORAL_RESPONSE	29	0.807527	2.25305	2.59e-07	4.94e-06	3.54e-06	2410	tags=72%, list=13%, signal=63%	PI3/IGHA1/LTF/CAMP/IGHA2/IGHM/NOD2/RNASE3/H2BC7/SLPI/RNASE6/H2BC6/H2BC4/H2BC8/IGKV3-20/ANG/TF/HLA-E/H2BC11/H2BC12/OCIAD2
GOBP_MAST_CELL_ACTIVATION_INVOLVED_IN_IMMUNE_RESPONSE	GOBP_MAST_CELL_ACTIVATION_INVOLVED_IN_IMMUNE_RESPONSE	38	0.769728	2.25678	2.59e-07	4.94e-06	3.54e-06	1367	tags=50%, list=7%, signal=46%	HMOX1/PIK3CD/ADGRE2/RAC2/CD84/IL4R/SYK/CD300A/MILR1/PIK3CG/VAMP8/STXBP2/FGR/FES/LYN/BTK/LGALS9/LAT2/UNC13D
GOBP_POSITIVE_REGULATION_OF_CALCIUM_ION_TRANSPORT	GOBP_POSITIVE_REGULATION_OF_CALCIUM_ION_TRANSPORT	87	0.649033	2.20509	2.63e-07	5e-06	3.58e-06	2121	tags=40%, list=12%, signal=36%	LILRA5/CCL2/CXCL9/STC1/CCR1/CD4/P2RY6/CCL4/CCL5/CXCL12/PLCG2/CCL3/TRPV2/CEMIP/MCHR1/KCNE3/LGALS3/CAV1/RAMP3/STAC3/LILRA2/ARRB2/SNCA/HAP1/JPH2/CXCL10/MYLK/P2RX4/CAMK2A/TSPO/PDGFRB/THY1/CACNB2/CXCL11/G6PD
GOBP_REGULATION_OF_MYELOID_LEUKOCYTE_DIFFERENTIATION	GOBP_REGULATION_OF_MYELOID_LEUKOCYTE_DIFFERENTIATION	95	0.624111	2.15364	2.96e-07	5.62e-06	4.02e-06	2440	tags=41%, list=13%, signal=36%	LIF/LTF/CARTPT/LILRB3/MAFB/LILRB1/CCR1/C1QC/INHBA/CD4/CEBPB/HCLS1/RUNX1/LILRB4/CD74/ROR2/HLA-DRB1/TYROBP/CCL3/FES/CSF1/TNF/EVI2B/LYN/TGFB1/FBN1/FSTL3/TREM2/UBASH3B/PTPN2/CASP8/TRIB1/GPR68/MITF/FOXP1/IL23A/TLR4/JUN/INPP5D
GOBP_REGULATION_OF_METAL_ION_TRANSPORT	GOBP_REGULATION_OF_METAL_ION_TRANSPORT	190	0.526101	1.98158	3.03e-07	5.72e-06	4.1e-06	2165	tags=32%, list=12%, signal=28%	LILRB2/LILRA5/CCL2/ICAM1/CXCL9/LILRB1/STC1/CCR1/CD84/CD33/CD4/P2RY6/CCL4/CCL5/PIK3CG/CXCL12/PTPN6/RGS4/PLCG2/CCL3/TRPV2/CEMIP/IL16/MCHR1/KCNE3/LYN/LGALS3/CORO1A/CAV1/JPH1/RAMP3/STAC3/RRAD/LILRA2/PTK2B/GEM/PLN/ARRB2/UBASH3B/SNCA/HAP1/JPH2/CXCL10/MYLK/P2RX4/CLIC2/PML/CAMK2A/CRACR2B/EGF/TSPO/PDGFRB/PLPP4/THY1/SELENON/CACNB2/SLC8B1/CXCL11/G6PD/AHNAK
GOMF_PATTERN_RECOGNITION_RECEPTOR_ACTIVITY	GOMF_PATTERN_RECOGNITION_RECEPTOR_ACTIVITY	16	0.89095	2.15367	3.08e-07	5.81e-06	4.16e-06	1186	tags=69%, list=6%, signal=64%	MARCO/CD14/TLR8/NOD2/TLR2/CLEC7A/LY96/PTAFR/TLR7/CD36/COLEC12
GOBP_REGULATION_OF_ANTIGEN_RECEPTOR_MEDIATED_SIGNALING_PATHWAY	GOBP_REGULATION_OF_ANTIGEN_RECEPTOR_MEDIATED_SIGNALING_PATHWAY	47	0.726812	2.19808	3.33e-07	6.25e-06	4.48e-06	2850	tags=57%, list=16%, signal=49%	FCGR2B/PTPN22/KCNN4/LAPTM5/PTPRC/NFAM1/CD300A/LCK/RUNX1/LILRB4/PTPN6/CARD11/LYN/LGALS3/CD22/LPXN/TESPA1/PRKCB/PTPN2/PTPRJ/THY1/NECTIN2/FOXP1/DUSP3/GBP1/PRKCH/MALT1
GOBP_REGULATION_OF_MONOCYTE_CHEMOTAXIS	GOBP_REGULATION_OF_MONOCYTE_CHEMOTAXIS	21	0.856574	2.22008	3.47e-07	6.49e-06	4.65e-06	1090	tags=62%, list=6%, signal=58%	FPR2/SLAMF8/SERPINE1/CCR2/CCR1/AIF1/CCL5/CXCL12/LGMN/DUSP1/PLA2G7/LYN/NBL1
GOBP_RESPONSE_TO_INORGANIC_SUBSTANCE	GOBP_RESPONSE_TO_INORGANIC_SUBSTANCE	437	0.430305	1.72239	3.56e-07	6.64e-06	4.76e-06	2944	tags=28%, list=16%, signal=24%	AQP9/COL1A1/IL6/SHH/S100A8/THBS1/FABP4/CYP1B1/CD14/IL10/HMOX1/HP/ICAM1/PTGES/HAMP/MAPK13/FOSL1/C1QA/SOD2/ZC3H12A/ALOX5AP/MT1H/FBP1/TNFAIP3/SDC1/CYBB/TNFSF4/TRPM2/IL1A/RIPK3/NCF1/AQP3/TCIRG1/MMP9/CD36/ASS1/LGMN/DUSP1/LOXL2/UCP2/ADCY7/JUNB/PRKCD/ITPR3/COL18A1/NDRG1/HBA1/CAV1/SOD3/SPHK1/FBLN5/MT1G/SYT12/CEBPA/FSTL3/GSN/SIPA1/ANXA11/NEFL/PTK2B/CPNE6/CLDN1/FOSB/PLN/RYR3/KCNMB1/SERPINF1/SNCA/ANXA1/CCL1…
GOCC_ENDOCYTIC_VESICLE_MEMBRANE	GOCC_ENDOCYTIC_VESICLE_MEMBRANE	143	0.568778	2.06331	3.57e-07	6.65e-06	4.77e-06	2225	tags=29%, list=12%, signal=25%	MARCO/CD163/STAB1/SLC11A1/RAC2/MSR1/TLR2/CYBB/FCGR1A/HLA-DQA1/HLA-DRB5/HLA-DQB1/TLR6/HLA-DQA2/VAMP8/TLR1/CD74/ROR2/HLA-DRB1/TCIRG1/RAB38/FCGR1B/CD36/HLA-DPB1/HLA-DRA/CYBA/HLA-DQB2/CORO1A/CAV1/HBEGF/COLEC12/HLA-DPA1/RAB20/HLA-F/CAMK2A/TAPBP/CACNG3/HLA-E/HLA-G/HLA-B/WNT7B
GOBP_METAL_ION_TRANSPORT	GOBP_METAL_ION_TRANSPORT	361	0.44829	1.7733	3.59e-07	6.66e-06	4.77e-06	2944	tags=32%, list=16%, signal=27%	LILRB2/LILRA5/CCL2/ICAM1/CXCL9/SLC11A1/LILRB1/STC1/CCR1/CCR5/CCL8/CD84/KCNN4/CACNA2D4/CD33/CD4/PTPRC/TRPM2/P2RY6/CCL4/LCK/CCL5/PIK3CG/CXCL12/TRPV4/TMEM37/PTPN6/KCNQ1/RGS4/PLCG2/CCL3/SLC39A8/TRPV2/CEMIP/IL16/MCHR1/ANXA2/KCNE3/LYN/NIPAL4/ITPR3/LGALS3/SLC39A14/GAS6/CORO1A/CAV1/ANXA2P2/JPH1/NIPAL2/RAMP3/STAC3/RRAD/ATP2A3/PRKCB/LILRA2/PTK2B/GEM/PLN/ARRB2/RYR3/UBASH3B/SNCA/CCL19/ERO1A/SLC39A4/HAP1/JPH2…
GOBP_REGULATION_OF_SECRETION	GOBP_REGULATION_OF_SECRETION	469	0.425423	1.71381	3.61e-07	6.68e-06	4.78e-06	2242	tags=22%, list=12%, signal=20%	RETN/IL6/S100A8/LIF/CARTPT/CCR2/FCGR2B/ADAM8/HMOX1/PLA2R1/IL11/PTGES/OSM/SCIN/SPP1/ALOX5/TNFRSF11A/CYP19A1/IL1B/LILRB1/STC1/ITGAM/ADGRE2/TNFRSF1B/ITGB2/RAC2/CD84/KCNN4/SDC1/TLR2/DPP4/CD33/IL4R/INHBA/GAL/SYK/VEGFC/RAB27A/PTAFR/CD300A/IL1A/CCL5/RHBDF2/CXCL12/VAMP8/STXBP2/FFAR4/CD74/HLA-DRB1/TCIRG1/KCNQ1/NPR1/FGR/FES/ANO1/CES1/UCP2/TNF/LYN/TGFB1/ITPR3/NKX3-1/LGALS9/PRAM1/C1QTNF1/SYT12/SDC4/PRKCB/UNC…
GOCC_CLATHRIN_COATED_ENDOCYTIC_VESICLE	GOCC_CLATHRIN_COATED_ENDOCYTIC_VESICLE	45	0.726809	2.20357	3.73e-07	6.89e-06	4.93e-06	1431	tags=38%, list=8%, signal=35%	CTLA4/FCGR1A/HLA-DQA1/HLA-DRB5/HLA-DQB1/HLA-DQA2/CD74/ROR2/HLA-DRB1/FCGR1B/HLA-DPB1/HLA-DRA/CEMIP/HLA-DQB2/HBEGF/HLA-DPA1/CPNE6
GOMF_METALLOENDOPEPTIDASE_ACTIVITY	GOMF_METALLOENDOPEPTIDASE_ACTIVITY	73	0.657168	2.18675	3.85e-07	7.06e-06	5.06e-06	1961	tags=33%, list=11%, signal=29%	MMP13/MME/MMP7/MMP1/MMP12/ADAMTS14/MMP19/ADAM8/ADAMTS2/ADAMTS1/ADAM28/MMP11/MMP9/ADAM12/ADAMTS4/ADAMTS12/ADAMDEC1/ADAMTSL4/ADAMTSL1/MMP14/ADAM9/BMP1/PAPLN/ECE1
GOBP_LIPID_LOCALIZATION	GOBP_LIPID_LOCALIZATION	366	0.446756	1.77132	3.85e-07	7.06e-06	5.06e-06	2679	tags=29%, list=15%, signal=25%	AQP9/RETN/IL6/SHH/THBS1/FABP4/LBP/PLA2R1/PTGES/BDKRB2/PLA2G2A/VSTM2A/SPP1/TNFRSF11A/CYP19A1/IL1B/ABCC3/ZC3H12A/KCNN4/C3/MSR1/PLIN2/INHBA/GAL/SYK/PLTP/STRA6/SLCO2B1/ACSL1/ATP8B4/TNFAIP8L3/PPARG/CD36/NPC2/ITGB3/APOC2/CES1/ANO4/APOBR/TNF/ANXA2/APOD/PRKCD/FURIN/ATP8B1/NKX3-1/CAV1/SERPINA5/APOC1/ABCA1/ENPP1/IKBKE/C1QTNF1/HEXB/POMC/SLC10A3/ITGB1/ABCG1/LDLRAP1/APOL3/UGCG/ANXA1/PTPN2/PLA2G5/PSAP/P2RX4/PI…
GOBP_T_CELL_SELECTION	GOBP_T_CELL_SELECTION	31	0.797754	2.27062	3.93e-07	7.19e-06	5.15e-06	1119	tags=52%, list=6%, signal=49%	IL6/SHH/BATF/CD1D/CD4/PTPRC/DOCK2/SYK/CTSL/CD3E/CD74/IL6R/IL12RB1/CD3D/CARD11/SPN
GOBP_T_CELL_APOPTOTIC_PROCESS	GOBP_T_CELL_APOPTOTIC_PROCESS	40	0.759561	2.25656	4.03e-07	7.35e-06	5.26e-06	1159	tags=38%, list=6%, signal=35%	IL2RA/IL7R/ADAM8/JAK3/CCL5/RIPK3/CD274/GIMAP8/DOCK8/IDO1/ST3GAL1/CD27/LGALS3/FAS/LGALS9
GOBP_NEGATIVE_REGULATION_OF_RESPONSE_TO_BIOTIC_STIMULUS	GOBP_NEGATIVE_REGULATION_OF_RESPONSE_TO_BIOTIC_STIMULUS	80	0.651267	2.18779	4.07e-07	7.39e-06	5.29e-06	2479	tags=39%, list=14%, signal=34%	IL2RA/MMP12/LTF/SLAMF8/VSIG4/LILRB1/TNFAIP3/HAVCR2/PPARG/SERPING1/A2M/GRN/FGL2/LGALS9/IRAK3/LILRA2/SERPINB9/ARRB2/HLA-F/PTPN2/RNF125/IFI16/TRIB1/SAMHD1/HLA-E/CARD16/MICB/HLA-G/HLA-B/NR1H3/MICA
GOBP_REGULATION_OF_GRANULOCYTE_CHEMOTAXIS	GOBP_REGULATION_OF_GRANULOCYTE_CHEMOTAXIS	40	0.758542	2.25353	4.49e-07	8.14e-06	5.83e-06	1573	tags=48%, list=9%, signal=44%	CXCL8/THBS1/LBP/CMKLR1/C5AR1/C5AR2/NOD2/RAC2/DPP4/NCKAP1L/CSF1R/CCL5/C3AR1/CD74/CSF1/RARRES2/MPP1/BST1/CCL19
GOBP_REGULATION_OF_GTPASE_ACTIVITY	GOBP_REGULATION_OF_GTPASE_ACTIVITY	421	0.433742	1.73329	4.62e-07	8.35e-06	5.98e-06	2473	tags=23%, list=13%, signal=20%	CCL18/CCL13/CCL7/CCL20/CCL2/CCL26/CXCL13/ICAM1/CCL17/CCL8/ARHGAP30/RGS2/VAV1/NCKAP1L/DOCK2/RHOH/CCL4/CCL5/RGS18/ARHGAP4/ADAP2/GPR65/ARHGAP9/CD40/DOCK5/NRP1/PYCARD/RGS4/FGD2/CCL3/RASAL3/CCL3L1/DOCK8/ERRFI1/ARHGDIB/PLXND1/ARHGAP45/RIN3/RGS1/TBC1D2/ALS2CL/ARHGAP27/TBC1D10C/ELMOD1/RIN1/SIPA1/S100A10/PTK2B/RHOG/F11R/ARHGAP29/ACAP1/ITGB1/ARRB2/TAGAP/FGD3/ARHGAP18/CCL19/RGS17/ADPRH/ARHGAP15/ARHGAP22/IQG…
GOBP_REGULATION_OF_DNA_BINDING_TRANSCRIPTION_FACTOR_ACTIVITY	GOBP_REGULATION_OF_DNA_BINDING_TRANSCRIPTION_FACTOR_ACTIVITY	367	0.454448	1.80262	4.73e-07	8.53e-06	6.11e-06	3126	tags=30%, list=17%, signal=26%	IL6/CSF3/SHH/S100A8/S100A9/LTF/S100A12/CYP1B1/ADAM8/IL10/HMOX1/ICAM1/CMKLR1/NOD2/TNFRSF11A/IL1B/FOSL1/HCK/ZC3H12A/ITGB2/TNFAIP3/TLR2/TNFSF4/SYK/NFAM1/NLRC4/TMIGD3/HCLS1/TLR6/RIPK3/CD40/HAVCR2/PYCARD/PPARG/CD36/TNF/LPAR5/CARD11/BHLHE40/NLRP3/IL18/NKX3-1/BTK/GAS6/CAV1/PIM1/SPHK1/HSPA1A/LGALS9/STING1/TWIST1/NFKB2/TRAF1/ENPP1/AIM2/TRIM38/PRKCB/IRAK3/IRAK2/FANK1/ARRB2/SFRP4/TAB3/TRADD/FZD1/CAMK2A/TRIB…
GOBP_MACROPHAGE_MIGRATION	GOBP_MACROPHAGE_MIGRATION	43	0.726953	2.1858	5.06e-07	9.08e-06	6.51e-06	1830	tags=49%, list=10%, signal=44%	THBS1/SLAMF8/CCL2/CCR2/CMKLR1/C5AR1/CSF1R/CCL5/C3AR1/ROR2/EMILIN1/CCL3/CSF1/LGALS3/RARRES2/MMP14/TREM2/PTK2B/SAA1/P2RX4/CX3CR1
GOBP_REGULATION_OF_REACTIVE_OXYGEN_SPECIES_METABOLIC_PROCESS	GOBP_REGULATION_OF_REACTIVE_OXYGEN_SPECIES_METABOLIC_PROCESS	158	0.540861	1.984	5.13e-07	9.19e-06	6.59e-06	2263	tags=30%, list=12%, signal=27%	FPR2/THBS1/PTGS2/CYP1B1/PTX3/IL10/HP/ICAM1/ALOX5/IL1B/ITGAM/SOD2/ZC3H12A/ITGB2/RAC2/CLEC7A/SYK/TMEM106A/RAB27A/TLR6/RIPK3/TYROBP/CD36/ASS1/TGFBR2/CYBA/TNF/PRKCD/TGFB1/CDKN1A/CAV1/FBLN5/BST1/PTK2B/PDK3/SNCA/P2RX4/ATP2B4/TSPO/CX3CR1/PDGFRB/HK2/GCH1/SLC5A3/G6PD/CFLAR/TLR4/ABCD1
GOBP_CALCIUM_ION_TRANSPORT	GOBP_CALCIUM_ION_TRANSPORT	300	0.471562	1.83834	5.28e-07	9.44e-06	6.76e-06	3236	tags=36%, list=18%, signal=30%	LILRB2/LILRA5/CCL2/ICAM1/CXCL9/LILRB1/STC1/CCR1/CCR5/CCL8/CD84/KCNN4/CACNA2D4/CD33/CD4/PTPRC/TRPM2/P2RY6/CCL4/LCK/CCL5/PIK3CG/CXCL12/TRPV4/TMEM37/PTPN6/RGS4/PLCG2/CCL3/TRPV2/CEMIP/IL16/MCHR1/ANXA2/KCNE3/LYN/ITPR3/LGALS3/GAS6/CORO1A/CAV1/ANXA2P2/JPH1/RAMP3/STAC3/RRAD/ATP2A3/PRKCB/LILRA2/PTK2B/GEM/PLN/ARRB2/RYR3/UBASH3B/SNCA/CCL19/ERO1A/HAP1/JPH2/CXCL10/CHRNA9/MYLK/P2RX4/CLIC2/PML/CAMK2A/ATP2B4/CRA…
GOMF_AMIDE_BINDING	GOMF_AMIDE_BINDING	301	0.472113	1.8402	5.39e-07	9.6e-06	6.88e-06	2268	tags=22%, list=12%, signal=19%	MARCO/MME/FPR2/CD209/ANPEP/LILRB2/FOLR2/FCGR2B/CD14/LBP/PTGES/CD1D/NOD2/ITGAM/C1QA/ITGB2/MSR1/TLR2/INHBA/HLA-DQA1/CD300LF/HLA-DRB5/PLTP/HLA-DQB1/TLR6/TLR1/CD74/HLA-DRB1/PPARG/NPR1/CD36/HLA-DPB1/HLA-DRA/CEMIP/MGST1/EBI3/MCHR1/SLC7A8/KDELR3/ADRB2/FURIN/TPP1/FOLR1/HLA-DPA1/RAMP3/ERAP2/TREM2/HSPG2/ANG/ITGA2/LDLRAP1/HLA-F/GSAP/FOLH1/PSAP/TAPBP/SOAT1/ECE1/HLA-E/SRD5A1/HLA-G/HLA-B/MAG/TLR4/SSTR1
GOBP_MACROPHAGE_DIFFERENTIATION	GOBP_MACROPHAGE_DIFFERENTIATION	37	0.766937	2.23876	5.49e-07	9.74e-06	6.98e-06	1730	tags=51%, list=9%, signal=47%	LIF/C1QC/TLR2/INHBA/CD4/SPI1/CSF1R/HCLS1/ROR2/HLA-DRB1/MMP9/CSF1/NRROS/TGFB1/CEBPA/PTPN2/GBA/CASP8/TRIB1
GOBP_MYELOID_DENDRITIC_CELL_ACTIVATION	GOBP_MYELOID_DENDRITIC_CELL_ACTIVATION	20	0.848553	2.16222	6.81e-07	1.21e-05	8.64e-06	928	tags=55%, list=5%, signal=52%	IL10/UBD/BATF/DOCK2/SPI1/CD2/HAVCR2/PYCARD/LTBR/TGFBR2/RELB
GOBP_NEGATIVE_REGULATION_OF_ALPHA_BETA_T_CELL_ACTIVATION	GOBP_NEGATIVE_REGULATION_OF_ALPHA_BETA_T_CELL_ACTIVATION	31	0.791542	2.25294	6.87e-07	1.21e-05	8.69e-06	2319	tags=61%, list=13%, signal=54%	SHH/JAK3/LILRB1/ZC3H12A/IL4R/TNFSF4/CD300A/RUNX1/CD274/LGALS9/RUNX3/TNFRSF14/ZBTB7B/VSIR/ANXA1/HFE/SOCS1/LOXL3/BCL6
GOBP_RESPONSE_TO_FUNGUS	GOBP_RESPONSE_TO_FUNGUS	27	0.808	2.22837	7.08e-07	1.24e-05	8.91e-06	2550	tags=67%, list=14%, signal=57%	S100A8/S100A9/LTF/S100A12/PTX3/HAMP/CLEC7A/SYK/SCIMP/RARRES2/BTK/CARD9/GNLY/PLA2G5/TLR4/MYD88/CHGA/COTL1
GOBP_POSITIVE_REGULATION_OF_PROTEOLYSIS	GOBP_POSITIVE_REGULATION_OF_PROTEOLYSIS	318	0.456539	1.78674	7.09e-07	1.24e-05	8.91e-06	2861	tags=27%, list=16%, signal=24%	SFRP2/S100A8/S100A9/ADAM8/CTSC/IL1B/TNFRSF1B/PCOLCE/DAB2/ZC3H12A/FBLN1/LAPTM5/CLEC7A/FN1/SYK/NLRC4/LCK/TNFRSF10A/CCN1/PYCARD/PPARG/CTSD/LGMN/RNF144B/TNF/NLRP3/LYN/FURIN/PLK3/GRN/NKX3-1/RCN3/CAV1/TNFSF10/PMAIP1/FAS/HSPA1A/LGALS9/MYH9/NGF/CEBPA/MELTF/AIM2/CARD9/ATP2A3/GSN/MMP14/TREM2/PTK2B/CASP1/CASP10/CTSH/SNCA/PRICKLE1/VSIR/TRADD/ADAM9/TNFRSF10B/IFI16/PML/GBA/CASP8/TRIB1/EGF/NUPR1/HSPA1B/PLK2/ARR…
GOCC_COATED_VESICLE	GOCC_COATED_VESICLE	258	0.48782	1.87765	7.48e-07	1.31e-05	9.38e-06	3397	tags=31%, list=19%, signal=26%	AREG/CTLA4/IL7R/SERPINA1/CTSZ/CTSC/DAB2/CD4/FCGR1A/COL7A1/HLA-DQA1/RAB27A/HLA-DRB5/HLA-DQB1/HLA-DQA2/VAMP8/CD74/ROR2/DENND1C/HLA-DRB1/FCGR1B/HLA-DPB1/HLA-DRA/CEMIP/CD3D/HLA-DQB2/KDELR3/ADRB2/FURIN/HBEGF/BTC/FOLR1/HLA-DPA1/WIPI1/STEAP2/CNIH3/UNC13D/CPNE6/RAB27B/LDLRAP1/RGS19/HLA-F/TGFA/AP1B1/EGF/CD59/COPZ2/SEC24D/RAB13/TF/ECE1/HLA-E/TGOLN2/MYO1E/HLA-G/SLC17A7/HLA-B/SREBF1/PACSIN1/SNX9/DENND1A/B2M/…
GOBP_POSITIVE_REGULATION_OF_LEUKOCYTE_MEDIATED_IMMUNITY	GOBP_POSITIVE_REGULATION_OF_LEUKOCYTE_MEDIATED_IMMUNITY	86	0.635761	2.16193	7.53e-07	1.31e-05	9.41e-06	2197	tags=41%, list=12%, signal=36%	IL6/IL1R1/CD1D/NOD2/IL1B/ITGAM/CLCF1/ITGB2/C3/VAV1/CLEC7A/PTPRC/TNFSF4/PTAFR/SASH3/SCIMP/CD40/HLA-DRB1/TYROBP/HLA-DRA/TNFSF13/IL12RB1/TNF/NLRP3/IL18/TGFB1/BTK/HLA-F/MR1/AZGP1/HLA-E/HLA-G/NECTIN2/HLA-B/IL23A
GOBP_REGIONALIZATION	GOBP_REGIONALIZATION	252	-0.39436	-1.83337	7.73e-07	1.35e-05	9.64e-06	3510	tags=41%, list=19%, signal=34%	CRKL/GPR161/GLI3/RNF2/ROBO1/LRP6/MTF2/SMARCD3/ZBTB16/GDF11/HOXC4/HOXD4/AURKA/HOXD11/HOXC6/HEY2/HOXA6/TSHZ1/TCAP/AXIN2/BMI1/HES1/HOXC9/IFT52/SFRP1/PGAP1/HHIP/HOXD8/HOXA10/NOTCH1/KAT2A/NOG/CYP26B1/MIB1/NKD1/WNT3/HEY1/EDN1/HOXD10/HOXC13/HOXA2/PLD6/RFX4/EPB41L5/ADGRG1/HES4/NRARP/LRP5/MDFI/DMRT2/BMP2/PCGF2/GLI2/NKX2-2/XRCC2/CDON/HOXC10/SMO/NEUROD1/HOXD9/HOXB2/SOX1/DDIT3/HOXA7/AR/RELN/WNT7A/ACVR2B/LRP4…
GOBP_HETEROTYPIC_CELL_CELL_ADHESION	GOBP_HETEROTYPIC_CELL_CELL_ADHESION	44	0.724834	2.18479	7.79e-07	1.35e-05	9.69e-06	1983	tags=48%, list=11%, signal=43%	LILRB2/IL1RN/IL10/CD1D/IL1B/ITGB2/MIR221/PTPRC/ITGA5/LCK/CD2/ITGB3/GLDN/TNF/CD44/ITGAX/ITGA4/MYADM/ITGB1/THY1/VCAM1
GOBP_REGULATION_OF_LIPID_LOCALIZATION	GOBP_REGULATION_OF_LIPID_LOCALIZATION	132	0.566683	2.02379	7.92e-07	1.37e-05	9.83e-06	1902	tags=33%, list=10%, signal=30%	RETN/IL6/SHH/THBS1/PLA2R1/PTGES/VSTM2A/SPP1/TNFRSF11A/CYP19A1/IL1B/ZC3H12A/C3/MSR1/PLIN2/GAL/SYK/PLTP/ACSL1/PPARG/CD36/ITGB3/APOC2/CES1/TNF/ANXA2/PRKCD/FURIN/NKX3-1/CAV1/APOC1/ABCA1/IKBKE/C1QTNF1/POMC/ITGB1/ABCG1/LDLRAP1/PTPN2/P2RX4/NFKB1/EGF/TSPO/ABCA7
GOCC_IMMUNOLOGICAL_SYNAPSE	GOCC_IMMUNOLOGICAL_SYNAPSE	34	0.768254	2.2066	8.01e-07	1.38e-05	9.9e-06	1182	tags=47%, list=6%, signal=44%	ICAM1/GZMB/RHOH/LCK/CD3E/CD53/SCIMP/HAVCR2/CD37/HLA-DRB1/GZMA/HLA-DRA/CARD11/LGALS3/CORO1A/MYH9
GOBP_DETECTION_OF_EXTERNAL_BIOTIC_STIMULUS	GOBP_DETECTION_OF_EXTERNAL_BIOTIC_STIMULUS	18	0.868573	2.1762	8.13e-07	1.4e-05	1e-05	2242	tags=89%, list=12%, signal=78%	LBP/CD1D/NOD2/TLR2/CLEC7A/LY96/NLRC4/TLR6/TLR1/HLA-DRB1/SSC5D/TREM2/C4B/NOD1/HLA-B/TLR4
GOBP_REGULATION_OF_APOPTOTIC_SIGNALING_PATHWAY	GOBP_REGULATION_OF_APOPTOTIC_SIGNALING_PATHWAY	306	0.467366	1.82508	8.2e-07	1.41e-05	1.01e-05	2301	tags=24%, list=13%, signal=21%	SFRP2/S100A8/THBS1/S100A9/SERPINE1/HMOX1/ICAM1/BDKRB2/PLAUR/CTSC/IL1B/SOD2/VNN1/G0S2/MIR221/TNFAIP3/INHBA/PTPRC/LCK/IL1A/TNFRSF10A/TMC8/RIPK3/CXCL12/CD74/PYCARD/MMP9/LTBR/TNF/SNAI2/CD44/MUC1/PRKCD/NKX3-1/LGALS3/CAV1/TNFSF10/PMAIP1/FAS/HSPA1A/SCG2/TRAF1/GCLM/HSPB1/ARRB2/ITPRIP/TRADD/PTPN2/SNAI1/BMF/TNFRSF10B/TNFRSF12A/PML/CASP8/CX3CR1/NUPR1/TNFSF12/HSPA1B/ATF3/TGFBR1/SP100/TMBIM1/PLEKHF1/TPD52L1/G…
GOMF_SERINE_HYDROLASE_ACTIVITY	GOMF_SERINE_HYDROLASE_ACTIVITY	93	0.613281	2.11066	9.05e-07	1.55e-05	1.11e-05	1784	tags=38%, list=10%, signal=34%	MMP7/MMP1/LTF/ADAM8/HP/CFB/CTSC/C1S/ST14/GZMB/FAP/C1R/C2/DPP4/CFI/GZMK/PLAU/CFD/C1RL/GZMA/MMP9/CPD/PCSK1/PRSS23/FURIN/PRSS36/TPP1/SCPEP1/GZMH/CPVL/CTSH/HTRA3/KLK6/GZMM/CTSA
GOBP_REGULATION_OF_T_CELL_APOPTOTIC_PROCESS	GOBP_REGULATION_OF_T_CELL_APOPTOTIC_PROCESS	27	0.804835	2.21964	9.08e-07	1.55e-05	1.11e-05	1159	tags=48%, list=6%, signal=45%	IL7R/ADAM8/JAK3/CCL5/RIPK3/CD274/GIMAP8/DOCK8/IDO1/ST3GAL1/CD27/LGALS3/LGALS9
GOBP_POSITIVE_REGULATION_OF_PEPTIDASE_ACTIVITY	GOBP_POSITIVE_REGULATION_OF_PEPTIDASE_ACTIVITY	167	0.53089	1.96424	9.46e-07	1.61e-05	1.15e-05	3303	tags=38%, list=18%, signal=31%	SFRP2/S100A8/S100A9/PCOLCE/FBLN1/LAPTM5/CLEC7A/FN1/SYK/NLRC4/LCK/TNFRSF10A/CCN1/PYCARD/PPARG/CTSD/LGMN/TNF/NLRP3/LYN/GRN/NKX3-1/RCN3/CAV1/TNFSF10/PMAIP1/FAS/LGALS9/NGF/AIM2/CARD9/ATP2A3/GSN/CASP1/CASP10/CTSH/SNCA/VSIR/TRADD/TNFRSF10B/IFI16/PML/CASP8/ARRB1/NOD1/CCN2/CFLAR/PERP/DLC1/PCOLCE2/EFNA1/RPS27L/GRIN2A/MALT1/F3/ACER2/MBP/STAT3/UACA/PPM1F/GRIN1/BCL10/PICALM
GOMF_GROWTH_FACTOR_BINDING	GOMF_GROWTH_FACTOR_BINDING	120	0.578816	2.06246	1.01e-06	1.72e-05	1.23e-05	1978	tags=38%, list=11%, signal=34%	IL2RA/COL1A1/THBS1/COL1A2/IL1R1/IGFBP6/IL1R2/COL3A1/IL1RN/CXCL13/COL5A1/LTBP2/IL2RB/IL10RA/COL6A1/SRPX2/IL2RG/RHBDF2/IGFBP3/CCN1/NRP1/IGFBP4/CD36/IL6R/DUSP1/A2M/ITGB3/SHC1/TGFBR2/OSMR/NRROS/FURIN/ENG/VASN/NRP2/ESM1/LRRC32/ITGB4/CD109/HTRA3/HAP1/FGFRL1/COL4A1/PDGFRB/TGFBR1/IGFBP7
GOCC_CONDENSED_CHROMOSOME_CENTROMERIC_REGION	GOCC_CONDENSED_CHROMOSOME_CENTROMERIC_REGION	112	-0.51728	-2.11821	1.02e-06	1.72e-05	1.23e-05	5170	tags=62%, list=28%, signal=45%	PINX1/PMF1/DCTN6/MIS12/NCAPD2/SEPTIN7/CHAMP1/HNRNPU/PHF2/NUP43/SEPTIN2/CLASP1/CKAP5/BOD1/INCENP/CENPN/ERCC6L/PPP1CC/ZWINT/KMT5B/NUP133/SKA2/NUP107/ITGB3BP/CENPM/SPDL1/NSL1/CENPW/NCAPD3/CENPT/NDC80/CENPX/DYNC1I1/KNTC1/KMT5C/PHF6/CDT1/PLK1/SKA1/KNSTRN/NCAPG/SGO2/CENPO/CENPE/CENPU/HJURP/CENPA/RASSF2/SS18L1/DCTN3/SPAG5/KIF2C/CCNB1/CENPF/BUB1B/SPC25/AURKB/MAD2L1/CENPK/BUB1/BIRC5/NUF2/CENPH/NEK2/CLASP2…
GOCC_RECEPTOR_COMPLEX	GOCC_RECEPTOR_COMPLEX	304	0.468289	1.82733	1.06e-06	1.8e-05	1.29e-05	2161	tags=32%, list=12%, signal=28%	IL2RA/IL6/VDR/CD14/PLA2R1/GPR84/CSF2RB/ITGAM/IL2RB/TNFRSF1B/ITGB2/TLR2/TRBV28/IL4R/CD4/CSF3R/LY96/ITGA3/SYK/IL2RG/CSF1R/ITGA5/CD3E/TLR6/GPR160/TLR7/SCIMP/CD40/TLR1/CD74/ROR2/PTPN6/ITGA11/NRP1/PPARG/EMILIN1/NPR1/CD36/IL6R/ITGB3/EBI3/IL12RB1/CD3D/TGFBR2/APBB1IP/CD44/OSMR/PLXND1/ITGAL/TRAC/ADRB2/LYN/ITPR3/TRBC2/GPRC5A/ITGAX/GABRA5/ITGB5/ENG/NRP2/IL13RA1/TRAF1/RAMP3/OLR1/MERTK/ITGA4/ITGBL1/ITGB4/CNIH…
GOCC_CHROMOSOMAL_REGION	GOCC_CHROMOSOMAL_REGION	308	-0.37018	-1.76326	1.11e-06	1.88e-05	1.34e-05	6692	tags=60%, list=36%, signal=39%	POLR2B/UPF1/THOC5/PTGES3/TERF2/TFIP11/STAG1/POT1/RPA1/RIF1/KAT8/WDR82/PPP1R10/DYNC1LI1/NBN/TERF1/PRKDC/DDB1/ACD/CENPP/ORC2/RPA2/WRN/SUV39H1/NUDCD2/ZWILCH/GPATCH11/CTCF/KANSL1/ZNF207/APC/PPP1R12A/DHX36/MIS18A/TPR/XPO1/PPP2CB/HMBOX1/REC8/ALYREF/PCNA/NSMCE2/PARP1/EID3/TRAPPC12/STAG3/PINX1/PMF1/PPP2R1A/MRE11/DCTN6/CBX1/SMCHD1/MIS12/SIRT6/NCAPD2/SEPTIN7/PDS5B/CHAMP1/MCM3/POLD1/HNRNPU/NSMCE4A/MSH2/NUP1…
GOBP_TYPE_2_IMMUNE_RESPONSE	GOBP_TYPE_2_IMMUNE_RESPONSE	28	0.807482	2.24347	1.13e-06	1.89e-05	1.36e-05	1000	tags=50%, list=5%, signal=47%	IL6/CCR2/IL10/BATF/NOD2/BCL3/IL4R/TNFSF4/ECM1/CD74/CD86/IDO1/NLRP3/IL18
GOBP_REGULATION_OF_CELL_ADHESION_MEDIATED_BY_INTEGRIN	GOBP_REGULATION_OF_CELL_ADHESION_MEDIATED_BY_INTEGRIN	44	0.720293	2.1711	1.18e-06	1.98e-05	1.42e-05	1173	tags=41%, list=6%, signal=38%	SFRP2/LIF/SERPINE1/CYP1B1/CXCL13/DPP4/NCKAP1L/PLAU/SYK/FERMT3/CCL5/CD3E/PIK3CG/PTPN6/SNAI2/MUC1/LYN/LPXN
GOBP_POSITIVE_REGULATION_OF_ALPHA_BETA_T_CELL_PROLIFERATION	GOBP_POSITIVE_REGULATION_OF_ALPHA_BETA_T_CELL_PROLIFERATION	17	0.859291	2.11718	1.19e-06	1.99e-05	1.42e-05	1159	tags=71%, list=6%, signal=66%	CCR2/PTPN22/PTPRC/TNFSF4/SYK/CD3E/CD55/EBI3/RASAL3/TGFBR2/IL18/LGALS9
GOBP_NEGATIVE_REGULATION_OF_LYMPHOCYTE_MEDIATED_IMMUNITY	GOBP_NEGATIVE_REGULATION_OF_LYMPHOCYTE_MEDIATED_IMMUNITY	27	0.802268	2.21256	1.19e-06	1.99e-05	1.42e-05	2479	tags=67%, list=14%, signal=58%	IL7R/FCGR2B/NOD2/LILRB1/PTPRC/LILRB4/PTPN6/HAVCR2/LGALS9/SERPINB9/ARRB2/HLA-F/HFE/HLA-E/HLA-G/HLA-B/BCL6/MICA
GOBP_CALCIUM_MEDIATED_SIGNALING	GOBP_CALCIUM_MEDIATED_SIGNALING	143	0.555759	2.01608	1.25e-06	2.07e-05	1.49e-05	2839	tags=35%, list=15%, signal=30%	CCL20/FPR2/CXCL8/CCR2/CMKLR1/CXCR2/CCR1/CCR5/CD4/PTPRC/SYK/PLEK/TRPM2/CCL4/CD3E/PLCG2/CCL3/FHL2/TNF/CCRL2/NFATC2/BTK/SPHK1/RCAN2/CD22/BST1/TBC1D10C/LAT2/RCAN1/TREM2/PTK2B/PLN/P2RX4/CLIC2/ATP2B4/CX3CR1/PTPRJ/VCAM1/GPR143/SLC9A1/CXCR4/DMTN/RCAN3/ITPR1/LMCD1/HOMER2/GBP1/CCR10/CACNA1C/GRIN2A
GOBP_POSITIVE_REGULATION_OF_T_CELL_MIGRATION	GOBP_POSITIVE_REGULATION_OF_T_CELL_MIGRATION	25	0.82062	2.19903	1.29e-06	2.14e-05	1.53e-05	1926	tags=56%, list=10%, signal=50%	CCL20/CCR2/ADAM8/CXCL13/AIF1/CCL5/CXCL12/PYCARD/DOCK8/SPN/ITGA4/TNFRSF14/CXCL10/TMEM102
GOBP_POSITIVE_REGULATION_OF_INTERLEUKIN_12_PRODUCTION	GOBP_POSITIVE_REGULATION_OF_INTERLEUKIN_12_PRODUCTION	32	0.776081	2.21112	1.31e-06	2.17e-05	1.55e-05	2242	tags=62%, list=12%, signal=55%	NOD2/TLR2/LAPTM5/CLEC7A/LTB/TNFSF4/SYK/SCIMP/CD40/IRF8/CD36/IL16/IDO1/IRF5/LGALS9/CCL19/IRF1/HLA-G/IL23A/TLR4
GOBP_REGULATION_OF_LYMPHOCYTE_APOPTOTIC_PROCESS	GOBP_REGULATION_OF_LYMPHOCYTE_APOPTOTIC_PROCESS	42	0.727785	2.18311	1.36e-06	2.23e-05	1.6e-05	1159	tags=40%, list=6%, signal=38%	IL7R/ADAM8/IL10/JAK3/CCL5/RIPK3/CD74/CD274/GIMAP8/DOCK8/IDO1/ST3GAL1/CD27/LYN/LGALS3/BTK/LGALS9
GOBP_CD8_POSITIVE_ALPHA_BETA_T_CELL_ACTIVATION	GOBP_CD8_POSITIVE_ALPHA_BETA_T_CELL_ACTIVATION	22	0.830627	2.16699	1.39e-06	2.28e-05	1.63e-05	2020	tags=73%, list=11%, signal=65%	LILRB1/PTPN22/NCKAP1L/TNFSF8/RUNX1/LILRB4/WDFY4/CD274/CLEC4A/RUNX3/ZBTB7B/VSIR/IRF1/HFE/SOCS1/HLA-E
GOBP_EXTRINSIC_APOPTOTIC_SIGNALING_PATHWAY	GOBP_EXTRINSIC_APOPTOTIC_SIGNALING_PATHWAY	193	0.508883	1.91448	1.46e-06	2.39e-05	1.71e-05	2301	tags=28%, list=13%, signal=25%	CD70/SFRP2/THBS1/SERPINE1/BCL2A1/HMOX1/ICAM1/KRT18/IL1B/TNFRSF10C/TNFRSF1B/G0S2/MIR221/TNFAIP3/INHBA/PTPRC/IL1A/TNFRSF10A/TMC8/PYCARD/IL6R/LTBR/TNF/SNAI2/CD27/TGFB1/LGALS3/CAV1/TNFSF10/PMAIP1/FAS/HSPA1A/SCG2/TRAF1/NGF/GCLM/ITPRIP/TNFRSF1A/TRADD/TNFRSF10B/TNFRSF12A/PML/CASP8/TNFSF12/HSPA1B/ATF3/TGFBR1/SP100/TMBIM1/GPX1/IL7/CYLD/CFLAR/UNC5B/DEPTOR
GOBP_POSITIVE_REGULATION_OF_CD4_POSITIVE_ALPHA_BETA_T_CELL_DIFFERENTIATION	GOBP_POSITIVE_REGULATION_OF_CD4_POSITIVE_ALPHA_BETA_T_CELL_DIFFERENTIATION	25	0.819358	2.19565	1.5e-06	2.45e-05	1.76e-05	2310	tags=76%, list=13%, signal=67%	NFKBIZ/IL4R/NCKAP1L/TNFSF4/SASH3/HLA-DRB1/CD86/HLA-DRA/IL12RB1/NLRP3/IL18/LGALS9/ZBTB7B/CD83/ANXA1/CCL19/SOCS1/IL23A/NFKBID
GOBP_HOMOTYPIC_CELL_CELL_ADHESION	GOBP_HOMOTYPIC_CELL_CELL_ADHESION	65	0.662647	2.14597	1.54e-06	2.51e-05	1.8e-05	2775	tags=48%, list=15%, signal=41%	PLAUR/PTPRU/FN1/SYK/PLEK/FERMT3/MYL9/CCL5/PIK3CG/PTPN6/ITGB3/PRKCD/LYN/SH2B3/MYH9/C1QTNF1/PDPN/LGALS1/RAP2B/F11R/HSPB1/UBASH3B/CLIC1/MYL12A/TLN1/FLNA/DMTN/HBB/DSG2/ACTB/VCL
GOBP_B_CELL_DIFFERENTIATION	GOBP_B_CELL_DIFFERENTIATION	95	0.60766	2.09687	1.55e-06	2.51e-05	1.8e-05	2864	tags=46%, list=16%, signal=39%	IL6/SLAMF8/FCGR2B/IL10/IL11/JAK3/CLCF1/BCL3/INHBA/NCKAP1L/PTPRC/SYK/NFAM1/GPR183/PTPN6/TCIRG1/PLCG2/CMTM7/CARD11/ST3GAL1/CD27/BTK/LYL1/ITGA4/LGALS1/BLNK/MMP14/PTK2B/HHEX/ITGB1/PTPN2/CD79B/PTPRJ/VCAM1/IL7/BCL6/MFNG/ATP11C/INPP5D/KLF6/ZBTB7A/ZFP36L2/MALT1/ZFP36L1
GOBP_REGULATION_OF_ANTIGEN_PROCESSING_AND_PRESENTATION	GOBP_REGULATION_OF_ANTIGEN_PROCESSING_AND_PRESENTATION	18	0.862731	2.16157	1.6e-06	2.6e-05	1.86e-05	1650	tags=78%, list=9%, signal=71%	THBS1/LILRB2/FCGR2B/SLC11A1/NOD2/CD68/HLA-DOA/WAS/CD74/PYCARD/FGL2/TREM2/CCL19/HFE
GOMF_CHROMATIN_BINDING	GOMF_CHROMATIN_BINDING	486	-0.321179	-1.60716	1.61e-06	2.6e-05	1.86e-05	6405	tags=49%, list=35%, signal=33%	ING5/CREBBP/POLR1A/RAN/WDR82/PBRM1/MBD3/CABIN1/BEND6/NOC3L/POLA1/MBD5/CHAF1B/NAP1L4/WRN/SIRT1/SUV39H1/CRAMP1/HIRA/HMGN4/SSRP1/MED12/H1-10/CTCF/UBTF/EP400/ARID1B/NCOA5/FOXO1/TPR/CTBP2/REC8/ACTR6/TNRC18/POLE3/POLR3D/STAG3L3/ZNHIT1/MLLT3/MORC2/PCNA/SIN3B/SMARCA5/DHX30/TFAM/SMARCE1/MED1/SMARCAD1/OBI1/AUTS2/NAP1L5/STAG3/STAG3L2/CLOCK/CBX1/CCNT2/RBL1/FEZF2/ARID1A/REPIN1/NCAPD2/BCAS3/FOXO3/STAG3L4/POLD1…
GOBP_VIRAL_LIFE_CYCLE	GOBP_VIRAL_LIFE_CYCLE	301	0.462532	1.80286	1.61e-06	2.6e-05	1.86e-05	2880	tags=25%, list=16%, signal=22%	MRC1/LRRC15/CD209/CXCL8/ANPEP/LTF/CCL2/PTX3/ICAM1/CCR5/ZC3H12A/CLEC5A/CCL8/MIR221/SLPI/SIGLEC1/DPP4/CD4/CIITA/ITGA5/CTSL/CCL5/VAMP8/CD74/HLA-DRB1/NRP1/CD86/CD55/ITGB3/IFITM2/APOBEC3C/TNF/FURIN/GAS6/CAV1/ITGB5/HSPA1A/LGALS9/SELPLG/TRIM38/GSN/LGALS1/TNFRSF14/F11R/ITGA2/CLDN1/ITGB1/APOBEC3G/FCN3/APOBEC3D/IFI16/PML/AXL/STOM/IFITM3/HSPA1B/ISG20/APOBEC3F/NECTIN2/P4HB/TNIP1/RESF1/SLC1A5/TNFRSF4/CXCR4/EP…
GOBP_ANTERIOR_POSTERIOR_PATTERN_SPECIFICATION	GOBP_ANTERIOR_POSTERIOR_PATTERN_SPECIFICATION	156	-0.459967	-2.0113	1.67e-06	2.69e-05	1.92e-05	3064	tags=46%, list=17%, signal=39%	CRKL/GLI3/RNF2/LRP6/ZBTB16/GDF11/HOXC4/HOXD4/AURKA/HOXC6/HEY2/HOXA6/TSHZ1/TCAP/AXIN2/HES1/HOXC9/SFRP1/PGAP1/HOXD8/HOXA10/NOTCH1/KAT2A/NOG/MIB1/NKD1/WNT3/HEY1/HOXD10/HOXC13/HOXA2/PLD6/EPB41L5/HES4/NRARP/LRP5/DMRT2/BMP2/PCGF2/GLI2/XRCC2/CDON/HOXC10/SMO/NEUROD1/HOXD9/HOXB2/DDIT3/HOXA7/ACVR2B/HOXB4/MEOX1/PBX1/MEOX2/GBX2/HOXB3/OTX1/HOXA9/LFNG/HOXB8/RIPPLY2/ARC/DLL3/HES6/TBX3/BARX1/TBX1/GPC3/HOXA11/HES…
GOMF_EXOGENOUS_PROTEIN_BINDING	GOMF_EXOGENOUS_PROTEIN_BINDING	58	0.677948	2.16108	1.7e-06	2.73e-05	1.96e-05	2880	tags=53%, list=16%, signal=45%	MRC1/CD209/ANPEP/ICAM1/CCR5/CLEC5A/DPP4/CD4/ITGA5/CD86/CD55/ITGB3/ITGB5/HSPA1A/SELPLG/TNFRSF14/F11R/ITGA2/CLDN1/ITGB1/AXL/HSPA1B/NECTIN2/SLC1A5/TNFRSF4/CXCR4/EPHA2/ITGAV/NPC1/MOG/PLSCR1
GOCC_ER_TO_GOLGI_TRANSPORT_VESICLE_MEMBRANE	GOCC_ER_TO_GOLGI_TRANSPORT_VESICLE_MEMBRANE	58	0.677404	2.15935	1.81e-06	2.89e-05	2.07e-05	2882	tags=43%, list=16%, signal=36%	AREG/HLA-DQA1/HLA-DRB5/HLA-DQB1/HLA-DQA2/CD74/HLA-DRB1/HLA-DPB1/HLA-DRA/HLA-DQB2/FOLR1/HLA-DPA1/CNIH3/HLA-F/TGFA/CD59/SEC24D/HLA-E/HLA-G/HLA-B/SREBF1/B2M/HLA-H/GRIA1/LMAN1
GOBP_EOSINOPHIL_CHEMOTAXIS	GOBP_EOSINOPHIL_CHEMOTAXIS	12	0.911831	2.08832	1.91e-06	3.05e-05	2.19e-05	1525	tags=92%, list=8%, signal=84%	CCL13/CCL7/CCL2/CCL26/CCL8/CCL4/CCL5/CCL3/LGALS3/SCG2/HRH1
GOBP_MULTI_MULTICELLULAR_ORGANISM_PROCESS	GOBP_MULTI_MULTICELLULAR_ORGANISM_PROCESS	139	0.549261	1.98551	2e-06	3.18e-05	2.28e-05	1978	tags=27%, list=11%, signal=24%	EPYC/MMP7/VDR/LIF/THBD/GJB2/TIMP1/SPP1/IL1B/STC1/FOSL1/B4GALT1/RGS2/ITGA3/ITGA5/PTAFR/HAVCR2/MMP9/TGFBR2/UCP2/IDO1/ARHGDIB/ADCY7/JUNB/LGALS9/HEXB/ITGB4/ITGA2/FOSB/EMP2/HFE/ADM/MAFF/ACSL4/VMP1/STS/IGFBP7
GOCC_MHC_PROTEIN_COMPLEX	GOCC_MHC_PROTEIN_COMPLEX	23	0.830352	2.19872	2.03e-06	3.23e-05	2.31e-05	2654	tags=87%, list=14%, signal=74%	HLA-DQA1/HLA-DOA/HLA-DRB5/HLA-DQB1/HLA-DQA2/CD74/HLA-DMA/HLA-DRB1/HLA-DPB1/HLA-DRA/HLA-DMB/HLA-DQB2/HLA-DPA1/HLA-F/MR1/HLA-E/HLA-G/HLA-B/B2M/HLA-H
GOCC_PROTEIN_COMPLEX_INVOLVED_IN_CELL_ADHESION	GOCC_PROTEIN_COMPLEX_INVOLVED_IN_CELL_ADHESION	29	0.781671	2.1809	2.1e-06	3.33e-05	2.38e-05	1480	tags=59%, list=8%, signal=54%	CTLA4/ITGAM/ITGB2/ITGA3/ITGA5/ITGA11/EMILIN1/ITGB3/ITGAL/LYN/ITGAX/ITGB5/ITGA4/ITGBL1/ITGB4/ITGA2/ITGB1
GOBP_T_CELL_DIFFERENTIATION_IN_THYMUS	GOBP_T_CELL_DIFFERENTIATION_IN_THYMUS	57	0.676767	2.15479	2.11e-06	3.33e-05	2.38e-05	1719	tags=35%, list=9%, signal=32%	IL7R/SHH/ADAM8/MAFB/IL1B/VNN1/PTPRC/DOCK2/IL1A/CD3E/RIPK3/CD74/CD3D/CARD11/EGR3/TESPA1/FZD7/PTPN2/MR1/GBA
GOBP_REGULATION_OF_CD8_POSITIVE_ALPHA_BETA_T_CELL_ACTIVATION	GOBP_REGULATION_OF_CD8_POSITIVE_ALPHA_BETA_T_CELL_ACTIVATION	17	0.853071	2.10186	2.24e-06	3.53e-05	2.53e-05	2020	tags=76%, list=11%, signal=68%	LILRB1/PTPN22/NCKAP1L/RUNX1/LILRB4/CD274/RUNX3/ZBTB7B/VSIR/IRF1/HFE/SOCS1/HLA-E
GOBP_PATTERN_SPECIFICATION_PROCESS	GOBP_PATTERN_SPECIFICATION_PROCESS	327	-0.363803	-1.74696	2.28e-06	3.58e-05	2.56e-05	3510	tags=38%, list=19%, signal=31%	CRKL/CCDC39/GPR161/GLI3/STIL/RNF2/ROBO1/LRP6/MTF2/SMARCD3/TBX5/ZBTB16/DCHS1/ZIC1/GDF11/HOXC4/HOXD4/AURKA/HOXD11/MEIS3/RTTN/RFX3/HOXC6/HEY2/HOXA6/TSHZ1/TCAP/AXIN2/SATB2/BMI1/HES1/HOXC9/IFT52/SFRP1/PGAP1/HHIP/HOXD8/HOXA10/NOTCH1/KAT2A/NOG/NDRG4/BCOR/CYP26B1/DNAAF2/MIB1/NKD1/WNT3/HEY1/VANGL2/ENKUR/EDN1/HOXD10/HOXC13/HOXA2/PLD6/RFX4/EPB41L5/ADGRG1/HES4/NRARP/LRP5/MDFI/DMRT2/BMP2/PCGF2/APC2/GLI2/NKX2-…
GOBP_DETECTION_OF_BIOTIC_STIMULUS	GOBP_DETECTION_OF_BIOTIC_STIMULUS	27	0.792271	2.18499	2.49e-06	3.9e-05	2.79e-05	2242	tags=74%, list=12%, signal=65%	LBP/CD1D/NOD2/FAP/TLR2/CLEC7A/LY96/NLRC4/TLR6/TLR1/HLA-DRB1/SSC5D/NLRP3/TREM2/C4B/TSPO/PTPRJ/NOD1/HLA-B/TLR4
GOCC_COLLAGEN_TRIMER	GOCC_COLLAGEN_TRIMER	63	0.654619	2.10576	2.57e-06	4.02e-05	2.88e-05	1339	tags=48%, list=7%, signal=44%	MARCO/COL6A3/LUM/COL1A1/COL1A2/COL6A2/COL3A1/COL8A1/COL15A1/COL5A1/C1QA/LOX/C1QB/C1QC/COL6A1/MSR1/COL7A1/COL22A1/COL8A2/CTHRC1/EMILIN1/GLDN/DCN/COL18A1/COL13A1/COLEC12/COL5A2/C1QTNF1/COL14A1/COL12A1
GOBP_RECEPTOR_SIGNALING_PATHWAY_VIA_STAT	GOBP_RECEPTOR_SIGNALING_PATHWAY_VIA_STAT	111	0.572271	2.02446	2.58e-06	4.03e-05	2.89e-05	1606	tags=32%, list=9%, signal=30%	IL6/IL7R/LIF/CCL2/CCR2/CYP1B1/IL10/SOCS3/OSM/TNFRSF18/HAMP/IL24/JAK3/CLCF1/IL10RA/BCL3/MIR221/PTPRC/CSF1R/CD300A/CCL5/HCLS1/CD40/IL6R/TNF/IL18/LYN/STAT6/CAV1/SH2B3/PTK2B/STAT5A/TNFRSF1A/IL10RB/PTPN2/CTF1
GOBP_REGULATION_OF_T_HELPER_1_TYPE_IMMUNE_RESPONSE	GOBP_REGULATION_OF_T_HELPER_1_TYPE_IMMUNE_RESPONSE	19	0.850112	2.14408	2.8e-06	4.36e-05	3.12e-05	2197	tags=74%, list=12%, signal=65%	IL1R1/CCR2/SLC11A1/IL1B/JAK3/IL4R/TNFSF4/HAVCR2/IL12RB1/IL18/ANXA1/CCL19/IL27RA/IL23A
GOBP_POSITIVE_REGULATION_OF_INTERLEUKIN_2_PRODUCTION	GOBP_POSITIVE_REGULATION_OF_INTERLEUKIN_2_PRODUCTION	27	0.790065	2.17891	2.89e-06	4.48e-05	3.21e-05	1570	tags=48%, list=9%, signal=44%	CCR2/IL1B/CLEC7A/CD4/PTPRC/IL1A/CD3E/SASH3/RUNX1/CD86/CARD11/CD83/ANXA1
GOMF_GROWTH_FACTOR_RECEPTOR_BINDING	GOMF_GROWTH_FACTOR_RECEPTOR_BINDING	95	0.601178	2.0745	2.92e-06	4.52e-05	3.24e-05	2414	tags=36%, list=13%, signal=31%	AREG/IL6/CSF3/IL1R1/IL1RN/IL10/IL11/IL1B/TLR5/EFEMP1/VEGFC/CD300LF/ITGA5/IL1A/ECM1/PYCARD/IL6R/ITGB3/SHC1/IL12RB1/LYN/HBEGF/BTC/ESM1/TGFA/EGF/FRS2/PDGFRB/PTPRJ/IL27RA/CD2AP/IL7/MYD88/GRB2
GOBP_MYD88_DEPENDENT_TOLL_LIKE_RECEPTOR_SIGNALING_PATHWAY	GOBP_MYD88_DEPENDENT_TOLL_LIKE_RECEPTOR_SIGNALING_PATHWAY	33	0.770352	2.21428	3.02e-06	4.67e-05	3.34e-05	2304	tags=58%, list=13%, signal=50%	CD14/TLR8/TLR2/TLR5/LY96/CD300LF/CD300A/TLR6/TLR1/CD36/BTK/IRAK3/IRAK2/TAB3/TLR10/IRF1/TLR4/TNIP1/MYD88
GOCC_CLATHRIN_COATED_VESICLE	GOCC_CLATHRIN_COATED_VESICLE	163	0.523394	1.93855	3.14e-06	4.82e-05	3.45e-05	2086	tags=27%, list=11%, signal=24%	AREG/CTLA4/IL7R/DAB2/CD4/FCGR1A/HLA-DQA1/RAB27A/HLA-DRB5/HLA-DQB1/HLA-DQA2/VAMP8/CD74/ROR2/DENND1C/HLA-DRB1/FCGR1B/HLA-DPB1/HLA-DRA/CEMIP/CD3D/HLA-DQB2/ADRB2/FURIN/HBEGF/BTC/FOLR1/HLA-DPA1/WIPI1/STEAP2/UNC13D/CPNE6/RAB27B/LDLRAP1/RGS19/TGFA/AP1B1/EGF/RAB13/TF/ECE1/TGOLN2/MYO1E/SLC17A7
GOCC_TERTIARY_GRANULE_LUMEN	GOCC_TERTIARY_GRANULE_LUMEN	45	0.70414	2.13484	3.14e-06	4.82e-05	3.45e-05	2617	tags=49%, list=14%, signal=42%	CXCL1/PPBP/LTF/PTX3/CAMP/HP/CHIT1/LYZ/CTSS/OSCAR/PTPN6/CTSD/MMP9/CNN2/FTH1/CTSH/CSTB/CYFIP1/QSOX1/GSDMD/B2M/HBB
GOBP_TISSUE_REMODELING	GOBP_TISSUE_REMODELING	127	0.558373	1.99733	3.18e-06	4.87e-05	3.49e-05	2546	tags=39%, list=14%, signal=34%	IL6/ACP5/LIF/CARTPT/CCR2/ADAM8/TIMP1/HAMP/SPP1/TNFRSF11A/RAC2/TGM2/TNFAIP3/SYK/CSF1R/IL1A/GPNMB/RUNX1/TCIRG1/CTHRC1/SNX10/ITGB3/BGN/IL18/ADRB2/TGFB1/CAV1/LRRK1/TPP1/TMEM119/PDK4/MMP14/PTK2B/LIPA/UBASH3B/TNFRSF11B/AXL/MITF/TF/TMBIM1/SEMA3C/IL7/IL23A/FLNA/LTBP3/DDR2/INPP5D/EPHA2/ACE/NCDN
GOBP_SKIN_DEVELOPMENT	GOBP_SKIN_DEVELOPMENT	175	0.514439	1.91707	3.3e-06	5.05e-05	3.62e-05	1765	tags=26%, list=10%, signal=23%	PI3/LCE1C/COL1A1/VDR/SHH/COL1A2/COL3A1/KRT17/ADAMTS2/SFN/KRT75/KRT18/COL5A1/FST/CSTA/ST14/INHBA/GAL/LTB/ITGA3/CTSL/RUNX1/AQP3/PPL/FOSL2/HPSE/ALOX15B/TNF/ERRFI1/FURIN/COL5A2/CNFN/CTSK/ITGB4/ZFP36/ITGA2/CLDN1/CD109/UGCG/ANXA1/TRADD/SNAI1/ADAM9/GBA/PLAAT4
GOBP_POSITIVE_REGULATION_OF_T_CELL_MEDIATED_IMMUNITY	GOBP_POSITIVE_REGULATION_OF_T_CELL_MEDIATED_IMMUNITY	40	0.733653	2.17959	3.33e-06	5.07e-05	3.63e-05	2860	tags=62%, list=16%, signal=53%	IL6/IL1R1/CD1D/IL1B/PTPRC/TNFSF4/SASH3/HLA-DRB1/HLA-DRA/IL12RB1/NLRP3/IL18/HLA-F/MR1/AZGP1/HLA-E/HLA-G/NECTIN2/HLA-B/IL23A/B2M/HLA-H/FZD5/MALT1/CYRIB
GOCC_COATED_VESICLE_MEMBRANE	GOCC_COATED_VESICLE_MEMBRANE	158	0.521733	1.91383	3.34e-06	5.08e-05	3.64e-05	3028	tags=32%, list=17%, signal=27%	AREG/IL7R/DAB2/CD4/FCGR1A/HLA-DQA1/HLA-DRB5/HLA-DQB1/HLA-DQA2/VAMP8/CD74/ROR2/HLA-DRB1/FCGR1B/HLA-DPB1/HLA-DRA/CEMIP/CD3D/HLA-DQB2/KDELR3/ADRB2/HBEGF/BTC/FOLR1/HLA-DPA1/CNIH3/LDLRAP1/HLA-F/TGFA/AP1B1/EGF/CD59/COPZ2/SEC24D/TF/HLA-E/TGOLN2/HLA-G/SLC17A7/HLA-B/SREBF1/DENND1A/B2M/HLA-H/GRIA1/DIPK2A/FZD5/LMAN1/M6PR/VAMP3
GOBP_LYMPHOCYTE_HOMEOSTASIS	GOBP_LYMPHOCYTE_HOMEOSTASIS	46	0.698368	2.11862	3.45e-06	5.24e-05	3.76e-05	1404	tags=33%, list=8%, signal=30%	IL2RA/TNFSF14/JAK3/TNFAIP3/NCKAP1L/RIPK3/CD74/TCIRG1/GAPT/LYN/CORO1A/PMAIP1/FAS/LGALS9/TNFSF13B
GOMF_PEPTIDASE_ACTIVATOR_ACTIVITY	GOMF_PEPTIDASE_ACTIVATOR_ACTIVITY	41	0.719431	2.14316	3.5e-06	5.3e-05	3.8e-05	2832	tags=41%, list=15%, signal=35%	SFRP2/CTSC/PCOLCE/FBLN1/FN1/NLRC4/PYCARD/NKX3-1/CAV1/ATP2A3/CASP1/CTSH/VSIR/NOD1/MAL/PCOLCE2/RPS27L
GOBP_LEUKOCYTE_ADHESION_TO_VASCULAR_ENDOTHELIAL_CELL	GOBP_LEUKOCYTE_ADHESION_TO_VASCULAR_ENDOTHELIAL_CELL	36	0.737001	2.13378	3.61e-06	5.45e-05	3.9e-05	1983	tags=47%, list=11%, signal=42%	IL6/ICAM1/GCNT1/ALOX5/ITGB2/MIR221/SELL/PTAFR/CXCL12/SLC39A8/TNF/SPN/SELPLG/ITGA4/ITGB1/CX3CR1/VCAM1
GOCC_CLATHRIN_COATED_ENDOCYTIC_VESICLE_MEMBRANE	GOCC_CLATHRIN_COATED_ENDOCYTIC_VESICLE_MEMBRANE	32	0.763479	2.17522	3.62e-06	5.45e-05	3.9e-05	1199	tags=44%, list=7%, signal=41%	FCGR1A/HLA-DQA1/HLA-DRB5/HLA-DQB1/HLA-DQA2/CD74/ROR2/HLA-DRB1/FCGR1B/HLA-DPB1/HLA-DRA/HLA-DQB2/HBEGF/HLA-DPA1
GOBP_REGULATION_OF_T_HELPER_CELL_DIFFERENTIATION	GOBP_REGULATION_OF_T_HELPER_CELL_DIFFERENTIATION	28	0.794344	2.20697	3.64e-06	5.47e-05	3.92e-05	2319	tags=64%, list=13%, signal=56%	NFKBIZ/JAK3/ZC3H12A/IL4R/TNFSF4/HLA-DRB1/CD86/HLA-DRA/IL12RB1/NLRP3/IL18/ZBTB7B/ANXA1/CCL19/IL23A/LOXL3/NFKBID/BCL6
GOBP_FOREBRAIN_DEVELOPMENT	GOBP_FOREBRAIN_DEVELOPMENT	296	-0.364585	-1.71732	3.76e-06	5.64e-05	4.04e-05	2664	tags=30%, list=15%, signal=26%	NTRK2/NFIB/XAB2/NME1/SATB2/METTL3/HES1/SEMA5A/KIF14/KDM1A/PGAP1/DISC1/CDK5R2/H2AX/CCDC85C/NOTCH1/KAT2A/NOG/TMEM108/TOP2B/TACC2/C12orf57/PLXNA4/RFX4/POU3F3/ATAT1/SLC32A1/ADGRG1/FEZ1/CDK5R1/MFSD2A/SOX2/EZH2/POU4F1/BMP2/GLI2/PLCB1/PTCHD1/CHD7/SLITRK5/DRD2/CDON/OPHN1/SMO/PPARGC1A/NEUROD1/SLIT1/RAC3/CHRNB2/SOX1/NDNF/ERBB4/POU3F1/DRAXIN/RELN/WNT7A/CNTNAP2/EPHA5/FOXG1/FAT4/VAX2/WDR62/PTPRS/GBX2/EFNA2/OT…
GOBP_T_CELL_ACTIVATION_VIA_T_CELL_RECEPTOR_CONTACT_WITH_ANTIGEN_BOUND_TO_MHC_MOLECULE_ON_ANTIGEN_PRESENTING_CELL	GOBP_T_CELL_ACTIVATION_VIA_T_CELL_RECEPTOR_CONTACT_WITH_ANTIGEN_BOUND_TO_MHC_MOLECULE_ON_ANTIGEN_PRESENTING_CELL	10	0.924342	2.03201	4.01e-06	6.01e-05	4.3e-05	1159	tags=90%, list=6%, signal=84%	ICAM1/LILRB1/HAVCR2/HLA-DMB/APBB1IP/ITGAL/FGL2/LGALS3/LGALS9
GOBP_DENDRITIC_CELL_MIGRATION	GOBP_DENDRITIC_CELL_MIGRATION	25	0.808801	2.16736	4.03e-06	6.01e-05	4.31e-05	1573	tags=56%, list=9%, signal=51%	SLAMF8/CCR2/CXCR2/ALOX5/CCR1/CCR5/TRPM2/CCL5/PIK3CG/GPR183/DOCK8/GAS6/LGALS9/CCL19
GOBP_EPITHELIAL_CELL_APOPTOTIC_PROCESS	GOBP_EPITHELIAL_CELL_APOPTOTIC_PROCESS	85	0.601665	2.0385	4.07e-06	6.06e-05	4.34e-05	2199	tags=33%, list=12%, signal=29%	IL6/THBS1/SERPINE1/CCL2/IL10/HMOX1/ICAM1/KRT18/PLA2R1/TNFAIP3/ANGPTL4/PIK3CG/CD40/TGFBR2/TNF/CD248/GAS6/SCG2/ITGA4/GSN/ZFP36/ARRB2/SFRP4/KRIT1/CAST/NUPR1/HLA-G/CFLAR
GOBP_REGULATION_OF_RESPONSE_TO_WOUNDING	GOBP_REGULATION_OF_RESPONSE_TO_WOUNDING	114	0.568998	2.0163	4.2e-06	6.24e-05	4.47e-05	3049	tags=44%, list=17%, signal=37%	THBS1/SERPINE1/THBD/IL10/PLAUR/SPP1/SIGLEC10/ALOX5/FAP/MIR221/TNFAIP3/CLEC7A/PLAU/CD36/SERPING1/HPSE/TNF/PROS1/PRKCD/SMOC2/GRN/CAV1/SH2B3/HBEGF/C1QTNF1/CLDN1/ITGB1/CD109/TBXA2R/UBASH3B/ANXA1/TNFRSF12A/MYLK/ENPP4/PHLDB2/CCN4/FLNA/RREB1/CXCR4/DMTN/TFPI/CERS2/PDGFB/NOS3/F12/F3/RTN4RL1/SCARF1/CNTF/SERPINF2
GOBP_HOMEOSTASIS_OF_NUMBER_OF_CELLS	GOBP_HOMEOSTASIS_OF_NUMBER_OF_CELLS	209	0.488516	1.84783	4.28e-06	6.34e-05	4.54e-05	1738	tags=20%, list=9%, signal=18%	IL2RA/CXCL6/IL6/IL7R/TNFSF14/HMOX1/PLA2G2A/HAMP/MAFB/JAK3/PIK3CD/MIR221/TNFAIP3/INHBA/NCKAP1L/SPI1/IKZF1/HCLS1/SASH3/RIPK3/GPR183/CD74/TCIRG1/CSF1/GAPT/CARD11/LYN/CORO1A/SH2B3/PMAIP1/FAS/HSPA1A/LGALS9/MERTK/ZFP36/TNFSF13B/LIPA/DYRK3/ANXA1/PTPN2/GBA/AXL
GOBP_RESPONSE_TO_PROTOZOAN	GOBP_RESPONSE_TO_PROTOZOAN	15	0.869977	2.08231	4.36e-06	6.44e-05	4.61e-05	734	tags=60%, list=4%, signal=58%	IL10/BATF/SLC11A1/BCL3/IL4R/CLEC7A/CD40/GBP2/IRF8
GOBP_REGULATION_OF_EXTRINSIC_APOPTOTIC_SIGNALING_PATHWAY	GOBP_REGULATION_OF_EXTRINSIC_APOPTOTIC_SIGNALING_PATHWAY	134	0.546522	1.95728	4.43e-06	6.5e-05	4.66e-05	2845	tags=39%, list=16%, signal=33%	SFRP2/THBS1/SERPINE1/HMOX1/ICAM1/IL1B/G0S2/MIR221/TNFAIP3/INHBA/PTPRC/IL1A/TNFRSF10A/TMC8/PYCARD/LTBR/TNF/SNAI2/LGALS3/CAV1/TNFSF10/PMAIP1/FAS/HSPA1A/SCG2/TRAF1/GCLM/ITPRIP/TRADD/TNFRSF10B/TNFRSF12A/PML/CASP8/TNFSF12/HSPA1B/ATF3/TGFBR1/SP100/TMBIM1/GPX1/IL7/CYLD/CFLAR/UNC5B/DEPTOR/PDIA3/ITGAV/NOL3/HGF/NOS3/RFFL/MCL1
GOBP_REGULATION_OF_CELL_SHAPE	GOBP_REGULATION_OF_CELL_SHAPE	140	0.55619	2.01331	4.43e-06	6.5e-05	4.66e-05	2464	tags=32%, list=13%, signal=28%	CCL13/CCL7/CCL2/ICAM1/HCK/ITGB2/RAC2/FN1/RHOH/CSF1R/FMNL1/FBLIM1/FGR/FGD2/CCL3/FES/PLXND1/EPB41L3/CORO1A/MYH9/PEAK3/CDC42EP5/HEXB/PDPN/LST1/PTK2B/RHOG/F11R/FGD3/ARHGAP18/ANXA1/RHOD/ARHGAP15/SEMA4A/PLXNA1/ARAP1/BVES/PLXNB2/CYFIP1/ERMN/MSN/SYNE3/DMTN/DLC1/PARVB
GOBP_PLATELET_AGGREGATION	GOBP_PLATELET_AGGREGATION	48	0.693506	2.11087	4.44e-06	6.5e-05	4.66e-05	2775	tags=54%, list=15%, signal=46%	FN1/SYK/PLEK/FERMT3/MYL9/PIK3CG/PTPN6/ITGB3/PRKCD/LYN/SH2B3/MYH9/C1QTNF1/PDPN/RAP2B/F11R/HSPB1/UBASH3B/CLIC1/MYL12A/TLN1/FLNA/DMTN/HBB/ACTB/VCL
GOBP_REGULATION_OF_MAP_KINASE_ACTIVITY	GOBP_REGULATION_OF_MAP_KINASE_ACTIVITY	260	0.468232	1.80455	4.44e-06	6.5e-05	4.66e-05	2593	tags=28%, list=14%, signal=25%	DKK1/SFRP2/THBS1/IGFBP6/S100A12/ADAM8/C5AR1/FPR1/NOD2/TNFRSF11A/IL1B/PTPN22/RGS2/PIK3R5/PTPRC/SYK/CD300A/TLR6/PIK3CG/CD40/CD74/ROR2/PTPN6/PIK3R6/RGS4/FGD2/DUSP1/SHC1/TNF/MLKL/PRKCD/LYN/TGFB1/PDE6G/PROK1/CAV1/SH2B3/SPRED3/DUSP2/IRAK3/IRAK2/PTK2B/SAA1/MAP4K1/TAB3/CCL19/TGFA/IQGAP1/MAP3K6/GBA/TRIB1/EGF/FRS2/PDGFRB/RGS14/PTPRJ/TF/MAP2K3/TPD52L1/MDFIC/ARRB1/GADD45B/NOD1/DUSP5/TLR4/GDF15/GNG3/CXCR4/HIP…
GOBP_NEUROINFLAMMATORY_RESPONSE	GOBP_NEUROINFLAMMATORY_RESPONSE	29	0.77085	2.15072	4.62e-06	6.74e-05	4.83e-05	1480	tags=52%, list=8%, signal=48%	IL6/PTGS2/CTSC/IL1B/TNFRSF1B/CST7/PTPRC/MMP9/CCL3/TNF/IL18/GRN/SPHK1/TREM2/ITGB1
GOBP_REGULATION_OF_NEUTROPHIL_CHEMOTAXIS	GOBP_REGULATION_OF_NEUTROPHIL_CHEMOTAXIS	27	0.784279	2.16295	4.77e-06	6.95e-05	4.98e-05	1573	tags=48%, list=9%, signal=44%	CXCL8/LBP/C5AR1/C5AR2/NOD2/RAC2/DPP4/NCKAP1L/C3AR1/CD74/MPP1/BST1/CCL19
GOBP_NEGATIVE_REGULATION_OF_INTERFERON_GAMMA_PRODUCTION	GOBP_NEGATIVE_REGULATION_OF_INTERFERON_GAMMA_PRODUCTION	24	0.798399	2.12659	4.95e-06	7.19e-05	5.15e-05	1738	tags=67%, list=9%, signal=60%	IL10/NOD2/LILRB1/ZC3H12A/LAPTM5/INHBA/TNFSF4/LILRB4/HAVCR2/HLA-DRB1/CD274/GAS6/LGALS9/PDCD1LG2/VSIR/AXL
GOBP_LYSOSOME_LOCALIZATION	GOBP_LYSOSOME_LOCALIZATION	66	0.647327	2.10764	5.09e-06	7.39e-05	5.29e-05	1367	tags=30%, list=7%, signal=28%	HMOX1/PIK3CD/ADGRE2/RAC2/CD84/IL4R/SYK/CD300A/MILR1/PIK3CG/VAMP8/STXBP2/FGR/FES/LYN/BTK/LGALS9/MYH9/LAT2/UNC13D
GOBP_ANTIGEN_PROCESSING_AND_PRESENTATION_OF_PEPTIDE_ANTIGEN_VIA_MHC_CLASS_I	GOBP_ANTIGEN_PROCESSING_AND_PRESENTATION_OF_PEPTIDE_ANTIGEN_VIA_MHC_CLASS_I	96	0.597488	2.06587	5.3e-06	7.66e-05	5.49e-05	3028	tags=33%, list=17%, signal=28%	IFI30/FCER1G/CYBB/NCF4/NCF2/FCGR1A/VAMP8/NCF1/FCGR1B/CD36/CYBA/ITGB5/CLEC4A/ERAP2/HLA-F/MR1/HFE/AZGP1/TAPBP/SEC24D/HLA-E/HLA-G/PSMB10/HLA-B/PDIA3/ACE/B2M/HLA-H/ITGAV/ERAP1/TAPBPL/VAMP3
GOBP_POSITIVE_T_CELL_SELECTION	GOBP_POSITIVE_T_CELL_SELECTION	24	0.79809	2.12577	5.31e-06	7.66e-05	5.49e-05	2200	tags=62%, list=12%, signal=55%	IL6/SHH/BATF/PTPRC/DOCK2/CTSL/CD3E/CD74/IL6R/IL12RB1/CD3D/SPN/PTPN2/IL23A/LOXL3
GOMF_CHEMOKINE_BINDING	GOMF_CHEMOKINE_BINDING	20	0.821347	2.09289	5.53e-06	7.97e-05	5.71e-05	2709	tags=85%, list=15%, signal=73%	CCR2/CXCR2/CCR1/CCR5/A2M/ITGB3/CCRL2/ACKR1/PLP2/ITGA4/PDPN/ZFP36/ITGB1/CX3CR1/CXCR4/ITGAV/CCR10
GOBP_POSITIVE_REGULATION_OF_ACUTE_INFLAMMATORY_RESPONSE	GOBP_POSITIVE_REGULATION_OF_ACUTE_INFLAMMATORY_RESPONSE	17	0.840134	2.06998	5.73e-06	8.23e-05	5.9e-05	1080	tags=65%, list=6%, signal=61%	IL6/PTGS2/ADAM8/OSM/TNFRSF11A/IL1B/C3/PIK3CG/TNF/OSMR/BTK
GOBP_KERATINIZATION	GOBP_KERATINIZATION	27	0.781807	2.15613	5.98e-06	8.57e-05	6.14e-05	1285	tags=41%, list=7%, signal=38%	PI3/LCE1C/KRT17/SFN/KRT75/KRT18/CSTA/ST14/PPL/FURIN/CNFN
GOBP_BONE_RESORPTION	GOBP_BONE_RESORPTION	50	0.697918	2.14484	6.1e-06	8.73e-05	6.25e-05	2546	tags=54%, list=14%, signal=47%	IL6/ACP5/CARTPT/ADAM8/HAMP/SPP1/TNFRSF11A/RAC2/TNFAIP3/SYK/CSF1R/TCIRG1/SNX10/ITGB3/ADRB2/LRRK1/TPP1/TMEM119/PDK4/PTK2B/UBASH3B/TNFRSF11B/TF/IL7/LTBP3/INPP5D/NCDN
GOCC_FICOLIN_1_RICH_GRANULE_LUMEN	GOCC_FICOLIN_1_RICH_GRANULE_LUMEN	118	0.558297	1.9869	6.16e-06	8.8e-05	6.3e-05	3833	tags=41%, list=21%, signal=32%	HK3/SERPINA1/CTSZ/ALOX5/MNDA/CTSB/CTSS/HSPA6/AMPD3/CFD/BIN2/CTSD/MMP9/MVP/OSTF1/CRISPLD2/PLEKHO2/FGL2/GMFG/HSPA1A/PYGL/GSN/FTH1/CTSH/HSPA1B/PKM/CSTB/GLB1/GSDMD/GUSB/COTL1/HBB/ATG7/VCL/IMPDH1/ARSB/DBNL/ACTR2/CAT/ASAH1/ALDOA/MAPK14/ARPC5/PGM2/CANT1/ALAD/CAPN1/PNP
GOBP_POSITIVE_REGULATION_OF_RESPONSE_TO_CYTOKINE_STIMULUS	GOBP_POSITIVE_REGULATION_OF_RESPONSE_TO_CYTOKINE_STIMULUS	48	0.688698	2.09624	6.25e-06	8.89e-05	6.37e-05	2375	tags=40%, list=13%, signal=35%	MMP12/IL1R1/TLR2/LAPTM5/CD300LF/CD74/CSF1/CASP4/GAS6/HSPA1A/IKBKE/AGPAT2/TREM2/CASP1/AXL/HSPA1B/IL7/TLR4/CXCR4
GOBP_AGING	GOBP_AGING	249	0.472169	1.80754	6.3e-06	8.95e-05	6.41e-05	2814	tags=27%, list=15%, signal=23%	MME/MMP7/DKK1/RETN/SERPINE1/GJB2/TIMP1/IL10/BCL2A1/ICAM1/ALDH3A1/PLA2R1/HAMP/CTSC/C1QA/CD68/SOD2/TNFRSF1B/ITGB2/SPI1/ASS1/LOXL2/TGFBR2/UCP2/DCN/APOD/PRKCD/CDKN1A/TWIST1/NFKB2/GSN/GJB6/CLDN1/GCLM/KCNMB1/SERPINF1/ERO1A/NQO1/ADM/PML/GBA/TSPO/LMNA/CDKN2B/PDGFRB/LIMS1/VCAM1/PLK2/HLA-G/NEK6/COL4A2/CCN2/SREBF1/LITAF/BCL6/GRB2/JUN/INPP5D/MBD2/ECRG4/B2M/NPY2R/FOS/ATG7/MT-ATP6/IRAK1
GOCC_PLATELET_ALPHA_GRANULE_LUMEN	GOCC_PLATELET_ALPHA_GRANULE_LUMEN	52	0.691888	2.15222	6.38e-06	9.04e-05	6.48e-05	1815	tags=40%, list=10%, signal=36%	F13A1/THBS1/PPBP/SERPINE1/TIMP1/SERPINA1/SRGN/FN1/FERMT3/VEGFC/CFD/TOR4A/SERPING1/A2M/PROS1/TGFB1/GAS6/ISLR/SERPINA3/EGF/ACTN1
GOBP_DNA_DEPENDENT_DNA_REPLICATION	GOBP_DNA_DEPENDENT_DNA_REPLICATION	145	-0.442615	-1.90116	6.42e-06	9.08e-05	6.51e-05	7472	tags=67%, list=41%, signal=40%	METTL4/MCM6/ATRX/CCNE2/FEN1/RFC1/RFWD3/WRNIP1/EME2/POLD2/DNAJA3/UPF1/TERF2/POLD3/RPA1/NBN/GINS4/TERF1/NOC3L/POLA1/SETMAR/SENP2/ORC2/RPA2/WRN/STOML2/ALYREF/POLE3/PCNA/DDX23/POLA2/MRE11/E2F7/MCM3/POLD1/SRPK2/POLG2/WIZ/MMS22L/LIG3/TOPBP1/MCM2/CDC6/CDC7/FBXO5/PRIM1/EXD2/ORC3/GEN1/ZRANB3/MCM4/DBF4B/RFC4/POLB/ORC4/TWNK/TONSL/TIMELESS/PRIM2/CENPX/RFC5/DDX11/RECQL4/FANCM/CDK2AP1/POLE/CDT1/LIG1/DBF4/DSCC1…
GOBP_NEGATIVE_REGULATION_OF_INNATE_IMMUNE_RESPONSE	GOBP_NEGATIVE_REGULATION_OF_INNATE_IMMUNE_RESPONSE	49	0.70656	2.16144	6.65e-06	9.39e-05	6.72e-05	2479	tags=47%, list=14%, signal=41%	MMP12/SLAMF8/VSIG4/LILRB1/TNFAIP3/HAVCR2/PPARG/SERPING1/A2M/GRN/LGALS9/IRAK3/SERPINB9/ARRB2/HLA-F/PTPN2/IFI16/SAMHD1/HLA-E/HLA-G/HLA-B/NR1H3/MICA
GOBP_REGULATION_OF_LEUKOCYTE_MEDIATED_CYTOTOXICITY	GOBP_REGULATION_OF_LEUKOCYTE_MEDIATED_CYTOTOXICITY	49	0.70558	2.15844	6.87e-06	9.66e-05	6.92e-05	2654	tags=61%, list=14%, signal=53%	CXCL6/IL7R/FCGR2B/ICAM1/CD1D/LILRB1/ITGAM/VAV1/PTPRC/RIPK3/HAVCR2/HLA-DRB1/TYROBP/PIK3R6/HLA-DRA/IL12RB1/LGALS9/SERPINB9/ARRB2/HLA-F/MR1/AZGP1/HLA-E/HLA-G/NECTIN2/HLA-B/IL23A/MICA/B2M/HLA-H
GOBP_MODULATION_BY_SYMBIONT_OF_ENTRY_INTO_HOST	GOBP_MODULATION_BY_SYMBIONT_OF_ENTRY_INTO_HOST	36	0.729898	2.11322	6.93e-06	9.73e-05	6.97e-05	3008	tags=61%, list=16%, signal=51%	CXCL8/PTX3/CD4/CIITA/CD74/HLA-DRB1/IFITM2/CAV1/LGALS9/TRIM38/GSN/LGALS1/FCN3/IFITM3/NECTIN2/P4HB/IFITM1/ITGAV/TRIM21/LY6E/TRIM22/TRIM14
GOBP_REGULATION_OF_CELL_SUBSTRATE_ADHESION	GOBP_REGULATION_OF_CELL_SUBSTRATE_ADHESION	179	0.507586	1.89656	6.97e-06	9.75e-05	6.99e-05	3045	tags=38%, list=17%, signal=32%	MMP12/COL1A1/THBS1/SERPINE1/COL8A1/RAC2/FBLN1/ITGA3/PLAU/FN1/ITGA5/CD3E/CCN1/DOCK5/NRP1/EMILIN1/CD36/CASS4/FBLN2/CSF1/APOD/RRAS/BST1/MELTF/SDC4/PDPN/LGALS1/POSTN/FZD7/S100A10/UNC13D/MMP14/PTK2B/HAS2/SPOCK2/MYADM/EMP2/IQGAP1/LIMS1/PHLDB2/PTPRJ/THY1/RIN2/EFEMP2/EPHA3/P4HB/EDIL3/FLNA/BCL6/SLC9A1/RREB1/DMTN/DLC1/EGFLAM/DUSP3/GBP1/NPY2R/SPOCK1/ARPC2/VCL/ADAM15/PDGFB/NEDD9/NID1/ACVRL1/ACER2/ANGPT2/CIB1
GOBP_REGULATION_OF_WOUND_HEALING	GOBP_REGULATION_OF_WOUND_HEALING	86	0.609612	2.07301	6.98e-06	9.75e-05	6.99e-05	2861	tags=47%, list=16%, signal=39%	THBS1/SERPINE1/THBD/PLAUR/ALOX5/FAP/MIR221/TNFAIP3/CLEC7A/PLAU/CD36/SERPING1/HPSE/TNF/PROS1/PRKCD/SMOC2/CAV1/SH2B3/HBEGF/C1QTNF1/CLDN1/ITGB1/CD109/TBXA2R/UBASH3B/ANXA1/TNFRSF12A/MYLK/ENPP4/PHLDB2/CCN4/RREB1/CXCR4/DMTN/TFPI/PDGFB/NOS3/F12/F3
GOBP_NEGATIVE_REGULATION_OF_B_CELL_ACTIVATION	GOBP_NEGATIVE_REGULATION_OF_B_CELL_ACTIVATION	28	0.783883	2.17791	7.08e-06	9.88e-05	7.08e-05	1243	tags=46%, list=7%, signal=43%	CTLA4/FCGR2B/IL10/MNDA/TNFAIP3/LAPTM5/INHBA/CD300A/SAMSN1/TYROBP/LYN/BTK/TBC1D10C
GOBP_POSITIVE_REGULATION_OF_NEUTROPHIL_MIGRATION	GOBP_POSITIVE_REGULATION_OF_NEUTROPHIL_MIGRATION	24	0.792692	2.11139	7.17e-06	9.98e-05	7.15e-05	668	tags=38%, list=4%, signal=36%	CXCL8/IL1R1/ADAM8/LBP/C5AR1/RAC2/NCKAP1L/C3AR1/CD74
GOCC_PLASMA_MEMBRANE_SIGNALING_RECEPTOR_COMPLEX	GOCC_PLASMA_MEMBRANE_SIGNALING_RECEPTOR_COMPLEX	144	0.533903	1.93838	7.21e-06	0.000100087	7.17e-05	2161	tags=37%, list=12%, signal=33%	IL2RA/IL6/CSF2RB/ITGAM/IL2RB/ITGB2/TLR2/TRBV28/CD4/ITGA3/SYK/ITGA5/CD3E/TLR6/CD40/TLR1/PTPN6/ITGA11/EMILIN1/IL6R/ITGB3/IL12RB1/CD3D/APBB1IP/OSMR/ITGAL/TRAC/LYN/TRBC2/ITGAX/ITGB5/IL13RA1/TRAF1/RAMP3/ITGA4/ITGBL1/ITGB4/CNIH3/PTK2B/ITGA2/ITGB1/TRBJ2-3/IL10RB/CD79B/CHRNA9/HFE/TGFBR1/TF/IL27RA/CACNG3/TRDC/CD8A/ITGA9
GOBP_NEGATIVE_REGULATION_OF_LOCOMOTION	GOBP_NEGATIVE_REGULATION_OF_LOCOMOTION	267	0.459921	1.77946	7.25e-06	0.000100417	7.19e-05	2125	tags=24%, list=12%, signal=22%	SFRP2/SHH/THBS1/COL3A1/SLAMF8/SERPINE1/CCL2/CYP1B1/TIMP1/CXCL13/HMOX1/C5AR2/IL24/STC1/PTGER4/MIR221/PTPRU/FBLN1/DPP4/AIF1/CD300A/TMIGD3/WAS/ARHGAP4/CXCL12/IGFBP3/MAPK15/CD74/NRP1/PPARG/EMILIN1/SPINT2/DUSP1/ALOX15B/TNF/DCN/ARHGDIB/APOD/TGFB1/RIN3/NBL1/ENG/RRAS/SULF1/RAP2B/TBXA2R/SERPINF1/KRIT1/PTPN2/SEMA7A/TRIB1/ATP2B4/MITF/CX3CR1/SEMA4A/PHLDB2/PTPRJ/THY1/SP100/IL27RA/SEMA3C/ARRDC3/ADORA1/SEMA3A
GOBP_NEGATIVE_REGULATION_OF_B_CELL_PROLIFERATION	GOBP_NEGATIVE_REGULATION_OF_B_CELL_PROLIFERATION	15	0.864208	2.0685	7.29e-06	0.000100733	7.22e-05	1080	tags=53%, list=6%, signal=50%	CTLA4/FCGR2B/IL10/MNDA/CD300A/TYROBP/LYN/BTK
GOBP_INTERLEUKIN_10_PRODUCTION	GOBP_INTERLEUKIN_10_PRODUCTION	42	0.710131	2.13015	7.39e-06	0.000101891	7.3e-05	1553	tags=55%, list=8%, signal=50%	IL6/LILRA5/FCGR2B/NOD2/JAK3/LILRB1/BCL3/TLR2/CLEC7A/TNFSF4/SYK/SASH3/LILRB4/HLA-DRB1/TYROBP/PYCARD/CD274/IDO1/LGALS9/PDCD1LG2/TREM2/CD83/VSIR
GOBP_POSITIVE_REGULATION_OF_MONOCYTE_CHEMOTAXIS	GOBP_POSITIVE_REGULATION_OF_MONOCYTE_CHEMOTAXIS	15	0.863771	2.06746	7.41e-06	0.00010197	7.3e-05	860	tags=60%, list=5%, signal=57%	FPR2/SERPINE1/CCR2/CCR1/AIF1/CCL5/CXCL12/LGMN/PLA2G7
GOBP_DEFENSE_RESPONSE_TO_GRAM_NEGATIVE_BACTERIUM	GOBP_DEFENSE_RESPONSE_TO_GRAM_NEGATIVE_BACTERIUM	36	0.728457	2.10905	7.49e-06	0.000102782	7.36e-05	2451	tags=69%, list=13%, signal=60%	CXCL6/IL6/LTF/SERPINE1/CAMP/LBP/IGHM/LYZ/SLC11A1/RNASE3/MPEG1/CD4/RNASE6/PYCARD/IL6R/SSC5D/RARRES2/TNFRSF14/MR1/H2BC11/IL23A/TLR4/H2BC12/GSDMD/CHGA
GOBP_CARBOHYDRATE_DERIVATIVE_CATABOLIC_PROCESS	GOBP_CARBOHYDRATE_DERIVATIVE_CATABOLIC_PROCESS	166	0.51076	1.88852	7.61e-06	0.000104227	7.47e-05	2472	tags=34%, list=13%, signal=30%	LYVE1/MMP12/LUM/CHI3L1/CHI3L2/CHIT1/TYMP/DPYD/SDC1/MAN1A1/AOAH/AMPD3/CTSL/FUCA1/HPSE/CEMIP/ADAMTS12/APOBEC3C/CD44/DCN/ADA2/BGN/UPP1/PRKCD/TGFB1/NPL/OMD/SDC4/HEXB/RENBP/NAGA/HSPG2/APOBEC3G/HPRT1/APOBEC3D/GPC5/CEMIP2/ENPP4/GBA/EDEM1/MGAT1/HEXA/GM2A/SAMHD1/MANBA/APOBEC3F/ABCD1/NUDT18/NUDT7/SLC9A1/GLB1/MBD4/HGSNAT/CTBS/GPC4/SDC2/GUSB
GOMF_IMMUNOGLOBULIN_BINDING	GOMF_IMMUNOGLOBULIN_BINDING	16	0.856052	2.06931	8.35e-06	0.000114167	8.18e-05	1900	tags=81%, list=10%, signal=73%	FCGR2B/FCGR2C/FCGR3A/FCGR2A/FCGR3B/FCER1G/CD4/FCGR1A/FCGR1B/LGALS3/CD22/LILRA2/FCGRT
GOBP_OSTEOCLAST_DIFFERENTIATION	GOBP_OSTEOCLAST_DIFFERENTIATION	77	0.622122	2.07543	8.38e-06	0.000114307	8.19e-05	2778	tags=51%, list=15%, signal=43%	LTF/CARTPT/LILRB3/MAFB/TNFRSF11A/LILRB1/CCR1/OSCAR/CEBPB/CSF1R/GPR183/LILRB4/TYROBP/TCIRG1/SNX10/CCL3/CSF1/TNF/ANXA2/JUNB/LRRK1/FBN1/FSTL3/TREM2/SBNO2/CD109/UBASH3B/GPR68/MITF/TF/CCN4/FOXP1/IL23A/TLR4/INPP5D/EPHA2/FOS/TFE3/TLR3
GOCC_POSTSYNAPTIC_MEMBRANE	GOCC_POSTSYNAPTIC_MEMBRANE	209	-0.405933	-1.84796	8.56e-06	0.000116569	8.35e-05	2953	tags=36%, list=16%, signal=30%	LRFN5/CACNG4/CRKL/ZC4H2/LHFPL4/CHRM3/CHRNA4/HIP1/ADCY1/SNTA1/LRFN2/KCNC2/DAGLA/F2R/MX1/LRRC4/LRRC4B/CNKSR2/LRRTM2/KCNJ4/DBN1/EPHA4/LRFN1/NLGN1/GRIA2/LIN7B/SHISA7/PCDH17/EFNB3/CLSTN2/CACNG8/GPHN/DRD2/ADAM22/CHRNB2/ERBB4/ATP2B2/CDH10/LRRTM4/GRIA3/GLRA2/GABBR1/GRIK3/CACNG5/LRRTM1/EPHA7/FLRT3/CACNG7/GABBR2/SHISA6/GSG1L/GRIK2/CNTN1/PTPRS/DGKB/KCND2/LRRTM3/SLITRK2/NLGN3/KCNB1/RGS9/GRIN2C/PTPRT/DCC/CHRN…
GOBP_NEGATIVE_REGULATION_OF_LEUKOCYTE_APOPTOTIC_PROCESS	GOBP_NEGATIVE_REGULATION_OF_LEUKOCYTE_APOPTOTIC_PROCESS	38	0.725624	2.12747	8.83e-06	0.000119854	8.59e-05	2344	tags=50%, list=13%, signal=44%	IL7R/NOD2/JAK3/LILRB1/CCL5/HCLS1/CXCL12/CD74/DOCK8/IDO1/ST3GAL1/CD27/GAS6/MERTK/CCL19/AXL/FOXP1/BCL6/PTCRA
GOBP_PROTEIN_MATURATION	GOBP_PROTEIN_MATURATION	232	0.475466	1.81069	9.33e-06	0.00012646	9.06e-05	1804	tags=18%, list=10%, signal=17%	MME/SHH/THBS1/IL1R2/SERPINE1/ADAM8/ADAMTS2/HP/CTSZ/CPXM2/C1R/CTSS/SRGN/CST7/PLAU/NLRC4/CTSL/C1RL/RUNX1/PYCARD/LGMN/CPD/BACE2/CES1/PCSK1/CASP4/FURIN/MYH9/NGF/MELTF/GSN/MMP14/CASP1/CTSH/VSIR/ERO1A/SERPINH1/GALNT2/IFI16/KLK6/CASP8/CAST
GOCC_SPLICEOSOMAL_COMPLEX	GOCC_SPLICEOSOMAL_COMPLEX	183	-0.416343	-1.83054	9.74e-06	0.000131723	9.44e-05	8887	tags=77%, list=48%, signal=40%	SREK1/RALY/RBM41/SF3A3/PPIL3/RBMXL1/MFAP1/RBM3/SF3B6/MAGOHB/ZCCHC8/AAR2/WBP11/SRSF1/CCDC12/GPKOW/SF3A1/SF1/BCAS2/CWC22/CWF19L2/PRPF38B/SF3B5/MTREX/TXNL4A/HSPA8/SRRM2/SART1/HNRNPA2B1/SNRPF/CRNKL1/PRPF19/CDC40/HNRNPM/PRPF40A/PLRG1/SNU13/NCL/AQR/FRG1/SNRPB2/TRA2B/DHX38/CTNNBL1/SF3B1/SNRPN/CWF19L1/RBM22/SMU1/TRA2A/SNRPD3/HNRNPR/HNRNPK/PRKRIP1/UPF1/BUD31/DHX15/PRPF31/TFIP11/USP39/SNRPA/SRRM1/SF3B3/SF3…
GOBP_CELLULAR_RESPONSE_TO_EXTERNAL_STIMULUS	GOBP_CELLULAR_RESPONSE_TO_EXTERNAL_STIMULUS	262	0.459635	1.77565	9.83e-06	0.000132639	9.5e-05	2422	tags=27%, list=13%, signal=24%	MMP7/SFRP2/COL1A1/VDR/TNFSF14/CARTPT/FOLR2/HMOX1/TLR8/ICAM1/IL1B/FOSL1/CD68/ZC3H12A/PTGER4/TLR5/PTPRC/TNFRSF10A/TLR7/CD40/AQP3/PPARG/CNN2/LTBR/FES/UCP2/SNAI2/UPP1/LYN/GAS6/CDKN1A/PMAIP1/FAS/ENG/PIM1/FOLR1/NUAK2/ITGA4/WIPI1/SIK1B/PDK4/POSTN/SIPA1/CASP1/F11R/TNC/ITGA2/TNFRSF1A/SLC39A4/IRF1/TNFRSF10B/HFE/IFI16/GBA/CASP8/AXL/NFKB1/CDKN2B/ATF3/VCAM1/HSPA5/SRD5A1/KCNJ2/MAG/SREBF1/TLR4/PIEZO1/MYD88/SLC9…
GOBP_CHRONIC_INFLAMMATORY_RESPONSE	GOBP_CHRONIC_INFLAMMATORY_RESPONSE	15	0.860053	2.05856	9.98e-06	0.000134371	9.63e-05	1367	tags=80%, list=7%, signal=74%	S100A8/THBS1/S100A9/IL10/CXCL13/PTGES/VNN1/TNFAIP3/CCL5/TNF/IDO1/UNC13D
GOBP_SUPEROXIDE_ANION_GENERATION	GOBP_SUPEROXIDE_ANION_GENERATION	26	0.786003	2.14006	1.02e-05	0.00013723	9.83e-05	1022	tags=46%, list=6%, signal=44%	FPR2/ITGAM/ITGB2/CYBB/CLEC7A/NCF2/SYK/NCF1/TYROBP/CYBA/PRKCD/TGFB1
GOBP_REACTIVE_NITROGEN_SPECIES_METABOLIC_PROCESS	GOBP_REACTIVE_NITROGEN_SPECIES_METABOLIC_PROCESS	66	0.632497	2.05936	1.02e-05	0.00013723	9.83e-05	3060	tags=48%, list=17%, signal=41%	PTGS2/CYP1B1/PTX3/IL10/ICAM1/IL1B/ZC3H12A/ITGB2/TLR2/CLEC7A/TMEM106A/TLR6/CD36/ASS1/TNF/GCHFR/CAV1/PTK2B/NQO1/P2RX4/ATP2B4/TSPO/CX3CR1/GCH1/SPR/TLR4/CLU/HBB/NOS3/CD47/PKD2/GLA
GOBP_NEGATIVE_REGULATION_OF_TRANSPORT	GOBP_NEGATIVE_REGULATION_OF_TRANSPORT	334	0.436631	1.71584	1.06e-05	0.000141712	0.000101515	2451	tags=25%, list=13%, signal=22%	SHH/THBS1/LIF/LILRB2/CARTPT/CCR2/FCGR2B/HMOX1/ICAM1/PLA2R1/IL11/OSM/HAMP/IL1B/LILRB1/STC1/TNFRSF1B/CD84/RGS2/TLR2/CD33/INHBA/CD300LF/CD300A/RHBDF2/VAMP8/FFAR4/CD74/RGS4/MMP9/CD36/ITGB3/DYSF/APOC2/UCP2/TNF/KCNE3/APOD/LGALS3/RIN3/CORO1A/CAV1/APOC1/LGALS9/TWIST1/ENPP1/RRAD/PRKCB/PTK2B/GEM/PLN/SFRP4/SVIP/SNCA/TNFRSF1A/ANXA1/HLA-F/CLIC2/NFKB1/EGF/KCNE4/ABCA7/MAP1B/TCAF2/SP100/EPHA3/MDFIC/ADORA1/WNK4/S…
GOBP_RESPONSE_TO_EXTRACELLULAR_STIMULUS	GOBP_RESPONSE_TO_EXTRACELLULAR_STIMULUS	369	0.42549	1.68548	1.08e-05	0.00014443	0.000103463	2064	tags=21%, list=11%, signal=19%	MMP7/SFRP2/COL1A1/VDR/CARTPT/FOLR2/HMOX1/ICAM1/KRT18/ALDH3A1/HAMP/SPP1/NOD2/STC1/FOSL1/CD68/SOD2/ZC3H12A/C2/CYBB/CD4/PTPRC/RASGRP4/CD3E/ACSL1/CD40/AQP3/PPARG/ASS1/FES/TGFBR2/UCP2/SNAI2/UPP1/ADRB2/LYN/RARRES2/GAS6/CDKN1A/PMAIP1/FAS/PIM1/FOLR1/NUAK2/ITGA4/WIPI1/SIK1B/PDK4/GSN/ZFP36/POSTN/SIPA1/POMC/TNC/ITGA2/GCLM/TBXA2R/SLC39A4/CXCL10/NOCT/NQO1/HFE/ADM/IFI16/GBA/TNFRSF11B/AXL/CHSY1/TSPO/CDKN2B/PCK2…
GOBP_RESPONSE_TO_AMYLOID_BETA	GOBP_RESPONSE_TO_AMYLOID_BETA	40	0.715481	2.1256	1.09e-05	0.000144561	0.000103556	1386	tags=35%, list=8%, signal=32%	MMP13/FPR2/MMP12/FCGR2B/ICAM1/TLR6/MMP9/CD36/LGMN/CASP4/ADRB2/RAMP3/ITGA4/TREM2
GOMF_EXTRACELLULAR_MATRIX_BINDING	GOMF_EXTRACELLULAR_MATRIX_BINDING	50	0.688593	2.11618	1.1e-05	0.000145978	0.000104571	1610	tags=44%, list=9%, signal=40%	LRRC15/SHH/THBS1/SPP1/TGFBI/CTSS/ITGA3/ECM1/CCN1/FBLN2/ITGB3/CD248/DCN/SSC5D/BGN/SMOC2/LGALS3/LGALS1/SPOCK2/ITGA2/ITGB1/ADAM9
GOBP_LYMPHOCYTE_COSTIMULATION	GOBP_LYMPHOCYTE_COSTIMULATION	43	0.692431	2.082	1.1e-05	0.000146113	0.000104668	1825	tags=51%, list=10%, signal=46%	CTLA4/TNFSF14/LILRB2/MAP3K8/DPP4/VAV1/TNFSF4/LCK/CD3E/LILRB4/PTPN6/CD86/CD274/CARD11/LYN/CAV1/PDCD1LG2/LGALS1/TNFRSF14/TNFSF13B/CCL19/TMIGD2
GOCC_CLATHRIN_COATED_VESICLE_MEMBRANE	GOCC_CLATHRIN_COATED_VESICLE_MEMBRANE	95	0.582657	2.01059	1.12e-05	0.000148564	0.000106423	2086	tags=32%, list=11%, signal=28%	AREG/IL7R/DAB2/CD4/FCGR1A/HLA-DQA1/HLA-DRB5/HLA-DQB1/HLA-DQA2/VAMP8/CD74/ROR2/HLA-DRB1/FCGR1B/HLA-DPB1/HLA-DRA/CEMIP/CD3D/HLA-DQB2/ADRB2/HBEGF/BTC/HLA-DPA1/LDLRAP1/TGFA/AP1B1/EGF/TF/TGOLN2/SLC17A7
GOBP_RESPONSE_TO_MECHANICAL_STIMULUS	GOBP_RESPONSE_TO_MECHANICAL_STIMULUS	163	0.507337	1.87908	1.13e-05	0.00014904	0.000106764	2488	tags=34%, list=14%, signal=29%	MMP7/RETN/COL1A1/TNFSF14/THBS1/CHI3L1/COL3A1/TLR8/IL1B/FOSL1/PTGER4/TLR5/STRA6/TNFRSF10A/CXCL12/TRPV4/TLR7/CD40/PPARG/PPL/CNN2/LTBR/TGFBR2/DCN/FAS/ENG/GSN/POSTN/MMP14/PTK2B/CASP1/F11R/TNC/ITGA2/FOSB/TNFRSF1A/CXCL10/IRF1/TNFRSF10B/CHRNA9/CASP8/NFKB1/MAP1B/KCNJ2/BTG2/MAG/TLR4/PIEZO1/MYD88/SLC9A1/CXCR4/ATP1A1/JUN/ACTA1/MBD2
GOBP_REGULATION_OF_NITRIC_OXIDE_METABOLIC_PROCESS	GOBP_REGULATION_OF_NITRIC_OXIDE_METABOLIC_PROCESS	50	0.688385	2.11554	1.14e-05	0.000150354	0.000107706	1830	tags=38%, list=10%, signal=34%	PTGS2/PTX3/IL10/ICAM1/IL1B/ZC3H12A/ITGB2/CLEC7A/TMEM106A/TLR6/CD36/ASS1/TNF/CAV1/PTK2B/P2RX4/ATP2B4/TSPO/CX3CR1
GOBP_REGULATION_OF_T_CELL_MEDIATED_CYTOTOXICITY	GOBP_REGULATION_OF_T_CELL_MEDIATED_CYTOTOXICITY	27	0.773278	2.13261	1.16e-05	0.000151875	0.000108795	2860	tags=74%, list=16%, signal=63%	IL7R/FCGR2B/CD1D/LILRB1/PTPRC/RIPK3/HLA-DRB1/HLA-DRA/IL12RB1/HLA-F/MR1/AZGP1/HLA-E/HLA-G/NECTIN2/HLA-B/IL23A/B2M/HLA-H/CYRIB
GOMF_CALCIUM_ION_BINDING	GOMF_CALCIUM_ION_BINDING	491	0.396302	1.60146	1.16e-05	0.00015237	0.00010915	2827	tags=28%, list=15%, signal=25%	MMP13/MMP12/SHH/S100A8/THBS1/S100A9/PRF1/H1-4/S100A12/ADAM8/THBD/GJB2/STAB1/ADGRE1/PLA2G2A/SCIN/C1S/LTBP2/EFCAB1/ADGRE2/C1R/S100P/LCP1/FBLN1/S100A4/MAN1A1/EFEMP1/AIF1/AOAH/TRPM2/SELL/MYL9/S100A11/RASGRP4/SNED1/PCDHGA12/PLCB2/ASPN/CD93/MAN1C1/FBLN2/ALOX15B/LOXL2/DYSF/CD248/ANXA2/PROS1/SVEP1/SMOC2/ITPR3/CALB1/RCN3/GAS6/ANXA2P2/MGP/PRRG4/FBLN5/CRB2/HPGDS/ENPP1/SYT12/FBN1/CLEC4A/GSN/SULF1/S100A10/ANX…
GOBP_REGULATION_OF_B_CELL_PROLIFERATION	GOBP_REGULATION_OF_B_CELL_PROLIFERATION	49	0.694915	2.12582	1.21e-05	0.000158261	0.00011337	2440	tags=55%, list=13%, signal=48%	CTLA4/FCGR2B/IL10/CLCF1/MNDA/NCKAP1L/PTPRC/CD300A/SASH3/GPR183/CD40/CD74/TYROBP/CARD11/LYN/NFATC2/BTK/CDKN1A/CD22/BST1/TNFSF13B/AHR/IL7/TLR4/BCL6/TNFRSF4/INPP5D
GOBP_RESPONSE_TO_OXIDATIVE_STRESS	GOBP_RESPONSE_TO_OXIDATIVE_STRESS	384	0.413669	1.63924	1.24e-05	0.000161609	0.000115768	2944	tags=26%, list=16%, signal=22%	COL1A1/IL6/PTGS2/CYP1B1/GJB2/IL10/HMOX1/HP/PLA2R1/ALOX5/MAPK13/FOSL1/SOD2/VNN1/ZC3H12A/TNFAIP3/SDC1/CYBB/NCF4/NCF2/AIF1/TRPM2/ALDH3B1/TLR6/RIPK3/NCF1/CYGB/PTPRN/MMP9/CD36/DUSP1/MGST1/CYBA/UCP2/APOD/PRKCD/PLK3/HBA1/BTK/SOD3/SPHK1/FBLN5/HSPA1A/PDLIM1/GPX8/MMP14/PTK2B/GCLM/HSPB1/MSRB3/SNCA/ANXA1/CCL19/ERO1A/ADAM9/NQO1/PML/AXL/HBA2/RBPMS/PDGFRB/RGS14/GCH1/HSPA1B/SELENON/MICB/AIFM2/GPX1/MET/G6PD/PTGS1…
GOBP_LEUKOCYTE_MIGRATION_INVOLVED_IN_INFLAMMATORY_RESPONSE	GOBP_LEUKOCYTE_MIGRATION_INVOLVED_IN_INFLAMMATORY_RESPONSE	12	0.891867	2.0426	1.27e-05	0.000166167	0.000119033	975	tags=67%, list=5%, signal=63%	S100A8/S100A9/SLAMF8/ADAM8/LBP/ALOX5/ITGB2/NLRP3
GOMF_STRUCTURAL_CONSTITUENT_OF_RIBOSOME	GOMF_STRUCTURAL_CONSTITUENT_OF_RIBOSOME	158	-0.423105	-1.85802	1.33e-05	0.000173468	0.000124264	9540	tags=82%, list=52%, signal=40%	MRPL33/MRPL57/RPLP1/RPL22L1/MRPS16/RPS27A/MRPL51/RPL28/RPS12/RPL6/MRPL28/MRPS24/RPS13/MRPS21/MRPS30/MRPL23/RPS2/RPL13/MRPL55/RPL8/RPL10/MRPL10/RPL7L1/MRPL35/MRPS25/RPS10P5/MRPL9/RPL14/MRPL13/RPL39L/MRPL18/RPS27/MRPL1/UBA52/MRPS34/MRPL22/RPS6/MRPL47/RPL31/RPL17/MRPS18B/MRPL24/RPL26L1/RPL22/RPS4Y1/MRPS33/MRPL34/MRPS35/MRPL19/MRPL27/MRPL2/MRPS15/RPL19/RPS14/RPLP2/MRPS22/RPS23/MRPS36/RPL35A/RPL4/SRBD…
GOBP_AMEBOIDAL_TYPE_CELL_MIGRATION	GOBP_AMEBOIDAL_TYPE_CELL_MIGRATION	360	0.428774	1.69479	1.38e-05	0.000179337	0.000128467	2461	tags=27%, list=13%, signal=24%	SHH/THBS1/PTGS2/CYP1B1/TIMP1/CXCL13/HMOX1/STC1/PIK3CD/FAP/S100P/ZC3H12A/ITGB2/MIR221/DPP4/SRPX2/ITGA3/FN1/VEGFC/ARHGAP4/PIK3CG/CD40/DOCK5/NRP1/PPARG/MMP9/PLCG2/LGMN/ITGB3/LOXL2/TGFBR2/TNF/DCN/ARHGDIB/PLXND1/TGFB1/EGR3/SMOC2/GRN/HBEGF/CRB2/NRP2/LPXN/FOLR1/TWIST1/SCG2/MYH9/RRAS/SDC4/ITGA4/PDLIM1/ITGB4/PTK2B/HAS2/ITGA2/HSPB1/ITGB1/EMP2/TBXA2R/STAT5A/CTSH/SERPINF1/ANXA1/KRIT1/ADAM9/SEMA7A/P2RX4/PML/S…
GOBP_T_CELL_CHEMOTAXIS	GOBP_T_CELL_CHEMOTAXIS	19	0.832805	2.10043	1.39e-05	0.000180423	0.000129246	2053	tags=63%, list=11%, signal=56%	CCR2/CCL26/CXCL13/PIK3CD/CCL5/PIK3CG/GPR183/CCL3/CXCL16/CXCL10/TMEM102/CXCL11
GOBP_POSITIVE_REGULATION_OF_MACROPHAGE_ACTIVATION	GOBP_POSITIVE_REGULATION_OF_MACROPHAGE_ACTIVATION	21	0.814261	2.11041	1.4e-05	0.000180423	0.000129246	1386	tags=52%, list=8%, signal=48%	THBS1/IL10/LBP/HAMP/CTSC/IL4R/TLR6/HAVCR2/CCL3/CEBPA/TREM2
GOBP_RESPONSE_TO_NUTRIENT	GOBP_RESPONSE_TO_NUTRIENT	127	0.543806	1.94523	1.41e-05	0.000181723	0.000130177	2055	tags=32%, list=11%, signal=29%	SFRP2/COL1A1/VDR/FOLR2/HMOX1/ALDH3A1/HAMP/SPP1/NOD2/STC1/SOD2/C2/CYBB/CD4/CD3E/ACSL1/CD40/AQP3/PPARG/ASS1/FES/TGFBR2/SNAI2/GAS6/PIM1/FOLR1/GSN/POSTN/TNC/ITGA2/GCLM/TBXA2R/CXCL10/NQO1/TNFRSF11B/TSPO/CDKN2B/ACSL4/MAP1B/VCAM1/PKM
GOBP_EMBRYONIC_SKELETAL_SYSTEM_MORPHOGENESIS	GOBP_EMBRYONIC_SKELETAL_SYSTEM_MORPHOGENESIS	77	-0.535322	-2.05278	1.53e-05	0.000197114	0.000141203	3065	tags=45%, list=17%, signal=38%	FLVCR1/HOXC4/HOXD4/IRX5/HOXA6/SATB2/HOXC9/COL11A1/NOG/GNAS/HOXD10/HOXA2/MDFI/PCGF2/HOXD9/HOXB2/PDGFRA/HOXA7/BMP7/MMP16/HOXB4/HOXB3/SIX4/SHOX2/HOXA9/DSCAML1/HOXB8/SOX11/TFAP2A/DLX2/SIX1/TBX1/HOXA11/SIX2/COL2A1
GOBP_NEGATIVE_REGULATION_OF_LEUKOCYTE_MEDIATED_CYTOTOXICITY	GOBP_NEGATIVE_REGULATION_OF_LEUKOCYTE_MEDIATED_CYTOTOXICITY	16	0.846583	2.04642	1.55e-05	0.000199415	0.000142851	2479	tags=81%, list=14%, signal=70%	IL7R/FCGR2B/LILRB1/PTPRC/HAVCR2/LGALS9/SERPINB9/ARRB2/HLA-F/HLA-E/HLA-G/HLA-B/MICA
GOBP_RESPONSE_TO_PEPTIDE	GOBP_RESPONSE_TO_PEPTIDE	418	0.408623	1.63224	1.56e-05	0.000200352	0.000143522	2656	tags=24%, list=14%, signal=21%	MMP13/FPR2/RETN/MMP12/COL1A1/FCGR2B/GJB2/TIMP1/IL10/ICAM1/GCNT1/SOCS3/NOD2/IL1B/JAK3/PTPN22/TNFAIP3/TLR2/CYBB/GAL/TLR6/CXCL12/CD40/PPARG/TCIRG1/PTPRN/MMP9/CD36/ASS1/LGMN/ANO1/SHC1/UCP2/CASP4/ERRFI1/ADCY7/EGR2/PRKCD/ADRB2/LYN/STAT6/IRF5/RARRES2/SLC39A14/CAV1/TNFSF10/ENPP1/RAMP3/FBN1/ITGA4/CARD9/PDK4/PRKCB/TREM2/NEFL/ZBTB7B/HHEX/PLN/STAT5A/SERPINF1/ANXA1/PTPN2/ADM/IQGAP1/MYO1C/CAMK2A/NFKB1/PCK2/MAP…
GOBP_POSITIVE_REGULATION_OF_LIPID_LOCALIZATION	GOBP_POSITIVE_REGULATION_OF_LIPID_LOCALIZATION	81	0.599654	2.01544	1.57e-05	0.000200352	0.000143522	2413	tags=41%, list=13%, signal=36%	RETN/PLA2R1/PTGES/VSTM2A/SPP1/TNFRSF11A/CYP19A1/IL1B/ZC3H12A/C3/MSR1/PLIN2/GAL/PLTP/ACSL1/CD36/CES1/ANXA2/PRKCD/NKX3-1/CAV1/ABCA1/IKBKE/C1QTNF1/ITGB1/LDLRAP1/P2RX4/NFKB1/ABCA7/ABCA8/HILPDA/ACSL5/NR1H3
GOBP_SPINDLE_ORGANIZATION	GOBP_SPINDLE_ORGANIZATION	172	-0.420227	-1.83234	1.59e-05	0.000203137	0.000145517	4801	tags=44%, list=26%, signal=33%	HNRNPU/PKD1/DRG1/TUBB/RPS3/SMC3/BORA/RAE1/CLASP1/CKAP5/MZT1/INCENP/AAAS/STARD9/HAUS6/HAUS1/KIZ/FBXO5/TUBGCP4/STIL/LSM14A/TUBGCP3/CEP192/TUBGCP6/DYNC1H1/CHD3/AURKA/TNKS/EZR/SPAST/NDC80/CCSAP/CEP97/SPICE1/KIF23/HAUS5/PRC1/CEP72/CDC20/PLK1/STAG2/KNSTRN/GOLGA8A/CENPE/HAUS8/TACC2/ASPM/KIF4A/SPAG5/KIF11/CCNB1/STMN1/TPX2/DLGAP5/KIFC1/SPC25/AURKB/GOLGA8B/AUNIP/RACGAP1/CCNB2/NUF2/CENPH/NEK2/CLASP2/ESPL1/T…
GOBP_T_CELL_CYTOKINE_PRODUCTION	GOBP_T_CELL_CYTOKINE_PRODUCTION	26	0.778518	2.11968	1.63e-05	0.000207478	0.000148627	1650	tags=50%, list=9%, signal=46%	IL6/IL1R1/CCR2/IL1B/TNFRSF1B/TNFSF4/SASH3/LILRB4/CD55/NLRP3/IL18/HLA-F/HFE
GOBP_KERATINOCYTE_DIFFERENTIATION	GOBP_KERATINOCYTE_DIFFERENTIATION	84	0.594034	2.00205	1.7e-05	0.000216035	0.000154756	1765	tags=30%, list=10%, signal=27%	PI3/LCE1C/VDR/KRT17/SFN/KRT75/KRT18/CSTA/ST14/CTSL/RUNX1/AQP3/PPL/FOSL2/ALOX15B/ERRFI1/FURIN/CNFN/CTSK/ZFP36/CD109/UGCG/ANXA1/ADAM9/PLAAT4
GOBP_POSITIVE_REGULATION_OF_PROTEIN_KINASE_B_SIGNALING	GOBP_POSITIVE_REGULATION_OF_PROTEIN_KINASE_B_SIGNALING	123	0.555059	1.98583	1.73e-05	0.000218875	0.000156791	2414	tags=41%, list=13%, signal=36%	AREG/CSF3/THBS1/CHI3L1/ADAM8/OSM/PIK3CD/RAC2/MIR221/PIK3AP1/VAV1/PIK3R5/LCK/HCLS1/PIK3CG/TNFAIP8L3/CD86/CASS4/CCL3/HPSE/TNF/IL18/TGFB1/GAS6/ENG/HBEGF/BTC/RAMP3/C1QTNF1/RHOG/ITGB1/ARRB2/CCL19/TGFA/P2RX4/AXL/EGF/FRS2/CX3CR1/PDGFRB/PTPRJ/TGFBR1/TPBG/GPX1/FAM110C/MET/GDF15/TXN/IRS1/GRB2
GOMF_COPPER_ION_BINDING	GOMF_COPPER_ION_BINDING	46	0.674772	2.04704	1.76e-05	0.000222484	0.000159376	3104	tags=50%, list=17%, signal=42%	CP/S100A12/HAMP/LOXL1/LOX/IL1A/LACC1/LOXL2/SOD3/SUMF1/HEPH/ANG/AOC3/SNCA/P2RX4/SNAI3/LOXL3/MOXD1/PAM/SNCG/MTCO2P12/GPC1/SNCB
GOBP_NATURAL_KILLER_CELL_ACTIVATION	GOBP_NATURAL_KILLER_CELL_ACTIVATION	49	0.690347	2.11184	1.77e-05	0.000223054	0.000159784	2197	tags=47%, list=12%, signal=41%	IL21R/PIK3CD/PTPN22/ITGB2/PTPRC/RAB27A/CD2/HAVCR2/TYROBP/FGR/ELF4/IL18/GAS6/CORO1A/PRDM1/MERTK/UNC13D/HLA-F/ULBP2/CASP8/AXL/HLA-E/IL23A
GOBP_REGULATION_OF_LYMPHOCYTE_CHEMOTAXIS	GOBP_REGULATION_OF_LYMPHOCYTE_CHEMOTAXIS	19	0.826625	2.08484	1.82e-05	0.000229515	0.000164413	2044	tags=63%, list=11%, signal=56%	CCL7/CCL2/CCR2/CXCL13/CXCL14/CCL4/CCL5/CCL3/PTK2B/CXCL10/TMEM102/SLC8B1
GOCC_SYNAPTIC_MEMBRANE	GOCC_SYNAPTIC_MEMBRANE	297	-0.357298	-1.69011	1.84e-05	0.000230796	0.00016533	2953	tags=33%, list=16%, signal=28%	LRFN5/CACNG4/CRKL/TMEM240/ZC4H2/LHFPL4/CHRM3/CHRNA4/SYT11/HIP1/ZDHHC17/ADCY1/SNTA1/LRFN2/KCNC2/DAGLA/PHB/F2R/MX1/LRRC4/LRRC4B/CNKSR2/KCNA2/CALB2/LRRTM2/KCNJ4/ADGRL1/DBN1/EPHA4/LRFN1/NLGN1/GRIA2/KCNJ3/LIN7B/KCNC1/SHISA7/PCDH17/EFNB3/CLSTN2/NTNG2/CACNG8/GPHN/DRD2/ADAM22/CHRNB2/CASK/GPM6A/UNC13A/ERBB4/ATP2B2/PTPRD/ADCY8/GAD2/CDH10/LRRTM4/GRIA3/RIMS4/GLRA2/DGKI/GABBR1/HIP1R/GRIK3/LRP4/NRXN1/SYT6/CACN…
GOBP_REGULATION_OF_EPITHELIAL_CELL_MIGRATION	GOBP_REGULATION_OF_EPITHELIAL_CELL_MIGRATION	208	0.47437	1.79135	1.84e-05	0.000230796	0.00016533	3045	tags=34%, list=17%, signal=29%	THBS1/PTGS2/CXCL13/HMOX1/STC1/PIK3CD/ZC3H12A/MIR221/SRPX2/ITGA3/VEGFC/PIK3CG/CD40/DOCK5/NRP1/PPARG/MMP9/PLCG2/LGMN/ITGB3/TGFBR2/TNF/DCN/TGFB1/SMOC2/GRN/HBEGF/NRP2/RRAS/PTK2B/HAS2/ITGA2/HSPB1/EMP2/TBXA2R/STAT5A/CTSH/SERPINF1/ANXA1/KRIT1/ADAM9/P2RX4/SH3BP1/ATP2B4/EGF/SEMA4A/SP100/GLUL/RIN2/PLK2/MAP2K3/MET/SEMA3A/FOXP1/ADGRA2/ENPP2/ADIPOR1/RREB1/PFN1/EPHA2/STARD13/EFNA1/HDAC7/PDGFB/NOS3/DLL4/MAP3K3/…
GOBP_MULTICELLULAR_ORGANISMAL_HOMEOSTASIS	GOBP_MULTICELLULAR_ORGANISMAL_HOMEOSTASIS	394	0.41495	1.64952	1.89e-05	0.000236256	0.000169242	2811	tags=29%, list=15%, signal=25%	IGHA1/IL6/FABP4/ACP5/LTF/CARTPT/PTGS2/CCR2/ADAM8/SFN/PTGES/IGHA2/CMKLR1/LYZ/SCNN1B/HAMP/SPP1/SLC11A1/NOD2/TNFRSF11A/IL1B/RAC2/G0S2/TNFAIP3/IL4R/SYK/TRPM2/CEBPB/CSF1R/IL1A/SASH3/TRPV4/ACSL1/FFAR4/METRNL/AQP3/TCIRG1/SNX10/CD36/SLC39A8/TRPV2/CSF1/ITGB3/UCP2/TNF/ADCY7/IRX3/IL18/ADRB2/STAT6/RCN3/CORO1A/CAV1/LRRK1/CRB2/TPP1/IGKC/TMEM119/PDK4/MLXIPL/GJB6/ZBTB7B/PTK2B/HAS2/F11R/LIPA/CLDN1/HSPB1/ITGB1/WWT…
GOBP_EXTRINSIC_APOPTOTIC_SIGNALING_PATHWAY_VIA_DEATH_DOMAIN_RECEPTORS	GOBP_EXTRINSIC_APOPTOTIC_SIGNALING_PATHWAY_VIA_DEATH_DOMAIN_RECEPTORS	78	0.598058	2.00146	1.93e-05	0.000241	0.00017264	2199	tags=33%, list=12%, signal=29%	SFRP2/THBS1/SERPINE1/HMOX1/ICAM1/TNFRSF10C/MIR221/TNFAIP3/TNFRSF10A/TMC8/TNF/LGALS3/TNFSF10/PMAIP1/FAS/NGF/ITPRIP/TNFRSF1A/TRADD/TNFRSF10B/CASP8/ATF3/SP100/TMBIM1/GPX1/CFLAR
GOBP_REGULATION_OF_ACUTE_INFLAMMATORY_RESPONSE	GOBP_REGULATION_OF_ACUTE_INFLAMMATORY_RESPONSE	30	0.757599	2.13025	1.96e-05	0.000243405	0.000174362	1080	tags=50%, list=6%, signal=47%	IL6/PTGS2/FCGR2B/ADAM8/PTGES/OSM/TNFRSF11A/IL1B/C3/PIK3CG/PPARG/TNF/OSMR/NLRP3/BTK
GOBP_TOLL_LIKE_RECEPTOR_2_SIGNALING_PATHWAY	GOBP_TOLL_LIKE_RECEPTOR_2_SIGNALING_PATHWAY	16	0.842463	2.03646	1.96e-05	0.000243405	0.000174362	1014	tags=50%, list=6%, signal=47%	NOD2/PIK3AP1/TNFAIP3/TLR2/TLR6/TLR1/CYBA/LYN
GOBP_NEGATIVE_REGULATION_OF_PEPTIDYL_TYROSINE_PHOSPHORYLATION	GOBP_NEGATIVE_REGULATION_OF_PEPTIDYL_TYROSINE_PHOSPHORYLATION	49	0.688221	2.10534	1.96e-05	0.000243405	0.000174362	2384	tags=41%, list=13%, signal=36%	SFRP2/SOCS3/PTPRC/CD300A/SAMSN1/LILRB4/PTPN6/MVP/ERRFI1/PRKCD/GPRC5A/CAV1/SH2B3/LRRK1/SH3BP5/PTPN2/THY1/SOCS1/ZFYVE28/DMTN
GOBP_FIBRINOLYSIS	GOBP_FIBRINOLYSIS	12	0.888529	2.03496	1.98e-05	0.000245848	0.000176113	979	tags=67%, list=5%, signal=63%	THBS1/SERPINE1/THBD/PLAUR/FAP/PLAU/SERPING1/PROS1
GOBP_MODULATION_OF_PROCESS_OF_OTHER_ORGANISM	GOBP_MODULATION_OF_PROCESS_OF_OTHER_ORGANISM	98	0.571113	1.98048	2.01e-05	0.000248804	0.00017823	946	tags=19%, list=5%, signal=18%	CXCL6/CD209/S100A9/PRF1/LTF/PTX3/MPEG1/ZC3H12A/CCL8/MIR221/SLPI/CLEC7A/CD4/SYK/CSF1R/CCL4/CCL5/CCL3/ANXA2
GOBP_TOLERANCE_INDUCTION	GOBP_TOLERANCE_INDUCTION	21	0.81009	2.0996	2.01e-05	0.000248804	0.00017823	2186	tags=71%, list=12%, signal=63%	IL2RA/LILRB2/TNFAIP3/CD3E/LILRB4/HAVCR2/CD274/TGFBR2/IDO1/LYN/LGALS9/IRAK3/HLA-E/HLA-G/HLA-B
GOBP_SPINAL_CORD_DEVELOPMENT	GOBP_SPINAL_CORD_DEVELOPMENT	73	-0.533488	-2.00022	2.03e-05	0.000249893	0.00017901	3490	tags=51%, list=19%, signal=41%	GLI3/PTN/ZC4H2/NF1/GDF11/ACTL6A/MPST/NOTCH1/NOG/ACTL6B/HOXD10/RFX4/PTBP2/GLI2/NKX2-2/SOX12/HOXC10/SMO/SOX1/DRAXIN/RELN/SOX6/PAX6/ISL2/PTPRS/OLIG2/PHGDH/DCC/HOXB8/SOX11/DAB1/SOX4/PTCH1/DAAM2/GSX1/ASCL1/DLL1
GOBP_MAINTENANCE_OF_LOCATION_IN_CELL	GOBP_MAINTENANCE_OF_LOCATION_IN_CELL	170	0.496076	1.84203	2.04e-05	0.0002508	0.00017966	2194	tags=29%, list=12%, signal=26%	S100A8/S100A9/CXCL9/SCIN/CCR5/BCL3/SRGN/CD4/PTPRC/TRPM2/P2RY6/LCK/PTPN6/PLCG2/CCL3/CEMIP/FTL/KDELR3/GAA/LYN/ITPR3/CORO1A/CAV1/JPH1/GSN/PTK2B/FTH1/PLN/RYR3/UBASH3B/SNCA/CCL19/ERO1A/HAP1/JPH2/CXCL10/CLIC2/PML/TSPO/HK2/THY1/SP100/SELENON/HSPA5/SLC8B1/CXCL11/HK1/TWF2/TAF8
GOBP_NEGATIVE_REGULATION_OF_CELL_KILLING	GOBP_NEGATIVE_REGULATION_OF_CELL_KILLING	17	0.821337	2.02367	2.04e-05	0.0002508	0.00017966	2479	tags=76%, list=14%, signal=66%	IL7R/FCGR2B/LILRB1/PTPRC/HAVCR2/LGALS9/SERPINB9/ARRB2/HLA-F/HLA-E/HLA-G/HLA-B/MICA
GOBP_ACTIVATION_OF_INNATE_IMMUNE_RESPONSE	GOBP_ACTIVATION_OF_INNATE_IMMUNE_RESPONSE	115	0.545539	1.93531	2.06e-05	0.000252778	0.000181077	1751	tags=20%, list=10%, signal=18%	CD209/CLEC10A/MNDA/HCK/FCER1G/SYK/NLRC4/TYROBP/PYCARD/PLCG2/RELB/CARD11/MUC1/PRKCD/LYN/STING1/AIM2/CARD9/CLEC4A/LILRA2/TAB3/IFI16/NFKB1
GOBP_NEGATIVE_REGULATION_OF_PRODUCTION_OF_MOLECULAR_MEDIATOR_OF_IMMUNE_RESPONSE	GOBP_NEGATIVE_REGULATION_OF_PRODUCTION_OF_MOLECULAR_MEDIATOR_OF_IMMUNE_RESPONSE	26	0.775626	2.1118	2.1e-05	0.000257439	0.000184416	1650	tags=46%, list=9%, signal=42%	FCGR2B/IL10/HMOX1/JAK3/LILRB1/LILRB4/TNF/TGFB1/CD22/IRAK3/HLA-F/HFE
GOBP_BIOMINERALIZATION	GOBP_BIOMINERALIZATION	121	0.537115	1.91564	2.12e-05	0.000259001	0.000185535	1642	tags=31%, list=9%, signal=28%	COL1A1/IBSP/COL1A2/FAM20A/LTF/SPP1/ALOX5/LOX/FAM83H/CCR1/SRGN/CEBPB/ECM1/FAM20C/CCN1/ROR2/ASPN/SLC20A1/SGMS2/TCIRG1/SNX10/FGR/CCL3/RSPO2/ADRB2/TGFB1/OMD/GAS6/MGP/TWIST1/ENPP1/TMEM119/ANKH/PTK2B/SBNO2/BMP2K/FBLN7
GOBP_POSITIVE_REGULATION_OF_MYELOID_LEUKOCYTE_DIFFERENTIATION	GOBP_POSITIVE_REGULATION_OF_MYELOID_LEUKOCYTE_DIFFERENTIATION	44	0.681713	2.05482	2.17e-05	0.000263754	0.000188939	1743	tags=41%, list=9%, signal=37%	LIF/CCR1/CD4/HCLS1/RUNX1/CD74/ROR2/HLA-DRB1/TYROBP/FES/CSF1/TNF/EVI2B/TGFB1/TREM2/CASP8/TRIB1/GPR68
GOBP_ZYMOGEN_ACTIVATION	GOBP_ZYMOGEN_ACTIVATION	42	0.692902	2.07847	2.17e-05	0.000263754	0.000188939	1726	tags=45%, list=9%, signal=41%	THBS1/SERPINE1/HP/CTSZ/C1R/PLAU/NLRC4/CTSL/C1RL/RUNX1/PYCARD/LGMN/FURIN/MELTF/MMP14/CTSH/VSIR/IFI16/CASP8
GOBP_POSITIVE_REGULATION_OF_VASCULAR_ENDOTHELIAL_GROWTH_FACTOR_PRODUCTION	GOBP_POSITIVE_REGULATION_OF_VASCULAR_ENDOTHELIAL_GROWTH_FACTOR_PRODUCTION	23	0.800016	2.11839	2.25e-05	0.000273587	0.000195984	1349	tags=48%, list=7%, signal=44%	IL6/PTGS2/CYP1B1/C5AR1/IL1B/C3/IL1A/C3AR1/HPSE/TGFB1/SULF1
GOBP_DENDRITIC_CELL_ANTIGEN_PROCESSING_AND_PRESENTATION	GOBP_DENDRITIC_CELL_ANTIGEN_PROCESSING_AND_PRESENTATION	12	0.886816	2.03103	2.36e-05	0.000285935	0.000204829	1573	tags=92%, list=9%, signal=84%	THBS1/FCGR2B/SLC11A1/NOD2/CD68/CD74/HLA-DRB1/HLA-DRA/FGL2/CLEC4A/CCL19
GOBP_POSITIVE_REGULATION_OF_FAT_CELL_DIFFERENTIATION	GOBP_POSITIVE_REGULATION_OF_FAT_CELL_DIFFERENTIATION	55	0.654281	2.06664	2.4e-05	0.000290517	0.000208111	2925	tags=51%, list=16%, signal=43%	SFRP2/PTGS2/MEDAG/CMKLR1/VSTM2A/ZC3H12A/CCDC71L/CEBPB/FFAR4/METRNL/PPARG/WIF1/RARRES2/PIM1/CEBPA/ZFP36/ZBTB7B/CREBL2/NOCT/KLF5/ZBTB7C/RREB1/FRZB/CCDC3/CDS1/TFE3/ZFP36L1/PPARD
GOBP_REGULATION_OF_MACROPHAGE_MIGRATION	GOBP_REGULATION_OF_MACROPHAGE_MIGRATION	34	0.729105	2.09415	2.49e-05	0.000300418	0.000215204	1830	tags=47%, list=10%, signal=42%	THBS1/SLAMF8/CMKLR1/C5AR1/CSF1R/CCL5/C3AR1/EMILIN1/CCL3/CSF1/RARRES2/MMP14/TREM2/PTK2B/P2RX4/CX3CR1
GOBP_REGULATION_OF_COAGULATION	GOBP_REGULATION_OF_COAGULATION	46	0.669758	2.03183	2.5e-05	0.00030163	0.000216072	2861	tags=52%, list=16%, signal=44%	THBS1/SERPINE1/THBD/PLAUR/FAP/PLAU/CD36/SERPING1/HPSE/PROS1/PRKCD/CAV1/SH2B3/C1QTNF1/PROCR/TBXA2R/UBASH3B/ENPP4/DMTN/TFPI/PDGFB/NOS3/F12/F3
GOBP_NEGATIVE_REGULATION_OF_INTERLEUKIN_12_PRODUCTION	GOBP_NEGATIVE_REGULATION_OF_INTERLEUKIN_12_PRODUCTION	13	0.87825	2.04833	2.54e-05	0.000305764	0.000219034	1751	tags=85%, list=10%, signal=77%	THBS1/LILRA5/IL10/TLR8/CMKLR1/NOD2/JAK3/LILRB1/IRAK3/ARRB2/NFKB1
GOBP_POSITIVE_REGULATION_OF_INTERLEUKIN_10_PRODUCTION	GOBP_POSITIVE_REGULATION_OF_INTERLEUKIN_10_PRODUCTION	26	0.770359	2.09747	2.75e-05	0.000329651	0.000236145	1536	tags=54%, list=8%, signal=49%	IL6/LILRA5/NOD2/BCL3/TLR2/CLEC7A/TNFSF4/SYK/SASH3/PYCARD/CD274/LGALS9/TREM2/CD83
GOBP_POSITIVE_REGULATION_OF_INTERLEUKIN_4_PRODUCTION	GOBP_POSITIVE_REGULATION_OF_INTERLEUKIN_4_PRODUCTION	17	0.818132	2.01578	2.76e-05	0.000330565	0.0002368	1159	tags=59%, list=6%, signal=55%	FCER1G/TNFSF4/SYK/CEBPB/CD3E/SASH3/HAVCR2/CD86/NLRP3/LGALS9
GOBP_KILLING_OF_CELLS_OF_OTHER_ORGANISM	GOBP_KILLING_OF_CELLS_OF_OTHER_ORGANISM	29	0.744087	2.07604	2.92e-05	0.000348922	0.00024995	2451	tags=59%, list=13%, signal=51%	CCL13/CXCL6/PRF1/LTF/S100A12/CAMP/LYZ/HAMP/CLEC7A/SYK/GNLY/SERPINB9/CASP8/H2BC11/APOL1/H2BC12/CHGA
GOBP_PROTEIN_KINASE_B_SIGNALING	GOBP_PROTEIN_KINASE_B_SIGNALING	193	0.478495	1.80015	2.95e-05	0.000351586	0.000251858	2089	tags=30%, list=11%, signal=27%	AREG/CSF3/THBS1/CHI3L1/CCL2/ADAM8/OSM/IL1B/PIK3CD/LOX/RAC2/MIR221/PIK3AP1/VAV1/PIK3R5/LCK/CCL5/HCLS1/PIK3CG/CD40/TNFAIP8L3/CD86/CASS4/CCL3/HPSE/TNF/IL18/TGFB1/PLK3/NKX3-1/RCN3/GAS6/SH2B3/ENG/HBEGF/BTC/RRAS/RAMP3/C1QTNF1/MERTK/RHOG/ITGB1/ARRB2/CCL19/TGFA/P2RX4/AXL/EGF/FRS2/CX3CR1/PDGFRB/PTPRJ/TGFBR1/TPBG/GPX1/FAM110C/HLA-G/MET
GOBP_AMYLOID_BETA_CLEARANCE	GOBP_AMYLOID_BETA_CLEARANCE	31	0.741052	2.10923	2.95e-05	0.000351586	0.000251858	1386	tags=32%, list=8%, signal=30%	MARCO/MME/C5AR1/ITGAM/ITGB2/C3/MSR1/CD36/TNF/TREM2
GOBP_ENDODERM_FORMATION	GOBP_ENDODERM_FORMATION	43	0.680004	2.04463	2.99e-05	0.000355154	0.000254414	1435	tags=44%, list=8%, signal=41%	DKK1/COL8A1/COL5A1/ITGB2/COL6A1/INHBA/COL7A1/FN1/ITGA5/MMP9/LAMB1/DUSP1/ITGB5/COL5A2/DUSP2/ITGA4/COL12A1/MMP14/LAMB3
GOBP_REGULATION_OF_RESPIRATORY_BURST	GOBP_REGULATION_OF_RESPIRATORY_BURST	14	0.866246	2.05609	3.1e-05	0.00036803	0.000263638	1051	tags=50%, list=6%, signal=47%	IGHA1/SLAMF8/LBP/IGHA2/RAC2/CLEC7A/GRN
GOCC_INTRINSIC_COMPONENT_OF_SYNAPTIC_MEMBRANE	GOCC_INTRINSIC_COMPONENT_OF_SYNAPTIC_MEMBRANE	111	-0.467355	-1.92403	3.21e-05	0.000380185	0.000272345	2953	tags=40%, list=16%, signal=33%	ADCY1/LRFN2/DAGLA/LRRC4/LRRC4B/LRRTM2/EPHA4/LRFN1/NLGN1/KCNJ3/PCDH17/EFNB3/CLSTN2/NTNG2/GPHN/DRD2/ADAM22/GPM6A/ERBB4/PTPRD/ADCY8/CDH10/SYT6/CACNG5/LRRTM1/EPHA7/FLRT3/CACNG7/SHISA6/GSG1L/CNTN1/PTPRS/KCND2/LRRTM3/SLITRK2/NLGN3/PTPRT/DCC/CHRNA1/SLITRK1/GRID2/SLC6A11/SLC8A3/CSPG5
GOBP_ANTIGEN_PROCESSING_AND_PRESENTATION_OF_EXOGENOUS_PEPTIDE_ANTIGEN_VIA_MHC_CLASS_I	GOBP_ANTIGEN_PROCESSING_AND_PRESENTATION_OF_EXOGENOUS_PEPTIDE_ANTIGEN_VIA_MHC_CLASS_I	77	0.604726	2.0174	3.27e-05	0.000385918	0.000276452	2667	tags=30%, list=15%, signal=26%	IFI30/FCER1G/CYBB/NCF4/NCF2/FCGR1A/VAMP8/NCF1/FCGR1B/CD36/CYBA/ITGB5/CLEC4A/HLA-F/TAPBP/HLA-E/HLA-G/PSMB10/HLA-B/PDIA3/B2M/HLA-H/ITGAV
GOBP_DENDRITIC_CELL_CHEMOTAXIS	GOBP_DENDRITIC_CELL_CHEMOTAXIS	20	0.801272	2.04174	3.29e-05	0.000387618	0.000277669	1573	tags=60%, list=9%, signal=55%	SLAMF8/CCR2/CXCR2/CCR1/CCR5/TRPM2/CCL5/PIK3CG/GPR183/GAS6/LGALS9/CCL19
GOBP_POSITIVE_REGULATION_OF_LYMPHOCYTE_CHEMOTAXIS	GOBP_POSITIVE_REGULATION_OF_LYMPHOCYTE_CHEMOTAXIS	15	0.842392	2.01629	3.34e-05	0.000393047	0.000281559	1926	tags=60%, list=10%, signal=54%	CCL7/CCR2/CXCL13/CXCL14/CCL4/CCL5/CCL3/PTK2B/TMEM102
GOBP_POSITIVE_REGULATION_OF_LEUKOCYTE_ADHESION_TO_VASCULAR_ENDOTHELIAL_CELL	GOBP_POSITIVE_REGULATION_OF_LEUKOCYTE_ADHESION_TO_VASCULAR_ENDOTHELIAL_CELL	16	0.835836	2.02044	3.42e-05	0.000402268	0.000288164	1278	tags=44%, list=7%, signal=41%	IL6/ICAM1/ALOX5/ITGB2/PTAFR/TNF/ITGA4
GOBP_NEGATIVE_REGULATION_OF_INTERLEUKIN_1_PRODUCTION	GOBP_NEGATIVE_REGULATION_OF_INTERLEUKIN_1_PRODUCTION	22	0.78857	2.05726	3.66e-05	0.000428636	0.000307052	2023	tags=73%, list=11%, signal=65%	IL1R2/IL10/ZC3H12A/TNFAIP3/CD33/FFAR4/LILRB4/SERPINB1/ERRFI1/NLRP3/GAS6/TREM2/ARRB2/PML/CX3CR1/CARD16
GOBP_NEGATIVE_REGULATION_OF_LEUKOCYTE_MIGRATION	GOBP_NEGATIVE_REGULATION_OF_LEUKOCYTE_MIGRATION	33	0.734558	2.1114	3.71e-05	0.000434586	0.000311315	1090	tags=39%, list=6%, signal=37%	SLAMF8/CCL2/HMOX1/C5AR2/PTGER4/DPP4/CD300A/CXCL12/EMILIN1/DUSP1/APOD/RIN3/NBL1
GOBP_REGULATION_OF_REACTIVE_OXYGEN_SPECIES_BIOSYNTHETIC_PROCESS	GOBP_REGULATION_OF_REACTIVE_OXYGEN_SPECIES_BIOSYNTHETIC_PROCESS	78	0.58674	1.96358	3.83e-05	0.00044774	0.000320738	3545	tags=49%, list=19%, signal=39%	PTGS2/PTX3/IL10/ICAM1/ALOX5/IL1B/SOD2/ZC3H12A/ITGB2/CLEC7A/RAB27A/TLR6/CD36/ASS1/CYBA/TNF/CAV1/PTK2B/SNCA/P2RX4/ATP2B4/TSPO/CX3CR1/SLC5A3/CFLAR/TLR4/ABCD1/CLU/HBB/CD47/PKD2/GLA/MTCO2P12/GRIN1/TICAM1/KLF4/MT-CO2/JAK2
GOBP_REGULATION_OF_EXTRINSIC_APOPTOTIC_SIGNALING_PATHWAY_VIA_DEATH_DOMAIN_RECEPTORS	GOBP_REGULATION_OF_EXTRINSIC_APOPTOTIC_SIGNALING_PATHWAY_VIA_DEATH_DOMAIN_RECEPTORS	53	0.656799	2.04964	3.9e-05	0.000455251	0.000326118	2199	tags=42%, list=12%, signal=37%	SFRP2/THBS1/SERPINE1/HMOX1/ICAM1/MIR221/TNFAIP3/TNFRSF10A/TMC8/LGALS3/TNFSF10/PMAIP1/FAS/ITPRIP/TRADD/TNFRSF10B/CASP8/ATF3/SP100/TMBIM1/GPX1/CFLAR
GOBP_ACTIVATION_OF_PROTEIN_KINASE_ACTIVITY	GOBP_ACTIVATION_OF_PROTEIN_KINASE_ACTIVITY	276	0.434728	1.68495	3.93e-05	0.00045779	0.000327937	2881	tags=28%, list=16%, signal=24%	THBS1/CHI3L1/IGFBP6/CARTPT/MAP3K8/C5AR1/FPR1/SLC11A1/NOD2/IL1B/NCKAP1L/PTPRC/SYK/CD300A/CCL5/TNFRSF10A/TLR6/RIPK3/CD74/CD86/IL6R/ITGB3/SHC1/TGFBR2/TNF/MLKL/ADCY7/IL18/PRKCD/ADRB2/PDE6G/GPRC5A/GAS6/PROK1/NGF/IRAK2/PTK2B/ANG/SAA1/EMP2/MAP4K1/TAB3/CCL19/ADAM9/TGFA/TNFRSF10B/MAP3K6/EGF/FRS2/SOCS1/TGFBR1/TF/MAP2K3/MDFIC/ARRB1/ADORA1/PRR5/GADD45B/NOD1/DUSP5/IL23A/TLR4/GDF15/GNG3/CXCR4/TXN/PRKAR2B/MAPKA…
GOBP_REGULATION_OF_ENDOTHELIAL_CELL_MIGRATION	GOBP_REGULATION_OF_ENDOTHELIAL_CELL_MIGRATION	157	0.498785	1.82302	3.97e-05	0.000461351	0.000330488	3110	tags=36%, list=17%, signal=30%	THBS1/PTGS2/CXCL13/HMOX1/STC1/PIK3CD/ZC3H12A/MIR221/SRPX2/VEGFC/PIK3CG/CD40/NRP1/PPARG/LGMN/ITGB3/TNF/DCN/TGFB1/SMOC2/GRN/NRP2/RRAS/PTK2B/HSPB1/EMP2/TBXA2R/STAT5A/SERPINF1/ANXA1/KRIT1/P2RX4/SH3BP1/ATP2B4/EGF/SEMA4A/SP100/GLUL/RIN2/PLK2/MAP2K3/MET/FOXP1/ADGRA2/EPHA2/STARD13/EFNA1/HDAC7/PDGFB/NOS3/DLL4/MAP3K3/ACVRL1/FGF1/ANGPT2/CIB1/TMSB4X
GOBP_REGULATION_OF_EPIDERMAL_GROWTH_FACTOR_ACTIVATED_RECEPTOR_ACTIVITY	GOBP_REGULATION_OF_EPIDERMAL_GROWTH_FACTOR_ACTIVATED_RECEPTOR_ACTIVITY	27	0.755285	2.08299	4.1e-05	0.000475753	0.000340805	2181	tags=41%, list=12%, signal=36%	AREG/NCF1/SHC1/ERRFI1/GPRC5A/HBEGF/BTC/TGFA/EGF/ADORA1/ZFYVE28
GOBP_REGULATION_OF_EPITHELIAL_CELL_APOPTOTIC_PROCESS	GOBP_REGULATION_OF_EPITHELIAL_CELL_APOPTOTIC_PROCESS	67	0.612636	2.00113	4.13e-05	0.000477875	0.000342325	2199	tags=36%, list=12%, signal=32%	IL6/THBS1/SERPINE1/CCL2/HMOX1/ICAM1/PLA2R1/TNFAIP3/ANGPTL4/CD40/TNF/CD248/GAS6/SCG2/ITGA4/GSN/ZFP36/ARRB2/SFRP4/KRIT1/CAST/NUPR1/HLA-G/CFLAR
GOBP_REGULATION_OF_LEUKOCYTE_ADHESION_TO_VASCULAR_ENDOTHELIAL_CELL	GOBP_REGULATION_OF_LEUKOCYTE_ADHESION_TO_VASCULAR_ENDOTHELIAL_CELL	21	0.80146	2.07723	4.15e-05	0.000478819	0.000343001	1278	tags=43%, list=7%, signal=40%	IL6/ICAM1/ALOX5/ITGB2/MIR221/PTAFR/CXCL12/TNF/ITGA4
GOBP_RESPONSE_TO_METAL_ION	GOBP_RESPONSE_TO_METAL_ION	282	0.436629	1.70113	4.17e-05	0.000480979	0.000344548	2944	tags=28%, list=16%, signal=24%	AQP9/SHH/S100A8/THBS1/FABP4/CD14/HMOX1/ICAM1/PTGES/HAMP/C1QA/SOD2/ALOX5AP/MT1H/FBP1/SDC1/CYBB/TRPM2/IL1A/NCF1/AQP3/TCIRG1/MMP9/ASS1/LGMN/DUSP1/LOXL2/ADCY7/JUNB/ITPR3/NDRG1/CAV1/SOD3/MT1G/SYT12/CEBPA/FSTL3/GSN/ANXA11/PTK2B/CPNE6/CLDN1/FOSB/PLN/RYR3/KCNMB1/SERPINF1/SNCA/ADAM9/NQO1/HFE/IQGAP1/P2RX4/CASP8/TNFRSF11B/TSPO/MT2A/TF/VCAM1/HSPA5/RASAL1/G6PD/MT1A/CPNE9/DMTN/JUN/ACTA1/B2M/SLC25A24/MT-CYB/PAM…
GOMF_TUMOR_NECROSIS_FACTOR_RECEPTOR_SUPERFAMILY_BINDING	GOMF_TUMOR_NECROSIS_FACTOR_RECEPTOR_SUPERFAMILY_BINDING	41	0.686865	2.04615	4.23e-05	0.000486957	0.000348831	2304	tags=44%, list=13%, signal=38%	CD70/TNFSF14/TNFSF9/LTB/TNFSF4/TNFSF8/TNFSF13/TNF/TNFSF10/TRAF1/NGF/TNFSF13B/TRADD/CASP8/TNFSF12/TMBIM1/CFLAR/MYD88
GOBP_POSITIVE_REGULATION_OF_MYELOID_CELL_DIFFERENTIATION	GOBP_POSITIVE_REGULATION_OF_MYELOID_CELL_DIFFERENTIATION	84	0.581426	1.95956	4.25e-05	0.000487594	0.000349287	1922	tags=30%, list=10%, signal=27%	CSF3/LIF/SCIN/CCR1/MIR221/INHBA/CD4/NCKAP1L/HCLS1/RUNX1/CD74/ROR2/HLA-DRB1/TYROBP/FES/CSF1/TNF/EVI2B/TGFB1/HSPA1A/TREM2/CASP8/TRIB1/GPR68/HSPA1B
GOBP_HYALURONAN_METABOLIC_PROCESS	GOBP_HYALURONAN_METABOLIC_PROCESS	30	0.746018	2.09769	4.39e-05	0.000502763	0.000360154	2797	tags=57%, list=15%, signal=48%	LYVE1/IL1B/HAS3/CEMIP/CD44/TGFB1/PIM1/HEXB/HAS2/CEMIP2/NFKB1/EGF/HEXA/SLC9A1/GUSB/HGF/PDGFB
GOBP_MITOCHONDRIAL_GENE_EXPRESSION	GOBP_MITOCHONDRIAL_GENE_EXPRESSION	164	-0.40882	-1.78527	4.39e-05	0.000502763	0.000360154	8929	tags=71%, list=49%, signal=37%	MRPS21/RMND1/MRPS30/MRPL23/FASTKD3/ELAC2/MRPL55/TRMT10A/MRPL10/TRNT1/TRMT61B/MRPL35/MRPS25/HSD17B10/MRPL9/MRPL13/MRPL18/MRPS10/MRPL1/TRMT10B/MRPS34/EARS2/MRPL22/MRPL47/AURKAIP1/METTL4/MRPS18B/NOA1/MRPL24/SUPV3L1/GATB/MRPS33/MRPL34/TFB1M/TRMT10C/UQCC1/MTG1/MRPS35/MRPL19/MRPL44/MRPL27/MRPL2/MRPS15/MTO1/MRPL50/GFM2/MRPS22/MRPS36/MTERF4/MRPL15/NGRN/TACO1/ALKBH1/MRPL49/MRPL46/MTG2/TBRG4/MRPL39/GATC/MR…
GOBP_EPITHELIAL_CELL_PROLIFERATION	GOBP_EPITHELIAL_CELL_PROLIFERATION	302	0.43088	1.68238	4.56e-05	0.000520775	0.000373056	2058	tags=24%, list=11%, signal=22%	MMP12/SFRP2/AREG/IL6/VDR/SHH/THBS1/CCL2/CCL26/IL10/SFN/HMOX1/COL8A1/C5AR1/C5AR2/NOD2/ALOX5/FST/PIK3CD/FAP/B4GALT1/TNFAIP3/CEBPB/VEGFC/ECM1/CXCL12/IGFBP3/COL8A2/NRP1/PPARG/IGFBP4/PTPRN/SERPINB1/LAMB1/ITGB3/LOXL2/TNF/SNAI2/ERRFI1/TGFB1/EGR3/GRN/NKX3-1/CAV1/NRP2/TWIST1/SCG2/RPS6KA1/ITGA4/RUNX3/ZFP36/SULF1/FZD7/MMP14/ANG/HAS2/CLDN1/CYP7B1/CD109/STAT5A/SERPINF1/KRIT1/TGFA/EGF/FRS2/CDKN2B/NUPR1/TNFSF12…
GOMF_PEPTIDE_ANTIGEN_BINDING	GOMF_PEPTIDE_ANTIGEN_BINDING	22	0.784691	2.04715	4.6e-05	0.000524509	0.000375731	2186	tags=64%, list=12%, signal=56%	CD209/HLA-DQA1/HLA-DRB5/HLA-DQB1/HLA-DRB1/HLA-DPB1/HLA-DRA/SLC7A8/HLA-DPA1/HLA-F/TAPBP/HLA-E/HLA-G/HLA-B
GOBP_VASCULAR_ENDOTHELIAL_GROWTH_FACTOR_PRODUCTION	GOBP_VASCULAR_ENDOTHELIAL_GROWTH_FACTOR_PRODUCTION	32	0.726816	2.07076	4.71e-05	0.000536241	0.000384135	1349	tags=44%, list=7%, signal=41%	IL6/PTGS2/CCR2/CYP1B1/C5AR1/IL1B/C3/IL1A/C3AR1/IL6R/HPSE/TNF/TGFB1/SULF1
GOMF_TOLL_LIKE_RECEPTOR_BINDING	GOMF_TOLL_LIKE_RECEPTOR_BINDING	12	0.877595	2.00992	4.79e-05	0.000544538	0.000390079	786	tags=67%, list=4%, signal=64%	S100A8/S100A9/TLR2/LY96/SYK/TLR6/TLR1/CD36
GOBP_MICROTUBULE_CYTOSKELETON_ORGANIZATION_INVOLVED_IN_MITOSIS	GOBP_MICROTUBULE_CYTOSKELETON_ORGANIZATION_INVOLVED_IN_MITOSIS	135	-0.441503	-1.89154	4.87e-05	0.00055259	0.000395847	4801	tags=42%, list=26%, signal=31%	HNRNPU/PKD1/DRG1/DYNLT1/SMC3/BORA/RAE1/CLASP1/CKAP5/MZT1/AAAS/STIL/LSM14A/CEP192/SPDL1/DYNC1H1/AURKA/TNKS/SPAST/NDC80/CCSAP/CEP97/SPICE1/KIF23/PRC1/CDC20/PLK1/STAG2/CENPE/TACC2/CENPA/KIF4A/KIF11/CCNB1/STMN1/TPX2/DLGAP5/KIFC1/SPC25/AURKB/MAD2L1/NUSAP1/RACGAP1/NUF2/CENPH/NEK2/CLASP2/GJA1/ESPL1/TTK/GPSM2/WDR62/FSD1/MYBL2/SAPCD2/DCTN2/TACC3
GOBP_INFLAMMATORY_RESPONSE_TO_ANTIGENIC_STIMULUS	GOBP_INFLAMMATORY_RESPONSE_TO_ANTIGENIC_STIMULUS	32	0.726178	2.06894	5.08e-05	0.000574714	0.000411695	1080	tags=34%, list=6%, signal=32%	IL2RA/FCGR2B/IL1RN/IL10/ICAM1/NOD2/CD68/C3/HLA-DRB1/TNF/BTK
GOBP_POSITIVE_REGULATION_OF_APOPTOTIC_SIGNALING_PATHWAY	GOBP_POSITIVE_REGULATION_OF_APOPTOTIC_SIGNALING_PATHWAY	115	0.532749	1.88994	5.32e-05	0.000600675	0.000430292	2222	tags=26%, list=12%, signal=23%	S100A8/THBS1/S100A9/CTSC/G0S2/INHBA/PTPRC/LCK/RIPK3/PYCARD/LTBR/TNF/PRKCD/NKX3-1/CAV1/TNFSF10/PMAIP1/FAS/PTPN2/BMF/TNFRSF12A/PML/NUPR1/TNFSF12/ATF3/TGFBR1/PLEKHF1/TPD52L1/CYLD/SEPTIN4
GOBP_POSITIVE_REGULATION_OF_NIK_NF_KAPPAB_SIGNALING	GOBP_POSITIVE_REGULATION_OF_NIK_NF_KAPPAB_SIGNALING	57	0.629936	2.00569	5.4e-05	0.000608225	0.000435701	2242	tags=39%, list=12%, signal=34%	TNFSF14/CD14/NOD2/IL1B/TLR2/LAPTM5/TLR7/HAVCR2/CD86/TNF/TCIM/CD27/IL18/SPHK1/LGALS9/TREM2/CCL19/TRADD/LIMS1/NOD1/IL23A/TLR4
GOMF_TUMOR_NECROSIS_FACTOR_RECEPTOR_BINDING	GOMF_TUMOR_NECROSIS_FACTOR_RECEPTOR_BINDING	25	0.772233	2.06937	5.4e-05	0.000608225	0.000435701	1917	tags=56%, list=10%, signal=50%	CD70/TNFSF14/TNFSF9/LTB/TNFSF4/TNFSF8/TNFSF13/TNF/TNFSF10/TRAF1/TNFSF13B/TRADD/CASP8/TNFSF12
GOBP_EMBRYONIC_ORGAN_MORPHOGENESIS	GOBP_EMBRYONIC_ORGAN_MORPHOGENESIS	215	-0.374411	-1.71034	5.49e-05	0.000616524	0.000441646	3141	tags=33%, list=17%, signal=28%	FZD3/SOX9/ZIC1/FLVCR1/HOXC4/HOXD4/IRX5/HOXA6/TSHZ1/TCAP/SATB2/MYO6/HES1/HOXC9/IFT52/POU3F4/COL11A1/NOTCH1/NOG/NDRG4/MIB1/SOBP/FOXF2/VANGL2/GNAS/EDN1/HOXD10/HOXA2/EYA1/MDFI/PCGF2/GLI2/CHD7/SMO/NEUROD1/HOXD9/HOXB2/PDGFRA/HOXA7/BMP7/MMP16/GRHL3/HOXB4/FOXG1/VAX2/GBX2/HOXB3/SIX4/OTX1/SHOX2/HOXA9/DSCAML1/HOXB8/SOX11/ATP6V1B1/HAND2/CEP290/NKX3-2/GLI1/TFAP2A/DLX2/TBX3/WNT16/SIX1/TBX1/HOXA11/USH1C/DLX5/DL…
GOBP_PHOSPHOLIPASE_C_ACTIVATING_G_PROTEIN_COUPLED_RECEPTOR_SIGNALING_PATHWAY	GOBP_PHOSPHOLIPASE_C_ACTIVATING_G_PROTEIN_COUPLED_RECEPTOR_SIGNALING_PATHWAY	58	0.624472	1.99062	5.58e-05	0.00062627	0.000448628	1899	tags=34%, list=10%, signal=31%	FPR2/FPR3/CMKLR1/C5AR1/CXCR2/C5AR2/GNA15/FPR1/TGM2/P2RY6/P2RY8/C3AR1/GPR65/FFAR4/ANO1/HRH1/LPAR6/CX3CR1/GNA14/GPR157
GOBP_NEGATIVE_REGULATION_OF_CYSTEINE_TYPE_ENDOPEPTIDASE_ACTIVITY	GOBP_NEGATIVE_REGULATION_OF_CYSTEINE_TYPE_ENDOPEPTIDASE_ACTIVITY	67	0.605626	1.97823	5.6e-05	0.000627065	0.000449197	2054	tags=33%, list=11%, signal=29%	SFRP2/TNFSF14/THBS1/LTF/SFN/PLAUR/CST7/TNFAIP8/MMP9/TNF/CD44/CD27/GAS6/NGF/RPS6KA1/SERPINB9/ARRB2/SNCA/IFI16/CAST/CARD16/GPX1
GOBP_INTERLEUKIN_4_PRODUCTION	GOBP_INTERLEUKIN_4_PRODUCTION	24	0.763427	2.03344	5.63e-05	0.000628855	0.000450479	2020	tags=58%, list=11%, signal=52%	FCER1G/TNFSF4/SYK/CEBPB/CD3E/SASH3/HAVCR2/HLA-DRB1/CD86/NLRP3/LGALS9/CLECL1/CD83/HLA-E
GOMF_LOW_DENSITY_LIPOPROTEIN_PARTICLE_BINDING	GOMF_LOW_DENSITY_LIPOPROTEIN_PARTICLE_BINDING	12	0.874511	2.00285	5.66e-05	0.000631177	0.000452143	1386	tags=58%, list=8%, signal=54%	THBS1/STAB1/MSR1/PLTP/CD36/COLEC12/TREM2
GOBP_LIPID_STORAGE	GOBP_LIPID_STORAGE	70	0.602616	1.98846	5.75e-05	0.000639813	0.000458329	2667	tags=44%, list=15%, signal=38%	IL6/VSTM2A/IL1B/ZC3H12A/C3/MSR1/PLIN2/PPARG/CD36/ITGB3/CES1/TNF/CAV1/ABCA1/ENPP1/IKBKE/HEXB/ABCG1/PTPN2/GBA/NFKB1/GM2A/SOAT1/NRIP1/SREBF1/HILPDA/NR1H3/TTC39B/BSCL2/CDS1/ITGAV
GOCC_ENDOLYSOSOME	GOCC_ENDOLYSOSOME	20	0.791842	2.01771	5.8e-05	0.000644551	0.000461723	1298	tags=40%, list=7%, signal=37%	TLR8/CTSB/CTSS/CTSL/TLR7/LGMN/PRKCD/CTSK
GOBP_SECOND_MESSENGER_MEDIATED_SIGNALING	GOBP_SECOND_MESSENGER_MEDIATED_SIGNALING	224	0.459599	1.74321	5.92e-05	0.000656241	0.000470097	2839	tags=29%, list=15%, signal=25%	CCL20/FPR2/CXCL8/THBS1/CCR2/CMKLR1/CXCR2/FPR1/CCR1/CCR5/RGS2/CD4/PTPRC/GAL/SYK/PLEK/TRPM2/CCL4/CD3E/FFAR4/NPR1/PLCG2/CD36/CCL3/FHL2/TNF/CCRL2/ITPR3/NFATC2/BTK/SPHK1/RCAN2/CD22/BST1/TBC1D10C/LAT2/RCAN1/TREM2/PTK2B/PLN/HRH1/GUCY1A1/P2RX4/CLIC2/ATP2B4/AHR/CX3CR1/PTPRJ/VCAM1/GPR62/GPR143/RASD1/SLC9A1/CXCR4/DMTN/PRKAR2B/RCAN3/ITPR1/LMCD1/HOMER2/GBP1/NPY2R/CCR10/CACNA1C/NOS3/GRIN2A
GOBP_POSITIVE_REGULATION_OF_SECRETION	GOBP_POSITIVE_REGULATION_OF_SECRETION	228	0.45723	1.74073	5.93e-05	0.000656241	0.000470097	2156	tags=24%, list=12%, signal=22%	RETN/S100A8/CARTPT/ADAM8/PLA2R1/PTGES/SCIN/SPP1/TNFRSF11A/CYP19A1/IL1B/ITGAM/ITGB2/KCNN4/SDC1/TLR2/CD33/IL4R/INHBA/GAL/SYK/VEGFC/RAB27A/PTAFR/IL1A/CXCL12/VAMP8/FFAR4/HLA-DRB1/NPR1/FGR/ANO1/TGFB1/NKX3-1/C1QTNF1/SDC4/UNC13D/TREM2/ANG/ABCG1/RAB27B/SNCA/HLA-F/ADAM9/HFE/P2RX4/GPR68/PCK2/ACSL4/CAMK2N1/CACNB2/RBP4/CD2AP/ADORA1/VSNL1
GOBP_INNATE_IMMUNE_RESPONSE_ACTIVATING_SIGNAL_TRANSDUCTION	GOBP_INNATE_IMMUNE_RESPONSE_ACTIVATING_SIGNAL_TRANSDUCTION	90	0.554901	1.89554	6.09e-05	0.000673343	0.000482348	1751	tags=19%, list=10%, signal=17%	CD209/CLEC10A/HCK/FCER1G/SYK/TYROBP/PLCG2/RELB/CARD11/MUC1/PRKCD/LYN/CARD9/CLEC4A/LILRA2/TAB3/NFKB1
GOBP_DETECTION_OF_OTHER_ORGANISM	GOBP_DETECTION_OF_OTHER_ORGANISM	13	0.866213	2.02026	6.43e-05	0.000709269	0.000508084	2242	tags=92%, list=12%, signal=81%	CD1D/NOD2/TLR2/CLEC7A/NLRC4/TLR6/TLR1/HLA-DRB1/SSC5D/NOD1/HLA-B/TLR4
GOBP_REGULATION_OF_TYPE_2_IMMUNE_RESPONSE	GOBP_REGULATION_OF_TYPE_2_IMMUNE_RESPONSE	23	0.782295	2.07146	6.48e-05	0.000713183	0.000510887	2319	tags=61%, list=13%, signal=53%	IL6/CCR2/NOD2/IL4R/TNFSF4/ECM1/CD74/CD86/IDO1/NLRP3/IL18/ANXA1/IL27RA/BCL6
GOBP_ENDODERMAL_CELL_DIFFERENTIATION	GOBP_ENDODERMAL_CELL_DIFFERENTIATION	36	0.696013	2.01512	6.53e-05	0.000717686	0.000514113	1435	tags=47%, list=8%, signal=44%	DKK1/COL8A1/COL5A1/ITGB2/COL6A1/INHBA/COL7A1/FN1/ITGA5/MMP9/LAMB1/ITGB5/COL5A2/ITGA4/COL12A1/MMP14/LAMB3
GOMF_SCAVENGER_RECEPTOR_ACTIVITY	GOMF_SCAVENGER_RECEPTOR_ACTIVITY	32	0.722102	2.05733	6.54e-05	0.000718037	0.000514364	1259	tags=41%, list=7%, signal=38%	MARCO/PRG4/CD163/STAB1/MSR1/CFI/CD163L1/CD36/LOXL2/SSC5D/COLEC12/ENPP1/CXCL16
GOBP_POSITIVE_REGULATION_OF_REACTIVE_OXYGEN_SPECIES_BIOSYNTHETIC_PROCESS	GOBP_POSITIVE_REGULATION_OF_REACTIVE_OXYGEN_SPECIES_BIOSYNTHETIC_PROCESS	44	0.66468	2.00347	6.6e-05	0.0007233	0.000518135	3545	tags=59%, list=19%, signal=48%	PTGS2/PTX3/ICAM1/IL1B/SOD2/ITGB2/CLEC7A/RAB27A/TLR6/CD36/ASS1/CYBA/TNF/PTK2B/P2RX4/SLC5A3/TLR4/CLU/HBB/PKD2/MTCO2P12/GRIN1/TICAM1/KLF4/MT-CO2/JAK2
GOBP_COLLAGEN_FIBRIL_ORGANIZATION	GOBP_COLLAGEN_FIBRIL_ORGANIZATION	49	0.666392	2.03856	6.79e-05	0.000742036	0.000531556	2007	tags=51%, list=11%, signal=46%	DPT/SFRP2/LUM/COL1A1/COL1A2/ADAMTS14/COL3A1/CYP1B1/ADAMTS2/COL5A1/LOXL1/LOX/MMP11/EMILIN1/LOXL2/COL13A1/COL5A2/COL14A1/COL12A1/SERPINH1/COLGALT1/PLOD3/TGFBR1/AEBP1/EFEMP2
GOBP_MEIOSIS_I_CELL_CYCLE_PROCESS	GOBP_MEIOSIS_I_CELL_CYCLE_PROCESS	77	-0.515299	-1.976	6.85e-05	0.000747443	0.000535429	3597	tags=43%, list=20%, signal=35%	KLHDC3/FBXO5/NDC1/PSMC3IP/PTTG1/AURKA/MAEL/CENPX/FANCM/MSH5/TRIP13/PLK1/CORT/SGO2/CKS2/RAD54B/TOP2B/RAD54L/RAD51AP1/MYBL1/MND1/BRIP1/FANCD2/RAD51/EME1/CCNB2/ESPL1/TOP2A/CDC25C/CDC25A/SYCE2/SGO1/CCNB1IP1
GOMF_HYDROLASE_ACTIVITY_HYDROLYZING_O_GLYCOSYL_COMPOUNDS	GOMF_HYDROLASE_ACTIVITY_HYDROLYZING_O_GLYCOSYL_COMPOUNDS	66	0.603049	1.96348	7e-05	0.000763089	0.000546638	3078	tags=48%, list=17%, signal=40%	CHIT1/LYZ/MAN1A1/FUCA1/MAN1C1/HPSE/CEMIP/LCTL/GAA/MAN2A1/HEXB/NAGA/MAN2B1/CEMIP2/PSAP/GBA/EDEM1/GLB1L/HEXA/GM2A/NAGPA/MANBA/MAN2B2/GLB1/CTBS/GUSB/GBE1/PGGHG/GALC/ACER2/GLA/EDEM2
GOCC_ENDOPLASMIC_RETICULUM_GOLGI_INTERMEDIATE_COMPARTMENT	GOCC_ENDOPLASMIC_RETICULUM_GOLGI_INTERMEDIATE_COMPARTMENT	119	0.527331	1.87766	7.03e-05	0.000764963	0.00054798	2274	tags=22%, list=12%, signal=19%	AREG/ANPEP/GJB2/SERPINA1/CTSZ/CTSC/MAN1A1/COL7A1/FN1/CD55/PRRG4/STING1/FOLR1/MGAT4A/CNIH3/SERPINH1/PTPN2/TGFA/TAPBP/CD59/COPZ2/VMP1/HSPA5/MGAT4B/P4HB/PIEZO1
GOBP_POSITIVE_REGULATION_OF_EPITHELIAL_CELL_MIGRATION	GOBP_POSITIVE_REGULATION_OF_EPITHELIAL_CELL_MIGRATION	137	0.512809	1.84704	7.08e-05	0.000768481	0.0005505	2438	tags=31%, list=13%, signal=27%	THBS1/PTGS2/HMOX1/PIK3CD/ZC3H12A/MIR221/SRPX2/ITGA3/VEGFC/PIK3CG/CD40/DOCK5/NRP1/MMP9/PLCG2/LGMN/ITGB3/TGFBR2/TGFB1/SMOC2/GRN/HBEGF/NRP2/RRAS/PTK2B/HAS2/ITGA2/HSPB1/STAT5A/CTSH/ANXA1/ADAM9/P2RX4/EGF/RIN2/PLK2/MAP2K3/MET/FOXP1/ADGRA2/ENPP2/RREB1/PFN1
GOBP_POSITIVE_REGULATION_OF_TYPE_2_IMMUNE_RESPONSE	GOBP_POSITIVE_REGULATION_OF_TYPE_2_IMMUNE_RESPONSE	14	0.854068	2.02719	7.14e-05	0.000773464	0.00055407	1000	tags=64%, list=5%, signal=61%	IL6/NOD2/IL4R/TNFSF4/CD74/CD86/IDO1/NLRP3/IL18
GOBP_RIBOSOME_BIOGENESIS	GOBP_RIBOSOME_BIOGENESIS	300	-0.338629	-1.59884	7.18e-05	0.000776984	0.000556591	9993	tags=74%, list=54%, signal=34%	BUD23/EXOSC4/C1D/RPL3/NAT10/NOP58/NIP7/RRP8/MRPS2/DDX3X/MAK16/LSG1/USP36/MALSU1/UTP11/NOM1/AATF/DDX54/XRN2/CUL4B/ZCCHC4/RPP38/MPHOSPH10/RRP12/NPM1/MTERF3/SIRT7/RIOK2/EXOSC6/ESF1/RCL1/RRP1B/RPL6/SBDS/FASTKD2/UTP6/RSL1D1/EIF6/RRP1/WDR46/ISG20L2/PIH1D1/RRP36/DDX28/TSR1/EBNA1BP2/RPS2/NOL10/THUMPD1/GTF3A/RBIS/NOB1/RPL10/WBP11/EIF2A/SURF6/MRPL10/TRMT61B/RPL7L1/POP4/ERI2/WDR43/RRNAD1/EMG1/RBFA/RPS10P5/R…
GOBP_CALCIUM_ION_TRANSPORT_INTO_CYTOSOL	GOBP_CALCIUM_ION_TRANSPORT_INTO_CYTOSOL	110	0.52812	1.86997	7.2e-05	0.000777373	0.00055687	2053	tags=35%, list=11%, signal=31%	CXCL9/CCR5/CD4/PTPRC/TRPM2/P2RY6/LCK/TRPV4/PTPN6/PLCG2/CCL3/TRPV2/CEMIP/LYN/ITPR3/CORO1A/CAV1/JPH1/RAMP3/PTK2B/PLN/RYR3/UBASH3B/SNCA/CCL19/ERO1A/HAP1/JPH2/CXCL10/P2RX4/CLIC2/PML/ATP2B4/SLC24A2/THY1/SELENON/SLC8B1/CXCL11
GOBP_AMINOGLYCAN_METABOLIC_PROCESS	GOBP_AMINOGLYCAN_METABOLIC_PROCESS	143	0.503701	1.82723	7.23e-05	0.000779381	0.000558309	3365	tags=45%, list=18%, signal=37%	LYVE1/LUM/CHI3L1/GALNT5/CHI3L2/CHIT1/IL1B/HAS3/B4GALT1/SDC1/DSE/FUCA1/HPSE/CEMIP/CD44/DCN/ST3GAL1/BGN/TGFB1/OMD/PIM1/CHSY3/SDC4/HEXB/CHST2/HS3ST3A1/HSPG2/HAS2/SPOCK2/GPC5/CEMIP2/HS3ST2/NFKB1/EGF/B3GNT2/CHSY1/CHST15/HEXA/PDGFRB/CHPF2/HS6ST1/CHST1/SLC9A1/GLB1/HGSNAT/CTBS/GPC4/SDC2/GUSB/EGFLAM/CHST6/IDS/B3GNT9/NDST2/HGF/PDGFB/CHPF/GPC1/FMOD/HS6ST2/CLN6/CSGALNACT2/ARSB/CHST3/HS3ST3B1
GOBP_NCRNA_PROCESSING	GOBP_NCRNA_PROCESSING	380	-0.319733	-1.56575	7.3e-05	0.000786012	0.000563058	9656	tags=69%, list=53%, signal=33%	INTS6L/DDX54/XRN2/ZCCHC4/RPP38/MPHOSPH10/TP53RK/RRP12/INTS6/SIRT7/TSEN34/CPSF4/MOCS3/RIOK2/EXOSC6/ESF1/INTS2/RCL1/RRP1B/SBDS/TUT1/UTP6/RSL1D1/EIF6/ELAC1/RRP1/KARS1/WDR46/ISG20L2/INTS9/TRPT1/PIH1D1/TRMT9B/RRP36/ADAT3/PTCD1/TSR1/ADAT2/EBNA1BP2/RPS2/RTCB/NOL10/THG1L/THUMPD1/NOB1/ELAC2/ZCCHC8/WBP11/TRMT10A/DDX1/TRNT1/TRMT61B/RPL7L1/POP4/ERI2/INTS3/LCMT2/WDR43/RRNAD1/TRUB1/EMG1/HSD17B10/RBFA/RPL14/TYW…
GOBP_TRANSITION_METAL_ION_HOMEOSTASIS	GOBP_TRANSITION_METAL_ION_HOMEOSTASIS	114	0.534093	1.89262	7.44e-05	0.000799815	0.000572946	1947	tags=22%, list=11%, signal=20%	S100A8/S100A9/LTF/CP/HMOX1/HAMP/SLC11A1/MT1H/LCK/TMC8/STEAP3/SLC39A8/FTL/SLC39A14/SLC31A2/MT1G/MELTF/HEPH/STEAP2/STEAP1/FTH1/SLC39A4/HFE/MT2A/TF
GOBP_NCRNA_METABOLIC_PROCESS	GOBP_NCRNA_METABOLIC_PROCESS	457	-0.305541	-1.52599	7.46e-05	0.000799815	0.000572946	9378	tags=65%, list=51%, signal=32%	CPSF4/MOCS3/RIOK2/EXOSC6/ESF1/INTS2/RCL1/RRP1B/IARS1/SBDS/TUT1/UTP6/RSL1D1/EIF6/ELAC1/RRP1/KARS1/WDR46/ISG20L2/INTS9/TRPT1/PIH1D1/TRMT9B/RRP36/ADAT3/PTCD1/TSR1/ADAT2/EBNA1BP2/RPS2/RTCB/NOL10/THG1L/THUMPD1/NOB1/AIMP1/ELAC2/TARS3/ZCCHC8/PPA2/RC3H2/WBP11/TRMT10A/DDX1/TRNT1/TRMT61B/RPL7L1/POP4/ERI2/INTS3/LCMT2/WDR43/PARS2/RRNAD1/TRUB1/EMG1/HSD17B10/RBFA/RPL14/TYW1B/ELP1/UTP18/IMP3/PUS7/RPS27/NOLC1/MT…
GOBP_RESPONSE_TO_ALCOHOL	GOBP_RESPONSE_TO_ALCOHOL	179	0.480417	1.79505	7.65e-05	0.00081945	0.000587011	2201	tags=27%, list=12%, signal=24%	CCL7/CSF3/S100A8/CD14/ICAM1/SCNN1B/HAMP/FOSL1/SOD2/CCR5/PTGER4/RGS2/CYBB/INHBA/TNFSF4/SPI1/CLDN7/PPARG/RGS4/CCL3/CES1/TGFBR2/ADCY7/NLRP3/CD27/TGFB1/CDKN1A/GSN/NEFL/PTK2B/TNC/CLDN1/FOSB/MAP4K1/TBXA2R/KCNMB1/RGS19/CCL19/H6PD/NQO1/CASP8/AHR/TGFBR1/IGFBP7/VCAM1/RBP4/G6PD/SREBF1
GOCC_POSTSYNAPTIC_SPECIALIZATION_MEMBRANE	GOCC_POSTSYNAPTIC_SPECIALIZATION_MEMBRANE	96	-0.487085	-1.96121	7.78e-05	0.000831962	0.000595975	2953	tags=40%, list=16%, signal=33%	ADCY1/LRFN2/DAGLA/LRRC4/LRRC4B/CNKSR2/LRRTM2/EPHA4/LRFN1/NLGN1/GRIA2/LIN7B/SHISA7/EFNB3/CLSTN2/CACNG8/GPHN/ADAM22/ERBB4/ATP2B2/CDH10/CACNG5/LRRTM1/EPHA7/CACNG7/SHISA6/GSG1L/PTPRS/KCND2/LRRTM3/RGS9/GRIN2C/PTPRT/DCC/CHRNA1/SLITRK1/GRID2/ARC
GOBP_TYPE_I_INTERFERON_PRODUCTION	GOBP_TYPE_I_INTERFERON_PRODUCTION	119	0.525858	1.87241	7.84e-05	0.0008362	0.000599011	2814	tags=29%, list=15%, signal=25%	MMP12/CD14/IL10/TLR8/LILRB1/PTPN22/TNFAIP3/TLR2/SYK/TLR7/HAVCR2/PYCARD/IRF8/PLCG2/RELB/STAT6/IRF5/STING1/NFKB2/IKBKE/RNF135/RNF125/IRF1/IFI16/NFKB1/TRIM56/LRRFIP1/CYLD/TLR4/MYD88/LILRA4/UBA7/TLR3/TRIM21/IRAK1
GOBP_MACROPHAGE_CHEMOTAXIS	GOBP_MACROPHAGE_CHEMOTAXIS	32	0.718598	2.04735	8.01e-05	0.000852959	0.000611015	1500	tags=44%, list=8%, signal=40%	THBS1/SLAMF8/CCL2/CMKLR1/C5AR1/CSF1R/CCL5/C3AR1/CCL3/CSF1/LGALS3/RARRES2/PTK2B/SAA1
GOBP_SUPEROXIDE_METABOLIC_PROCESS	GOBP_SUPEROXIDE_METABOLIC_PROCESS	56	0.625083	1.98049	8.03e-05	0.000854214	0.000611915	1240	tags=38%, list=7%, signal=35%	FPR2/ITGAM/SOD2/ITGB2/CYBB/NCF4/CLEC7A/NCF2/SYK/NCF1/NCF1C/NCF1B/TYROBP/CD36/CYBA/NRROS/PRKCD/TGFB1/SOD3/FBLN5/BST1
GOBP_T_CELL_HOMEOSTASIS	GOBP_T_CELL_HOMEOSTASIS	29	0.727049	2.02851	8.18e-05	0.000868226	0.000621952	1159	tags=34%, list=6%, signal=32%	IL2RA/TNFSF14/JAK3/NCKAP1L/RIPK3/TCIRG1/CORO1A/PMAIP1/FAS/LGALS9
GOBP_REGULATION_OF_CELL_MORPHOGENESIS	GOBP_REGULATION_OF_CELL_MORPHOGENESIS	278	0.429585	1.66853	8.21e-05	0.00087052	0.000623595	2464	tags=24%, list=13%, signal=21%	CCL13/CCL7/CCL2/ICAM1/HCK/ITGB2/RAC2/FBLN1/FN1/RHOH/CSF1R/FMNL1/FBLIM1/DOCK5/NRP1/FGR/FGD2/CASS4/CCL3/FES/CD44/PLXND1/EPB41L3/CORO1A/MYH9/PEAK3/MELTF/CDC42EP5/HEXB/PDPN/LST1/POSTN/S100A10/UNC13D/PTK2B/RHOG/HAS2/F11R/CPNE6/MYADM/FGD3/ARHGAP18/ANXA1/RHOD/ARHGAP15/SEMA4A/NTNG1/LIMS1/PLXNA1/ARAP1/RASAL1/BVES/PLXNB2/P4HB/CYFIP1/ERMN/MSN/SYNE3/FLNA/ENPP2/CPNE9/RREB1/CXCR4/DMTN/DLC1/PARVB
GOBP_NEGATIVE_REGULATION_OF_CYTOKINE_PRODUCTION_INVOLVED_IN_IMMUNE_RESPONSE	GOBP_NEGATIVE_REGULATION_OF_CYTOKINE_PRODUCTION_INVOLVED_IN_IMMUNE_RESPONSE	17	0.803693	1.9802	8.25e-05	0.000871949	0.000624619	1650	tags=59%, list=9%, signal=54%	IL10/HMOX1/JAK3/LILRB1/LILRB4/TNF/TGFB1/IRAK3/HLA-F/HFE
GOCC_RIBOSOME	GOCC_RIBOSOME	220	-0.367923	-1.68916	8.26e-05	0.000871949	0.000624619	8573	tags=67%, list=47%, signal=36%	MRPL55/RPL8/RPL10/EIF2A/MRPL10/RPL7L1/SF1/MRPL35/MRPS25/RPS10P5/MRPL9/RPL14/MRPL13/RPL39L/MRPL18/MRPS10/RPS27/MRPL1/UBA52/MRPS34/MRPL22/RPS6/BTF3/MRPL47/RPL31/AURKAIP1/FXR2/RPL17/MRPS18B/MRPL24/RPL26L1/RPL22/RPS4Y1/MRPS33/MRPL34/NDUFAB1/MTG1/MRPS35/MRPL19/MRPL44/C12orf65/MRPL27/MRPL2/MRPS15/RPL19/RPS14/MRPL50/RPLP2/MRPS22/RPS23/MRPS36/RPL35A/RPL4/RPL37AP8/RPL7A/RPS4X/MTERF4/MRPL15/RPL41/RPS8/RPL3…
GOCC_T_CELL_RECEPTOR_COMPLEX	GOCC_T_CELL_RECEPTOR_COMPLEX	15	0.827539	1.98073	8.3e-05	0.000875502	0.000627164	2098	tags=80%, list=11%, signal=71%	TRBV28/CD4/SYK/CD3E/PTPN6/CD3D/APBB1IP/TRAC/TRBC2/TRBJ2-3/TRDC/CD8A
GOBP_BONE_REMODELING	GOBP_BONE_REMODELING	70	0.596736	1.96906	8.32e-05	0.000875754	0.000627345	2546	tags=44%, list=14%, signal=38%	IL6/ACP5/CARTPT/ADAM8/HAMP/SPP1/TNFRSF11A/RAC2/TNFAIP3/SYK/CSF1R/TCIRG1/CTHRC1/SNX10/ITGB3/ADRB2/TGFB1/LRRK1/TPP1/TMEM119/PDK4/PTK2B/UBASH3B/TNFRSF11B/MITF/TF/IL7/LTBP3/INPP5D/EPHA2/NCDN
GOBP_INTRINSIC_APOPTOTIC_SIGNALING_PATHWAY	GOBP_INTRINSIC_APOPTOTIC_SIGNALING_PATHWAY	258	0.446488	1.71856	8.34e-05	0.000876165	0.000627639	2718	tags=24%, list=15%, signal=21%	SFRP2/S100A8/S100A9/CYP1B1/SFN/BCL2A1/HMOX1/BDKRB2/PLAUR/SOD2/TNFRSF1B/VNN1/BCL3/CEBPB/LCK/RIPK3/CXCL12/CD74/PYCARD/MMP9/TNF/SNAI2/CD44/CASP4/MUC1/PRKCD/NKX3-1/CDKN1A/CAV1/PMAIP1/HSPA1A/IKBKE/ATP2A3/HSPB1/TNFRSF1A/ERO1A/PTPN2/SNAI1/BMF/TNFRSF10B/IFI16/HIC1/PML/EDA2R/PPP1R15A/NUPR1/PLEKHF1/GPX1/P4HB/CYLD/TMEM109/SEPTIN4/PERP/YBX3/EPHA2/CLU/PHLDA3/ITPR1/TP73/SHISA5/NACC2/NOL3
GOBP_MITOTIC_SPINDLE_ORGANIZATION	GOBP_MITOTIC_SPINDLE_ORGANIZATION	113	-0.456597	-1.88594	8.5e-05	0.000892218	0.000639139	4801	tags=43%, list=26%, signal=32%	HNRNPU/PKD1/DRG1/SMC3/BORA/RAE1/CLASP1/CKAP5/MZT1/AAAS/STIL/LSM14A/CEP192/DYNC1H1/AURKA/TNKS/SPAST/NDC80/CCSAP/CEP97/SPICE1/KIF23/PRC1/CDC20/PLK1/STAG2/CENPE/TACC2/KIF4A/KIF11/CCNB1/STMN1/TPX2/DLGAP5/KIFC1/SPC25/AURKB/RACGAP1/NUF2/CENPH/NEK2/CLASP2/TTK/GPSM2/WDR62/FSD1/MYBL2/DCTN2/TACC3
GOCC_POSTSYNAPTIC_DENSITY_MEMBRANE	GOCC_POSTSYNAPTIC_DENSITY_MEMBRANE	79	-0.501716	-1.93141	8.57e-05	0.000897295	0.000642775	2953	tags=41%, list=16%, signal=34%	ADCY1/LRFN2/DAGLA/LRRC4/LRRC4B/CNKSR2/LRRTM2/EPHA4/LRFN1/GRIA2/LIN7B/SHISA7/EFNB3/CLSTN2/CACNG8/ADAM22/ERBB4/ATP2B2/CACNG5/EPHA7/CACNG7/SHISA6/GSG1L/PTPRS/LRRTM3/RGS9/GRIN2C/PTPRT/DCC/SLITRK1/GRID2/ARC
GOBP_POSITIVE_REGULATION_OF_LEUKOCYTE_APOPTOTIC_PROCESS	GOBP_POSITIVE_REGULATION_OF_LEUKOCYTE_APOPTOTIC_PROCESS	20	0.786713	2.00464	8.62e-05	0.000901654	0.000645898	1570	tags=45%, list=9%, signal=41%	ADAM8/IL10/PIK3CD/CCL5/CD274/IDO1/LYN/LGALS9/ANXA1
GOBP_REGULATION_OF_SUPEROXIDE_ANION_GENERATION	GOBP_REGULATION_OF_SUPEROXIDE_ANION_GENERATION	17	0.803275	1.97917	8.65e-05	0.000902134	0.000646242	1022	tags=47%, list=6%, signal=44%	FPR2/ITGAM/ITGB2/CLEC7A/SYK/TYROBP/PRKCD/TGFB1
GOBP_NEURON_FATE_SPECIFICATION	GOBP_NEURON_FATE_SPECIFICATION	16	-0.79231	-2.14023	8.66e-05	0.000902134	0.000646242	2153	tags=69%, list=12%, signal=61%	MYT1L/HOXD10/POU4F1/GLI2/NKX2-2/HOXC10/SOX1/ISL2/ASCL1/SIX1/DLL1
GOMF_G_PROTEIN_COUPLED_RECEPTOR_ACTIVITY	GOMF_G_PROTEIN_COUPLED_RECEPTOR_ACTIVITY	202	0.466293	1.75992	8.76e-05	0.000911717	0.000653107	2375	tags=31%, list=13%, signal=27%	FPR2/OR2I1P/CCR2/FPR3/ADGRE1/GPR84/BDKRB2/CMKLR1/C5AR1/CXCR2/C5AR2/FPR1/ADGRE2/CCR1/HRH2/CCR5/PTGER4/GPR132/GAL/GPR39/P2RY6/P2RY8/PTAFR/C3AR1/GPR65/GPR160/GPR183/FFAR4/PPARG/S1PR4/NPR1/MRGPRF/CCRL2/MCHR1/LPAR5/ADRB2/ACKR1/GPR34/GPRC5A/SPHK1/OR51E1/P2RY13/RAMP3/GPR82/FZD7/CELSR1/TBXA2R/HRH1/LPAR6/FZD1/GPR68/CX3CR1/PDGFRB/PDGFRL/GPR157/GPR62/ADORA1/GPR143/OPN3/ADGRA2/SSTR1/S1PR5/CXCR4
GOBP_REGULATORY_T_CELL_DIFFERENTIATION	GOBP_REGULATORY_T_CELL_DIFFERENTIATION	27	0.739243	2.03875	8.91e-05	0.000925091	0.000662687	2319	tags=59%, list=13%, signal=52%	IL2RA/CTLA4/LILRB2/TNFRSF18/TNFSF4/RUNX1/LILRB4/HLA-DRB1/HLA-DRA/NFATC2/LGALS9/VSIR/IRF1/SOCS1/HLA-G/BCL6
GOCC_NEURON_TO_NEURON_SYNAPSE	GOCC_NEURON_TO_NEURON_SYNAPSE	318	-0.318667	-1.52888	9.04e-05	0.000937227	0.000671381	2953	tags=25%, list=16%, signal=21%	ADCY1/LRFN2/BAALC/DAGLA/PHB/NTRK2/PAK3/MX1/LRRC4/LRRC4B/CNKSR2/RPS18/ARHGEF9/DISC1/LRRTM2/ADGRL1/ARHGAP32/DBN1/EPHA4/LRFN1/CRIPT/MAGI2/CTNND2/NLGN1/MIB1/GRIA2/TMEM108/LIN7B/DLGAP1/BCR/SHISA7/CDK5R1/EFNB3/CLSTN2/ADD2/CACNG8/GPHN/BCL11A/DRD2/ADAM22/ERBB4/ATP2B2/PTPRD/ADCY8/DGKI/ATP1A3/HIP1R/KLHL17/LRP4/IGSF11/NETO2/CACNG5/EPHA7/NGFR/CACNG7/SHISA6/GSG1L/GRIK2/PTPRS/PLCB4/KCND2/LRRTM3/NLGN3/RGS9/GRIN…
GOBP_REGULATION_OF_SYNAPSE_ASSEMBLY	GOBP_REGULATION_OF_SYNAPSE_ASSEMBLY	78	-0.509683	-1.95554	9.08e-05	0.000939531	0.000673031	2664	tags=41%, list=15%, signal=35%	NTRK2/LRRC4B/LRRTM2/LRFN1/NLGN1/SETD5/CLSTN2/NTNG2/SLITRK5/SLIT1/CHRNB2/PTPRD/LRTM2/WNT7A/NRXN1/LRRTM1/EPHA7/FLRT3/PTPRS/LRRTM3/SLITRK2/NLGN3/SIX4/ADGRB3/EPHB3/SLITRK1/LRRN1/GRID2/ADGRB1/ROBO2/SIX1/EPHB1
GOBP_RESPONSE_TO_DRUG	GOBP_RESPONSE_TO_DRUG	279	0.424873	1.65075	9.25e-05	0.000955603	0.000684544	2847	tags=29%, list=16%, signal=25%	SFRP2/COL1A1/THBS1/SLAMF8/IL10/HMOX1/TDO2/ICAM1/ALDH3A1/SCNN1B/IL1B/FOSL1/ABCC3/LOX/SOD2/FBP1/PLIN2/CYBB/INHBA/NCKAP1L/GAL/ITGA3/VEGFC/LCK/ACSL1/NNMT/PPARG/KCNQ1/ASS1/RNF149/CYP2S1/MGST1/TGFBR2/APOD/LYN/COL18A1/ATP8B1/NKX3-1/NFATC2/GAS6/CDKN1A/ENG/CA9/AGPAT2/AIM2/CARD9/LGALS1/S100A10/PTK2B/ITGA2/GCLM/FOSB/TBXA2R/ANXA1/FZD1/NQO1/TNFRSF11B/TSPO/MAP1B/HSPA5/SRD5A1/ARRB1/SEMA3C/SREBF1/NPAS2/CXCR4/ATP…
GOMF_GROWTH_FACTOR_ACTIVITY	GOMF_GROWTH_FACTOR_ACTIVITY	101	0.541449	1.88654	9.32e-05	0.000961568	0.000688818	1211	tags=26%, list=7%, signal=24%	DKK1/AREG/IL6/CSF3/CXCL1/PPBP/LIF/TIMP1/IL10/IL11/OSM/CLCF1/TYMP/INHBA/EFEMP1/VEGFC/CXCL12/CSF1/ADA2/TGFB1/GRN/PROK1/GMFG/HBEGF/BTC/NGF
GOBP_POSITIVE_REGULATION_OF_NITRIC_OXIDE_METABOLIC_PROCESS	GOBP_POSITIVE_REGULATION_OF_NITRIC_OXIDE_METABOLIC_PROCESS	32	0.714836	2.03663	9.47e-05	0.000975389	0.000698718	2617	tags=50%, list=14%, signal=43%	PTGS2/PTX3/ICAM1/IL1B/ITGB2/CLEC7A/TMEM106A/TLR6/CD36/ASS1/TNF/PTK2B/P2RX4/TLR4/CLU/HBB
GOBP_POSITIVE_REGULATION_OF_ANION_TRANSPORT	GOBP_POSITIVE_REGULATION_OF_ANION_TRANSPORT	392	0.399127	1.58512	9.64e-05	0.000989629	0.000708919	2413	tags=20%, list=13%, signal=18%	RETN/SHH/S100A8/CARTPT/ADAM8/SFN/PLA2R1/PTGES/SPP1/TNFRSF11A/CYP19A1/IL1B/GZMB/ITGAM/ZC3H12A/ITGB2/RAC2/KCNN4/C3/TLR2/CD33/GAL/CEBPB/VEGFC/PTAFR/PLTP/IL1A/HCLS1/CXCL12/VAMP8/ACSL1/FFAR4/HLA-DRB1/ANO1/CEMIP/CES1/TNF/ANXA2/PRKCD/TGFB1/PLK3/NKX3-1/GAS6/CAV1/PMAIP1/ABCA1/C1QTNF1/TREM2/MICALL2/ANG/CREBL2/ITGB1/ABCG1/LDLRAP1/ADAM9/HFE/MYO1C/P2RX4/EDEM1/CASP8/GPR68/STOM/PCK2/ACSL4/CAMK2N1/ABCA7/TCAF2/YW…
GOBP_CYTOKINE_PRODUCTION_INVOLVED_IN_INFLAMMATORY_RESPONSE	GOBP_CYTOKINE_PRODUCTION_INVOLVED_IN_INFLAMMATORY_RESPONSE	43	0.665239	2.00024	9.64e-05	0.000989629	0.000708919	1006	tags=35%, list=5%, signal=33%	IL6/IL1R2/NOD2/ALOX5/GBP5/ZC3H12A/MIR221/CLEC7A/TLR6/LILRB4/PYCARD/GPSM3/TNF/ADCY7/APOD
GOBP_ACTIN_FILAMENT_ORGANIZATION	GOBP_ACTIN_FILAMENT_ORGANIZATION	368	0.400421	1.58669	9.66e-05	0.000989789	0.000709033	3350	tags=33%, list=18%, signal=27%	CSF3/MYO1G/CCL26/ICAM1/SCIN/HCK/RAC2/PTGER4/LCP1/NCKAP1L/ARPC1B/AIF1/MYO1F/PLEK/RHOH/PSTPIP1/WAS/HCLS1/GPR65/CXCL12/TRPV4/SYNPO/NRP1/PYCARD/MICAL2/RGS4/CASS4/PSTPIP2/MYO7A/PRKCD/CAPG/MYO1D/CORO1A/GMFG/ITGB5/SVIL/CDC42EP5/SDC4/TPM2/PDLIM1/GSN/S100A10/MICALL2/PTK2B/WIPF1/ANG/RHOG/F11R/MYADM/EMP2/FHOD1/ARHGAP18/VASP/RHOD/MYO1C/SH3BP1/PLS3/ACTN1/MYO1B/MYO5B/PHLDB2/TGFBR1/TF/ARAP1/SHTN1/MYO1E/ARRB1/ME…
GOBP_NEGATIVE_REGULATION_OF_CD4_POSITIVE_ALPHA_BETA_T_CELL_ACTIVATION	GOBP_NEGATIVE_REGULATION_OF_CD4_POSITIVE_ALPHA_BETA_T_CELL_ACTIVATION	23	0.774022	2.04956	9.88e-05	0.00101104	0.000724258	2319	tags=57%, list=13%, signal=49%	JAK3/ZC3H12A/IL4R/TNFSF4/RUNX1/CD274/LGALS9/RUNX3/ZBTB7B/VSIR/ANXA1/LOXL3/BCL6
GOBP_NIK_NF_KAPPAB_SIGNALING	GOBP_NIK_NF_KAPPAB_SIGNALING	154	0.494261	1.8091	0.000101941	0.00104115	0.000745824	2348	tags=25%, list=13%, signal=22%	TNFSF14/CHI3L1/CD14/BIRC3/NOD2/IL1B/PTPN22/ZC3H12A/BCL3/TLR2/LAPTM5/TNFRSF10A/TLR6/RIPK3/TLR7/HAVCR2/CD86/TNF/RELB/TCIM/NLRP3/CD27/IL18/SPHK1/LGALS9/NFKB2/IKBKE/TREM2/CCL19/TRADD/TNFRSF10B/LIMS1/PSMB10/NOD1/CYLD/IL23A/TLR4/LITAF/ADIPOR1
GOBP_SENSORY_ORGAN_DEVELOPMENT	GOBP_SENSORY_ORGAN_DEVELOPMENT	404	-0.317309	-1.55181	0.000103519	0.00105552	0.000756118	2187	tags=23%, list=12%, signal=21%	NOTCH1/EPHA4/NOG/SLC17A6/SALL2/CYP26B1/SOBP/FOXF2/NKD1/MEGF11/EDN1/HOXC13/C12orf57/DSCAM/HOXA2/EYA1/TUB/MFSD2A/SOX2/CCNA2/SMARCA4/LRP5/TSPAN12/BMP2/GLI2/CHD7/DRD2/MYCL/CYTL1/CDON/NEUROD1/SOX1/PDGFRA/GPM6A/TGIF2/BMP7/WNT7A/LAMA1/ACVR2B/CRB1/CHRDL1/PAX6/KCNK2/GRHL3/MEIS1/RPE65/PBX1/GNG8/FOXG1/TENM3/FAT4/VAX2/CECR2/EGFR/GBX2/SIX4/OTX1/ADGRV1/AQP5/SOX11/ATP6V1B1/DLX1/HAND2/PCDH15/CEP290/NKX3-2/CRYGD/…
GOBP_REACTIVE_OXYGEN_SPECIES_BIOSYNTHETIC_PROCESS	GOBP_REACTIVE_OXYGEN_SPECIES_BIOSYNTHETIC_PROCESS	96	0.557072	1.92613	0.00010634	0.0010825	0.000775445	3545	tags=48%, list=19%, signal=39%	PTGS2/CYP1B1/PTX3/IL10/ICAM1/ALOX5/IL1B/SOD2/ZC3H12A/ITGB2/CLEC7A/RAB27A/TLR6/CD36/ASS1/CYBA/TNF/GCHFR/CAV1/PTK2B/SNCA/NQO1/P2RX4/ATP2B4/TSPO/CX3CR1/GCH1/SLC5A3/SPR/CFLAR/TLR4/ABCD1/CLU/HBB/NOS3/CD47/PKD2/GLA/MTCO2P12/GRIN1/TICAM1/MAOB/KLF4/MT-CO2/NOX4/JAK2
GOMF_EXOPEPTIDASE_ACTIVITY	GOMF_EXOPEPTIDASE_ACTIVITY	72	0.576809	1.9155	0.000106968	0.0010871	0.00077874	2975	tags=38%, list=16%, signal=32%	MME/ANPEP/CTSZ/CTSC/CPXM2/FAP/DPP4/DPEP2/CPD/TPP1/SCPEP1/CPA4/CNDP1/ERAP2/MMP14/CPVL/CTSH/FOLH1/CTSA/CPQ/XPNPEP2/ENPEP/RNPEPL1/ACE/ERAP1/RNPEP/LAP3
GOBP_NEGATIVE_REGULATION_OF_ANTIGEN_RECEPTOR_MEDIATED_SIGNALING_PATHWAY	GOBP_NEGATIVE_REGULATION_OF_ANTIGEN_RECEPTOR_MEDIATED_SIGNALING_PATHWAY	22	0.770061	2.00898	0.000107495	0.00109066	0.000781293	2634	tags=64%, list=14%, signal=55%	FCGR2B/PTPN22/LAPTM5/CD300A/LILRB4/PTPN6/LGALS3/CD22/LPXN/PTPN2/PTPRJ/THY1/DUSP3/GBP1
GOBP_TYROSINE_PHOSPHORYLATION_OF_STAT_PROTEIN	GOBP_TYROSINE_PHOSPHORYLATION_OF_STAT_PROTEIN	53	0.639631	1.99606	0.000107748	0.00109143	0.000781846	1606	tags=42%, list=9%, signal=38%	IL6/LIF/SOCS3/OSM/TNFRSF18/IL24/JAK3/CLCF1/MIR221/CSF1R/CCL5/HCLS1/CD40/IL6R/TNF/IL18/LYN/CAV1/SH2B3/TNFRSF1A/PTPN2/CTF1
GOBP_NEGATIVE_REGULATION_OF_LYMPHOCYTE_DIFFERENTIATION	GOBP_NEGATIVE_REGULATION_OF_LYMPHOCYTE_DIFFERENTIATION	42	0.667696	2.00286	0.00010841	0.00109634	0.000785362	2319	tags=45%, list=13%, signal=40%	CTLA4/SHH/JAK3/ZC3H12A/IL4R/INHBA/TNFSF4/RUNX1/LILRB4/CD74/FGL2/RUNX3/ZBTB7B/ANXA1/PTPN2/IRF1/SOCS1/LOXL3/BCL6
GOBP_SYNAPSE_ASSEMBLY	GOBP_SYNAPSE_ASSEMBLY	144	-0.418753	-1.79526	0.000109816	0.00110874	0.000794245	2664	tags=35%, list=15%, signal=30%	NTRK2/LRRC4/LRRC4B/PLXNB1/FARP1/LRRTM2/LRFN1/NLGN1/SPTBN2/PCDHB9/DSCAM/PCDH17/SETD5/NRXN2/CLSTN2/ADD2/PCDHB6/POU4F1/NTNG2/DNER/SLITRK5/DRD2/SLIT1/CHRNB2/GPM6A/ERBB4/PTPRD/LRTM2/WNT7A/LRP4/PCDHB10/NRXN1/PCDHB3/LRRTM1/EPHA7/FLRT3/PTPRS/LRRTM3/SLITRK2/NLGN3/SIX4/ADGRB3/EPHB3/SLITRK1/LRRN1/GRID2/ADGRB1/ROBO2/SIX1/EPHB1
GOBP_MRNA_PROCESSING	GOBP_MRNA_PROCESSING	493	-0.29789	-1.50351	0.000110194	0.00111075	0.000795682	8780	tags=67%, list=48%, signal=36%	RBM41/SF3A3/PPIL3/USP4/GEMIN5/CSTF2T/RBMXL1/SAP18/MFAP1/RBM3/SLBP/RBM38/SF3B6/MAGOHB/ZCCHC8/NUDT21/CPSF2/PAPOLA/AAR2/WBP11/SRSF1/DDX1/SRSF10/RNMT/GPKOW/NCBP2/SF3A1/GTF2H3/RNF20/SF1/BCAS2/NCBP1/CWC22/CWF19L2/GEMIN6/PAN3/POLR2H/PTBP1/SRPK1/SRSF2/WDR33/CD2BP2/DYRK1A/PRPF38B/SF3B5/MTREX/DCPS/TXNL4A/MTPAP/SYMPK/HSPA8/SRRM2/HNRNPD/SART1/RNU6-1/U2SURP/LEO1/SPEN/HNRNPA2B1/SNRPF/CRNKL1/CCAR1/PRPF19/CDC40/…
GOBP_REGULATION_OF_PEPTIDYL_SERINE_PHOSPHORYLATION	GOBP_REGULATION_OF_PEPTIDYL_SERINE_PHOSPHORYLATION	109	0.541504	1.90862	0.0001104	0.00111101	0.000795873	1733	tags=19%, list=9%, signal=18%	DKK1/SFRP2/IL6/CSF3/LIF/IL11/BDKRB2/OSM/HCLS1/TNF/CD44/TGFB1/GAS6/CAV1/RAMP3/NGF/MLXIPL/CREBL2/ARRB2/SNCA/ATP2B4
GOBP_REGULATION_OF_HOMOTYPIC_CELL_CELL_ADHESION	GOBP_REGULATION_OF_HOMOTYPIC_CELL_CELL_ADHESION	22	0.769113	2.00651	0.000111514	0.00112035	0.00080256	1530	tags=50%, list=8%, signal=46%	PLAUR/SYK/CCL5/PRKCD/LYN/SH2B3/C1QTNF1/PDPN/LGALS1/F11R/UBASH3B
GOBP_REGULATION_OF_MICROGLIAL_CELL_ACTIVATION	GOBP_REGULATION_OF_MICROGLIAL_CELL_ACTIVATION	16	0.815532	1.97136	0.00011169	0.00112035	0.00080256	1386	tags=50%, list=8%, signal=46%	IL6/CTSC/CST7/PTPRC/CCL3/GRN/SPHK1/TREM2
GOBP_OSSIFICATION	GOBP_OSSIFICATION	337	0.410657	1.61642	0.000112538	0.00112702	0.000807337	1659	tags=22%, list=9%, signal=21%	DKK1/SFRP2/COL1A1/IL6/IBSP/SHH/COL1A2/ACP5/LTF/TWIST2/SPP1/ALOX5/TNFRSF11A/STC1/LOX/CCR1/CLEC5A/RUNX2/SRGN/PTGER4/COL6A1/CEBPB/VEGFC/ECM1/IGFBP3/CHRDL2/RUNX1/FFAR4/CCN1/ROR2/ASPN/ITGA11/SGMS2/PPARG/TCIRG1/CTHRC1/SNX10/FGR/MMP9/IL6R/CCL3/CSF1/FHL2/RSPO2/TNF/SNAI2/EGR2/OSTF1/JUNB/ADRB2/TGFB1/COL13A1/OMD/MGP/MRC2/TWIST1/COL5A2/ENPP1/TMEM119/CEBPA/ANKH/RUNX3/FSTL3/MMP14/PTK2B/SBNO2/TNC/BMP2K/WWTR1/FZ…
GOBP_CELL_CELL_RECOGNITION	GOBP_CELL_CELL_RECOGNITION	38	0.682693	2.0016	0.00011398	0.00113962	0.000816361	1573	tags=29%, list=9%, signal=27%	PAEP/CD209/PRF1/FOLR2/B4GALT1/DOCK2/HAVCR2/DOCK8/LGALS3/FOLR1/CCL19
GOMF_HYDROLASE_ACTIVITY_ACTING_ON_GLYCOSYL_BONDS	GOMF_HYDROLASE_ACTIVITY_ACTING_ON_GLYCOSYL_BONDS	96	0.555668	1.92128	0.00011552	0.00115315	0.000826058	3078	tags=43%, list=17%, signal=36%	IL1R1/CHIT1/LYZ/TLR2/MAN1A1/TLR6/TLR1/FUCA1/MAN1C1/HPSE/CEMIP/LCTL/GAA/MAN2A1/BST1/HEXB/NAGA/MAN2B1/TLR10/ADPRH/CEMIP2/PSAP/GBA/EDEM1/GLB1L/HEXA/GM2A/NAGPA/MANBA/MAN2B2/TLR4/GLB1/MBD4/CTBS/GUSB/GBE1/PGGHG/GALC/ACER2/GLA/EDEM2
GOBP_POSITIVE_REGULATION_OF_CYSTEINE_TYPE_ENDOPEPTIDASE_ACTIVITY	GOBP_POSITIVE_REGULATION_OF_CYSTEINE_TYPE_ENDOPEPTIDASE_ACTIVITY	130	0.514647	1.83816	0.00011729	0.00116893	0.000837361	2428	tags=31%, list=13%, signal=27%	S100A8/S100A9/LAPTM5/CLEC7A/SYK/NLRC4/LCK/TNFRSF10A/CCN1/PYCARD/PPARG/CTSD/LGMN/TNF/NLRP3/NKX3-1/TNFSF10/PMAIP1/FAS/LGALS9/NGF/AIM2/CARD9/ATP2A3/GSN/CASP1/CASP10/CTSH/SNCA/TRADD/TNFRSF10B/IFI16/PML/CASP8/ARRB1/NOD1/CCN2/CFLAR/PERP/DLC1
GOBP_SIGNALING_RECEPTOR_LIGAND_PRECURSOR_PROCESSING	GOBP_SIGNALING_RECEPTOR_LIGAND_PRECURSOR_PROCESSING	22	0.767456	2.00218	0.000117541	0.00116954	0.000837801	2543	tags=55%, list=14%, signal=47%	MME/CTSZ/CTSL/BACE2/CES1/PCSK1/FURIN/NGF/CASP1/ECE1/ENPEP/ACE
GOBP_REPRODUCTIVE_SYSTEM_DEVELOPMENT	GOBP_REPRODUCTIVE_SYSTEM_DEVELOPMENT	307	0.414159	1.61664	0.000121536	0.00120735	0.000864881	2225	tags=24%, list=12%, signal=21%	MME/RETN/SFRP2/VDR/SHH/LIF/MMP19/PTX3/GJB2/IL10/ICAM1/SOCS3/SPP1/FST/CYP19A1/ST14/STC1/FOSL1/SPINT1/RDH10/C3/SDC1/INHBA/ADAMTS1/CEBPB/STRA6/CCN1/ROR2/PTPN6/PPARG/PTPRN/ASCL2/SPINT2/ALOX15B/MGST1/DCN/JUNB/NKX3-1/TNFSF10/SERPINA5/CEBPA/MERTK/PHLDA2/FSTL3/SULF1/MMP14/ANG/TNC/CYP7B1/ARRB2/SERPINF1/ANXA1/SNAI1/ADM/PSAP/PCDH12/CASP8/AXL/FRS2/ARID5B/PDGFRB/NUPR1/TGFBR1/RAB13/CITED1/HSPA5/SRD5A1/RBP4/ARR…
GOCC_PHAGOCYTIC_VESICLE_MEMBRANE	GOCC_PHAGOCYTIC_VESICLE_MEMBRANE	70	0.588853	1.94305	0.000123581	0.00122527	0.000877722	4269	tags=50%, list=23%, signal=39%	SLC11A1/RAC2/TLR2/CYBB/TLR6/VAMP8/TLR1/TCIRG1/RAB38/CYBA/CORO1A/RAB20/HLA-F/TAPBP/HLA-E/HLA-G/HLA-B/RILP/B2M/HLA-H/VAMP3/RAB39A/STX4/LAMP2/ATP6V0E1/RAB7B/RAPGEF1/ATP6V0D1/SNAP23/LAMP1/HLA-A/HLA-C/CALR/ATP6V0C/ATP7A
GOMF_HEPARIN_BINDING	GOMF_HEPARIN_BINDING	109	0.538414	1.89773	0.000123737	0.00122527	0.000877722	2178	tags=35%, list=12%, signal=31%	CCL7/CXCL6/MMP7/THBS1/LTF/CXCL13/COL5A1/LTBP2/PCOLCE/CCL8/PTPRC/ADAMTS1/FN1/SELL/GPNMB/CCN1/NRP1/RSPO2/ADA2/CFH/CRISPLD2/SMOC2/COL13A1/SERPINA5/SOD3/HBEGF/NRP2/FBN1/POSTN/ANG/SAA1/CXCL10/FBLN7/FGFRL1/EFEMP2/CXCL11/CCN4/CCN2
GOBP_SMOOTH_MUSCLE_CELL_MIGRATION	GOBP_SMOOTH_MUSCLE_CELL_MIGRATION	60	0.611624	1.95539	0.00012556	0.00124133	0.000889226	3749	tags=55%, list=20%, signal=44%	SERPINE1/MIR221/ADAMTS1/AIF1/PLAU/S100A11/CCL5/IGFBP3/DOCK5/NRP1/ITGB3/POSTN/HAS2/ITGA2/IQGAP1/TRIB1/PDGFRB/PLXNA1/CCN4/SSH1/ACE/PAK1/NR4A3/PDGFB/PPARD/TPM1/MDK/DOCK4/NOX4/ARPC5/MEF2C/NFE2L2/SLIT2
GOBP_DETECTION_OF_MOLECULE_OF_BACTERIAL_ORIGIN	GOBP_DETECTION_OF_MOLECULE_OF_BACTERIAL_ORIGIN	11	0.876812	2.00099	0.000127815	0.00126161	0.00090375	2242	tags=91%, list=12%, signal=80%	LBP/NOD2/TLR2/LY96/TLR6/TLR1/SSC5D/TREM2/C4B/TLR4
GOBP_POSITIVE_REGULATION_OF_MAP_KINASE_ACTIVITY	GOBP_POSITIVE_REGULATION_OF_MAP_KINASE_ACTIVITY	193	0.459155	1.72739	0.00012872	0.00126851	0.000908697	3265	tags=35%, list=18%, signal=29%	DKK1/THBS1/IGFBP6/S100A12/ADAM8/C5AR1/FPR1/NOD2/TNFRSF11A/IL1B/PIK3R5/PTPRC/SYK/TLR6/PIK3CG/CD40/CD74/ROR2/PIK3R6/FGD2/SHC1/TNF/MLKL/TGFB1/PDE6G/PROK1/IRAK2/PTK2B/SAA1/MAP4K1/TAB3/CCL19/TGFA/IQGAP1/MAP3K6/EGF/FRS2/PDGFRB/TF/MAP2K3/TPD52L1/MDFIC/ARRB1/GADD45B/NOD1/DUSP5/TLR4/GDF15/GNG3/CXCR4/MAPKAPK2/TP73/ITGA1/PAK1/HGF/PDGFB/FZD5/IRAK1/FGF1/FLT1/PTPN1/MAPKAPK3/AKAP13/FGFR1/MAP3K11/IL34/MAP3K20
GOBP_INTERLEUKIN_17_PRODUCTION	GOBP_INTERLEUKIN_17_PRODUCTION	24	0.74822	1.99294	0.00013869	0.0013646	0.000977527	2304	tags=62%, list=13%, signal=55%	IL6/OSM/NOD2/NCKAP1L/TNFSF4/IL18/TGFB1/SPHK1/ZBTB7B/RFTN1/VSIR/IL27RA/IL23A/TLR4/MYD88
GOMF_LAMININ_BINDING	GOMF_LAMININ_BINDING	27	0.732042	2.01889	0.000139255	0.00136797	0.000979944	1610	tags=44%, list=9%, signal=41%	LRRC15/SHH/THBS1/CTSS/ITGA3/ECM1/SSC5D/LGALS3/LGALS1/ITGA2/ITGB1/ADAM9
GOBP_INTRINSIC_APOPTOTIC_SIGNALING_PATHWAY_IN_RESPONSE_TO_DNA_DAMAGE	GOBP_INTRINSIC_APOPTOTIC_SIGNALING_PATHWAY_IN_RESPONSE_TO_DNA_DAMAGE	93	0.546142	1.87959	0.000139989	0.001373	0.000983546	2845	tags=32%, list=16%, signal=27%	SFRP2/SFN/BCL2A1/HMOX1/TNFRSF1B/BCL3/CXCL12/CD74/PYCARD/TNF/SNAI2/CD44/MUC1/CDKN1A/IKBKE/TNFRSF1A/SNAI1/IFI16/HIC1/PML/NUPR1/TMEM109/EPHA2/CLU/PHLDA3/TP73/SHISA5/NACC2/RPS27L/MCL1
GOBP_DORSAL_VENTRAL_PATTERN_FORMATION	GOBP_DORSAL_VENTRAL_PATTERN_FORMATION	60	-0.546282	-1.99055	0.000141301	0.00138368	0.000991196	2459	tags=43%, list=13%, signal=38%	IFT52/SFRP1/HHIP/NOG/WNT3/EDN1/HOXA2/RFX4/MDFI/GLI2/NKX2-2/SMO/HOXB2/SOX1/DDIT3/WNT7A/LRP4/FOXG1/VAX2/DSCAML1/GLI1/PTCH1/CXXC4/ASCL1/HOXA11/SOSTDC1
GOBP_ENDOTHELIAL_CELL_APOPTOTIC_PROCESS	GOBP_ENDOTHELIAL_CELL_APOPTOTIC_PROCESS	43	0.659274	1.9823	0.000141583	0.00138425	0.000991602	1571	tags=33%, list=9%, signal=30%	THBS1/SERPINE1/CCL2/IL10/ICAM1/TNFAIP3/ANGPTL4/CD40/TNF/CD248/GAS6/SCG2/ITGA4/KRIT1
GOBP_CYTOLYSIS	GOBP_CYTOLYSIS	18	0.79954	2.00324	0.000141904	0.00138519	0.000992279	2708	tags=83%, list=15%, signal=71%	PRF1/C7/LBP/PLA2G2A/LYZ/GZMB/GZMA/TGFB1/GZMH/GZMM/MICB/APOL1/MICA/C8G/MMD
GOBP_REGULATION_OF_T_CELL_RECEPTOR_SIGNALING_PATHWAY	GOBP_REGULATION_OF_T_CELL_RECEPTOR_SIGNALING_PATHWAY	31	0.715114	2.0354	0.00014297	0.0013934	0.000998158	2850	tags=55%, list=16%, signal=46%	PTPN22/KCNN4/LAPTM5/CD300A/LCK/LILRB4/PTPN6/CARD11/LGALS3/TESPA1/PTPN2/PTPRJ/THY1/NECTIN2/DUSP3/GBP1/MALT1
GOCC_LYSOSOMAL_LUMEN	GOCC_LYSOSOMAL_LUMEN	87	0.561504	1.90771	0.000143901	0.00140026	0.00100307	3088	tags=57%, list=17%, signal=48%	LUM/IFI30/CTSB/CTSS/SDC1/CTSL/CD74/FUCA1/CTSD/HPSE/NPC2/LGMN/DCN/RNASET2/BGN/GAA/OMD/TPP1/SDC4/CTSK/HEXB/MAN2B1/HSPG2/LIPA/NAAA/PLBD2/GPC5/PSAP/GBA/CTSA/HEXA/GM2A/PDGFRB/MANBA/MAN2B2/GLB1/ARSA/GPC4/SDC2/PLD3/GUSB/NSG1/ACP2/IDS/TXNDC5/GALC/TCN2/GLA/GPC1/FMOD
GOBP_RESPONSE_TO_INTERLEUKIN_2	GOBP_RESPONSE_TO_INTERLEUKIN_2	13	0.852346	1.98792	0.000145473	0.00141333	0.00101243	1979	tags=77%, list=11%, signal=69%	IL2RA/JAK3/IL2RB/SYK/IL2RG/SHC1/PTK2B/STAT5A/PTPN2/CITED1
GOBP_EMBRYONIC_SKELETAL_SYSTEM_DEVELOPMENT	GOBP_EMBRYONIC_SKELETAL_SYSTEM_DEVELOPMENT	99	-0.456674	-1.83295	0.000147561	0.00143136	0.00102535	3065	tags=43%, list=17%, signal=36%	FLVCR1/HOXC4/HOXD4/IRX5/HOXC6/HOXA6/SATB2/HOXC9/COL11A1/NOG/GNAS/HOXD10/MBTD1/HOXA2/MDFI/DMRT2/PCGF2/HOXD9/HOXB2/PDGFRA/HOXA7/XYLT1/BMP7/MMP16/HOXB4/PBX1/HOXB3/SIX4/SHOX2/HOXA9/DSCAML1/HOXB8/SOX11/DLX1/NKX3-2/TFAP2A/DLX2/SIX1/TBX1/HOXA11/SCX/SIX2/COL2A1
GOBP_NEGATIVE_REGULATION_OF_PHOSPHORYLATION	GOBP_NEGATIVE_REGULATION_OF_PHOSPHORYLATION	346	0.40548	1.59917	0.000148511	0.00143832	0.00103034	2478	tags=22%, list=14%, signal=19%	DKK1/SFRP2/FABP4/SFN/BDKRB2/SOCS3/IL1B/PTPN22/ZC3H12A/FBP1/FBLN1/TNFAIP3/RGS2/INHBA/PTPRC/RHOH/CD300A/SAMSN1/IGFBP3/LILRB4/PTPN6/PYCARD/RGS4/EMILIN1/DUSP1/MVP/ERRFI1/PRKCD/LYN/TGFB1/GPRC5A/CDKN1A/CAV1/SH2B3/GMFG/ENG/SPRED3/LRRK1/TWIST1/ENPP1/DUSP2/CEBPA/IRAK3/SH3BP5/MLXIPL/MYADM/HHEX/HSPB1/NIBAN1/ARRB2/CD109/WWTR1/UBASH3B/SNCA/ITPRIP/PTPN2/PMEPA1/GBA/TRIB1/CDKN2B/CAMK2N1/RGS14/NUPR1/PTPRJ/THY1/SO…
GOCC_LUMENAL_SIDE_OF_ENDOPLASMIC_RETICULUM_MEMBRANE	GOCC_LUMENAL_SIDE_OF_ENDOPLASMIC_RETICULUM_MEMBRANE	26	0.74053	2.01625	0.000149594	0.00144654	0.00103623	2186	tags=58%, list=12%, signal=51%	HLA-DQA1/HLA-DRB5/HLA-DQB1/HLA-DQA2/CD74/HLA-DRB1/HLA-DPB1/HLA-DRA/HLA-DQB2/HLA-DPA1/HLA-F/TAPBP/HLA-E/HLA-G/HLA-B
GOBP_ANTIGEN_PROCESSING_AND_PRESENTATION_OF_PEPTIDE_OR_POLYSACCHARIDE_ANTIGEN_VIA_MHC_CLASS_II	GOBP_ANTIGEN_PROCESSING_AND_PRESENTATION_OF_PEPTIDE_OR_POLYSACCHARIDE_ANTIGEN_VIA_MHC_CLASS_II	95	0.54181	1.86964	0.000152448	0.00147184	0.00105435	1386	tags=24%, list=8%, signal=22%	THBS1/FCGR2B/IFI30/FCER1G/CTSS/HLA-DQA1/HLA-DOA/HLA-DRB5/HLA-DQB1/CTSL/HLA-DQA2/CD74/HLA-DMA/HLA-DRB1/PYCARD/CTSD/HLA-DPB1/HLA-DRA/LGMN/HLA-DMB/HLA-DQB2/HLA-DPA1/TREM2
GOBP_NEGATIVE_REGULATION_OF_T_CELL_MEDIATED_IMMUNITY	GOBP_NEGATIVE_REGULATION_OF_T_CELL_MEDIATED_IMMUNITY	11	0.873573	1.9936	0.000155994	0.00150372	0.00107719	2067	tags=82%, list=11%, signal=73%	IL7R/FCGR2B/NOD2/LILRB1/PTPRC/LILRB4/HLA-F/HFE/HLA-G
GOBP_NEGATIVE_REGULATION_OF_COAGULATION	GOBP_NEGATIVE_REGULATION_OF_COAGULATION	30	0.720212	2.02512	0.000162493	0.00156394	0.00112032	1530	tags=43%, list=8%, signal=40%	THBS1/SERPINE1/THBD/PLAUR/FAP/PLAU/SERPING1/PROS1/PRKCD/SH2B3/C1QTNF1/PROCR/UBASH3B
GOBP_REGULATION_OF_MACROPHAGE_DIFFERENTIATION	GOBP_REGULATION_OF_MACROPHAGE_DIFFERENTIATION	18	0.797151	1.99725	0.000164045	0.00157428	0.00112773	1730	tags=56%, list=9%, signal=50%	LIF/C1QC/INHBA/HCLS1/ROR2/CSF1/TGFB1/PTPN2/CASP8/TRIB1
GOCC_DNA_PACKAGING_COMPLEX	GOCC_DNA_PACKAGING_COMPLEX	61	0.606865	1.94398	0.000164078	0.00157428	0.00112773	2387	tags=43%, list=13%, signal=37%	H3C7/H4C4/H1-4/H1-5/H4C3/H1-3/H2BC17/H2BC7/H2AC7/H3C4/H4C5/H2AC17/H2BC6/H2BC4/H2BC8/H2AC13/H1-2/H2AC8/H4C8/H2AC20/H2BC11/H3C10/H2BC12/H2BC5/H2AC11/H2AC6
GOBP_NEGATIVE_REGULATION_OF_INTERLEUKIN_6_PRODUCTION	GOBP_NEGATIVE_REGULATION_OF_INTERLEUKIN_6_PRODUCTION	31	0.712838	2.02892	0.000164825	0.001579	0.00113112	2440	tags=58%, list=13%, signal=50%	IL10/C5AR2/PTPN22/ZC3H12A/TNFAIP3/NCKAP1L/LILRB4/PTPN6/HAVCR2/TNF/GAS6/IRAK3/ARRB2/GBA/IL27RA/ARRB1/TLR4/INPP5D
GOBP_POSITIVE_REGULATION_OF_TOLL_LIKE_RECEPTOR_SIGNALING_PATHWAY	GOBP_POSITIVE_REGULATION_OF_TOLL_LIKE_RECEPTOR_SIGNALING_PATHWAY	23	0.762908	2.02013	0.000165367	0.00158174	0.00113307	1091	tags=35%, list=6%, signal=33%	LTF/LBP/PTPN22/TLR2/TLR5/TLR1/CYBA/CAV1
GOBP_REGULATION_OF_IMMUNOGLOBULIN_PRODUCTION	GOBP_REGULATION_OF_IMMUNOGLOBULIN_PRODUCTION	49	0.650516	1.98999	0.000165904	0.00158344	0.0011343	2368	tags=37%, list=13%, signal=32%	IL6/FCGR2B/IL10/CLCF1/IL4R/PTPRC/TNFSF4/SASH3/CD40/TNFSF13/TNF/TGFB1/CD22/IL27RA/HLA-E/RBP4/BCL6/TNFRSF4
GOBP_REGULATION_OF_TOLL_LIKE_RECEPTOR_2_SIGNALING_PATHWAY	GOBP_REGULATION_OF_TOLL_LIKE_RECEPTOR_2_SIGNALING_PATHWAY	11	0.872426	1.99098	0.000166058	0.00158344	0.0011343	1014	tags=55%, list=6%, signal=52%	NOD2/TNFAIP3/TLR6/TLR1/CYBA/LYN
GOBP_REGULATION_OF_INTRINSIC_APOPTOTIC_SIGNALING_PATHWAY	GOBP_REGULATION_OF_INTRINSIC_APOPTOTIC_SIGNALING_PATHWAY	145	0.482339	1.75067	0.000173807	0.00165478	0.0011854	2469	tags=22%, list=13%, signal=19%	SFRP2/S100A8/S100A9/BDKRB2/PLAUR/SOD2/VNN1/LCK/RIPK3/CXCL12/CD74/PYCARD/MMP9/SNAI2/CD44/MUC1/NKX3-1/CAV1/PMAIP1/HSPA1A/HSPB1/PTPN2/SNAI1/BMF/NUPR1/PLEKHF1/GPX1/P4HB/CYLD/SEPTIN4/YBX3/CLU
GOBP_TOLL_LIKE_RECEPTOR_4_SIGNALING_PATHWAY	GOBP_TOLL_LIKE_RECEPTOR_4_SIGNALING_PATHWAY	33	0.711442	2.04495	0.000177288	0.00168533	0.00120728	1380	tags=36%, list=8%, signal=34%	LTF/CD14/LBP/ITGAM/PTPN22/ITGB2/PIK3AP1/TNFAIP3/LY96/SCIMP/LYN/LILRA2
GOBP_CENTRAL_NERVOUS_SYSTEM_NEURON_DIFFERENTIATION	GOBP_CENTRAL_NERVOUS_SYSTEM_NEURON_DIFFERENTIATION	145	-0.399284	-1.71504	0.000178882	0.00169787	0.00121627	2664	tags=32%, list=15%, signal=28%	NTRK2/NFIB/SATB2/HES1/SFRP1/DISC1/EPHA4/WNT3/HOXD10/C12orf57/PLXNA4/B4GALT6/CSNK1E/POU4F1/GLI2/NKX2-2/DRD2/OPHN1/HOXC10/SMO/RAC3/MAPT/CHRNB2/SOX1/NDNF/ERBB4/DRAXIN/WNT7A/FOXG1/ISL2/MAP2/GBX2/OLIG2/EPHB3/DCC/SOX4/DLX1/PTCH1/OTP/GRID2/DLX2/GSX1/ROBO2/ASCL1/EPHB1/HES5/DLX5
GOBP_CELLULAR_RESPONSE_TO_MECHANICAL_STIMULUS	GOBP_CELLULAR_RESPONSE_TO_MECHANICAL_STIMULUS	68	0.576559	1.88508	0.000179262	0.00169886	0.00121698	2394	tags=43%, list=13%, signal=37%	MMP7/COL1A1/TNFSF14/TLR8/IL1B/PTGER4/TLR5/TNFRSF10A/TLR7/CD40/CNN2/LTBR/FAS/ENG/CASP1/F11R/ITGA2/TNFRSF1A/IRF1/TNFRSF10B/CASP8/NFKB1/KCNJ2/MAG/TLR4/PIEZO1/MYD88/SLC9A1/ATP1A1
GOBP_POSITIVE_REGULATION_OF_PEPTIDYL_SERINE_PHOSPHORYLATION	GOBP_POSITIVE_REGULATION_OF_PEPTIDYL_SERINE_PHOSPHORYLATION	76	0.572814	1.91116	0.000185368	0.00175404	0.0012565	1733	tags=24%, list=9%, signal=22%	SFRP2/IL6/CSF3/LIF/IL11/OSM/HCLS1/TNF/CD44/TGFB1/GAS6/CAV1/RAMP3/NGF/CREBL2/ARRB2/SNCA/ATP2B4
GOBP_NEGATIVE_REGULATION_OF_T_CELL_APOPTOTIC_PROCESS	GOBP_NEGATIVE_REGULATION_OF_T_CELL_APOPTOTIC_PROCESS	17	0.787305	1.93982	0.000185854	0.00175595	0.00125787	994	tags=41%, list=5%, signal=39%	IL7R/JAK3/CCL5/DOCK8/IDO1/ST3GAL1/CD27
GOMF_ANTIOXIDANT_ACTIVITY	GOMF_ANTIOXIDANT_ACTIVITY	61	0.604212	1.93549	0.000191102	0.00180278	0.00129142	3618	tags=48%, list=20%, signal=38%	S100A9/PTGS2/HP/PTGES/SOD2/ALOX5AP/CYGB/MGST1/HBA1/SOD3/GPX8/NQO1/CLIC2/HBA2/GPX1/PTGS1/GPX3/TXN/MGST2/PRDX6/HBB/PXDN/SRXN1/PRXL2C/GSTO1/TXNRD1/CAT/GSTK1/SESN2
GOBP_ORGAN_OR_TISSUE_SPECIFIC_IMMUNE_RESPONSE	GOBP_ORGAN_OR_TISSUE_SPECIFIC_IMMUNE_RESPONSE	18	0.793324	1.98767	0.000192224	0.0018106	0.00129702	799	tags=61%, list=4%, signal=59%	IL6/LTF/CAMP/RNASE2/NOD2/RNASE3/H2BC7/H2BC6/H2BC4/IL6R/H2BC8
GOCC_RIBOSOMAL_SUBUNIT	GOCC_RIBOSOMAL_SUBUNIT	183	-0.383387	-1.68564	0.000205282	0.00192922	0.001382	9540	tags=79%, list=52%, signal=38%	MRPL33/MRPL57/RPLP1/MRPS16/RPS27A/MRPL51/RPL28/RPS12/RPL6/MRPL28/MRPS24/RPS13/RACK1/MRPS21/MRPS30/MRPL23/RPS2/RPL13/RBM3/MRPL55/RPL8/RPL10/EIF2A/MRPL10/RPL7L1/MRPL35/RPS10P5/MRPL9/RPL14/MRPL13/RPL39L/MRPL18/MRPS10/RPS27/MRPL1/UBA52/MRPS34/MRPL22/RPS6/MRPL47/RPL31/FXR2/RPL17/MRPS18B/MRPL24/RPL26L1/RPL22/RPS4Y1/MRPS33/MRPL34/NDUFAB1/MRPS35/MRPL19/MRPL44/C12orf65/MRPL27/MRPL2/MRPS15/RPL19/RPS14/MRPL…
GOCC_INTRINSIC_COMPONENT_OF_POSTSYNAPTIC_MEMBRANE	GOCC_INTRINSIC_COMPONENT_OF_POSTSYNAPTIC_MEMBRANE	86	-0.491384	-1.92897	0.000205491	0.00192922	0.001382	2953	tags=43%, list=16%, signal=36%	ADCY1/LRFN2/DAGLA/LRRC4/LRRC4B/LRRTM2/EPHA4/LRFN1/NLGN1/PCDH17/EFNB3/CLSTN2/DRD2/ADAM22/ERBB4/CDH10/CACNG5/LRRTM1/EPHA7/FLRT3/CACNG7/SHISA6/GSG1L/CNTN1/PTPRS/KCND2/LRRTM3/SLITRK2/NLGN3/PTPRT/DCC/CHRNA1/SLITRK1/GRID2/SLC6A11/SLC8A3/CSPG5
GOBP_MITOCHONDRIAL_TRANSLATION	GOBP_MITOCHONDRIAL_TRANSLATION	134	-0.415909	-1.77912	0.000205755	0.00192922	0.001382	8310	tags=65%, list=45%, signal=36%	MRPL35/MRPS25/MRPL9/MRPL13/MRPL18/MRPS10/MRPL1/MRPS34/EARS2/MRPL22/MRPL47/AURKAIP1/MRPS18B/NOA1/MRPL24/GATB/MRPS33/MRPL34/TRMT10C/UQCC1/MTG1/MRPS35/MRPL19/MRPL44/MRPL27/MRPL2/MRPS15/MRPL50/GFM2/MRPS22/MRPS36/MRPL15/NGRN/TACO1/ALKBH1/MRPL49/MRPL46/MTG2/MRPL39/GATC/MRPS9/AARS2/TUFM/MRPS5/MRPL40/MRPL11/MTRF1/MRPS14/MRPS27/MRPS11/MRPL45/MRPL30/MRPL43/LRPPRC/MRPL4/MRPS12/COA3/MRPS31/C1QBP/PTCD3/TRUB2/…
GOMF_ENZYME_ACTIVATOR_ACTIVITY	GOMF_ENZYME_ACTIVATOR_ACTIVITY	461	0.380197	1.52882	0.000208203	0.00194922	0.00139632	2449	tags=21%, list=13%, signal=19%	SFRP2/CXCL1/FAM20A/LTF/CTSC/PCOLCE/ALOX5AP/CCL8/ARHGAP30/FBLN1/RGS2/NCF4/NCKAP1L/NCF2/DOCK2/FN1/NLRC4/CCL5/RGS18/ARHGAP4/ADAP2/ARHGAP9/IGFBP3/NCF1/DOCK5/NCF1C/NCF1B/NRP1/PYCARD/RGS4/CCL3/APOC2/RASAL3/ERRFI1/ARHGDIB/PRKCD/ARHGAP45/NKX3-1/RIN3/GPRC5A/GAS6/CDKN1A/CAV1/RGS1/GMFG/TBC1D2/APOC1/ALS2CL/ARHGAP27/TBC1D10C/ELMOD1/RIN1/ATP2A3/SIPA1/CASP1/ARHGAP29/ACAP1/TAGAP/CTSH/VSIR/ARHGAP18/RGS17/ADPRH/AR…
GOBP_REGULATION_OF_LIPID_TRANSPORT	GOBP_REGULATION_OF_LIPID_TRANSPORT	105	0.531398	1.86995	0.000209428	0.00195772	0.00140241	2113	tags=33%, list=12%, signal=30%	RETN/SHH/THBS1/PLA2R1/PTGES/SPP1/TNFRSF11A/CYP19A1/IL1B/GAL/SYK/PLTP/ACSL1/PPARG/ITGB3/APOC2/CES1/ANXA2/PRKCD/FURIN/NKX3-1/CAV1/APOC1/ABCA1/C1QTNF1/POMC/ITGB1/LDLRAP1/P2RX4/NFKB1/EGF/TSPO/ABCA7/ADORA1/ABCA8
GOBP_REGULATION_OF_MACROPHAGE_CHEMOTAXIS	GOBP_REGULATION_OF_MACROPHAGE_CHEMOTAXIS	24	0.738865	1.96802	0.000215489	0.00200998	0.00143984	1413	tags=42%, list=8%, signal=39%	THBS1/SLAMF8/CMKLR1/C5AR1/CSF1R/CCL5/C3AR1/CSF1/RARRES2/PTK2B
GOBP_NEGATIVE_REGULATION_OF_LEUKOCYTE_CHEMOTAXIS	GOBP_NEGATIVE_REGULATION_OF_LEUKOCYTE_CHEMOTAXIS	14	0.834281	1.98022	0.000215668	0.00200998	0.00143984	1090	tags=50%, list=6%, signal=47%	SLAMF8/CCL2/C5AR2/DPP4/DUSP1/RIN3/NBL1
GOBP_MEIOTIC_CELL_CYCLE	GOBP_MEIOTIC_CELL_CYCLE	162	-0.396568	-1.72718	0.000219283	0.00204058	0.00146177	3597	tags=37%, list=20%, signal=30%	KLHDC3/FBXO5/TUBGCP4/TUBGCP3/NDC1/PSMC3IP/TUBGCP6/NCAPH2/ZNF318/PTTG1/NCAPD3/AURKA/MAEL/OSGIN2/SMC2/CENPX/METTL3/FANCM/MSH5/CDC20/H2AX/TRIP13/PLK1/STAG2/CORT/SGO2/CYP26B1/CKS2/KIF18A/SPIRE1/FANCA/RAD54B/TOP2B/EXO1/PLD6/SIRT2/RAD54L/RAD51AP1/MYBL1/PKMYT1/MND1/BRIP1/PLCB1/FANCD2/BUB1B/XRCC2/RAD51/EME1/BUB1/CCNB2/NUF2/NEK2/ESPL1/TTK/TOP2A/CDC25C/CDC25A/SYCE2/SGO1/CCNB1IP1
GOBP_REGULATION_OF_LIPID_STORAGE	GOBP_REGULATION_OF_LIPID_STORAGE	46	0.634074	1.92357	0.000220699	0.00205067	0.00146899	2667	tags=46%, list=15%, signal=39%	IL6/VSTM2A/ZC3H12A/C3/MSR1/PLIN2/PPARG/CD36/ITGB3/CES1/TNF/ABCA1/IKBKE/ABCG1/PTPN2/NFKB1/SREBF1/HILPDA/NR1H3/TTC39B/ITGAV
GOBP_CIRCULATORY_SYSTEM_PROCESS	GOBP_CIRCULATORY_SYSTEM_PROCESS	442	0.375483	1.506	0.00022109	0.00205123	0.00146939	2837	tags=29%, list=15%, signal=25%	MME/ANPEP/COL1A2/CARTPT/PTGS2/HMOX1/ICAM1/BDKRB2/CTSZ/SCNN1B/STC1/ABCC3/SOD2/HRH2/ZC3H12A/CACNA2D4/RGS2/SLC2A5/KCNK6/VEGFC/PTAFR/TMIGD3/C3AR1/SLCO2B1/PIK3CG/CXCL12/TRPV4/SLC2A3/DOCK5/PPARG/KCNQ1/MYOF/RGS4/KCNJ5/NPR1/CD36/SERPING1/GJA5/CES1/SLC6A6/KCNE3/SLC7A8/GAA/ADRB2/TGFB1/ITPR3/RARRES2/GAS6/CAV1/HBEGF/SCPEP1/RAMP3/ACTA2/OLR1/ERAP2/ATP2A3/RENBP/GSN/POSTN/POMC/F11R/GCLM/PLN/EMP2/RYR3/TBXA2R/HRH1…
GOBP_VASCULAR_ENDOTHELIAL_GROWTH_FACTOR_RECEPTOR_SIGNALING_PATHWAY	GOBP_VASCULAR_ENDOTHELIAL_GROWTH_FACTOR_RECEPTOR_SIGNALING_PATHWAY	87	0.55345	1.88035	0.000226006	0.00209369	0.00149981	1738	tags=26%, list=9%, signal=24%	IL1B/SH2D2A/CYBB/NCF4/VAV1/NCKAP1L/NCF2/VEGFC/ITGA5/NCF1/NRP1/EMILIN1/ITGB3/CYBA/NIBAN2/NRP2/PRKCB/SULF1/PTK2B/HHEX/SHB/HSPB1/AXL
GOMF_SULFUR_COMPOUND_BINDING	GOMF_SULFUR_COMPOUND_BINDING	190	0.453	1.70625	0.000227498	0.00210436	0.00150745	2075	tags=25%, list=11%, signal=22%	CCL7/CXCL6/MMP7/THBS1/LTF/CXCL13/PTGES/COL5A1/LTBP2/FST/ADGRE2/PCOLCE/CCL8/PTPRC/ADAMTS1/FN1/SELL/GPNMB/CCN1/NRP1/MGST1/RSPO2/ADA2/CFH/CRISPLD2/SMOC2/COL13A1/SERPINA5/SOD3/HBEGF/NRP2/ENPP1/FBN1/GAL3ST4/POSTN/ANG/ITGA2/SAA1/CXCL10/FBLN7/CHST15/FGFRL1/SULT1A1/SOAT1/EFEMP2/CXCL11/CCN4
GOBP_POSITIVE_REGULATION_OF_T_HELPER_CELL_DIFFERENTIATION	GOBP_POSITIVE_REGULATION_OF_T_HELPER_CELL_DIFFERENTIATION	17	0.783298	1.92995	0.000228167	0.00210739	0.00150962	2310	tags=65%, list=13%, signal=57%	NFKBIZ/IL4R/TNFSF4/CD86/IL12RB1/NLRP3/IL18/ANXA1/CCL19/IL23A/NFKBID
GOBP_CELL_CELL_ADHESION_MEDIATED_BY_INTEGRIN	GOBP_CELL_CELL_ADHESION_MEDIATED_BY_INTEGRIN	16	0.803986	1.94345	0.000228603	0.00210826	0.00151025	2374	tags=75%, list=13%, signal=65%	CXCL13/DPP4/FERMT3/ITGA5/CCL5/CD3E/ITGA4/ITGB1/ADAM9/PODXL/PIEZO1/SWAP70
GOBP_RECEPTOR_METABOLIC_PROCESS	GOBP_RECEPTOR_METABOLIC_PROCESS	146	0.480649	1.74578	0.000235028	0.00216055	0.00154771	3755	tags=36%, list=20%, signal=29%	DKK1/CXCL8/CXCR2/LILRB1/ITGB2/FCER1G/LAPTM5/SYK/LILRB4/PLCG2/CD36/LGMN/ITGB3/ANXA2/TGFB1/FURIN/RIN3/CAV1/RAMP3/ITGB1/ARRB2/SFRP4/LDLRAP1/SNCA/ADM/EGF/ECE1/CACNG3/ARAP1/CALY/ARRB1/BVES/GRB2/TBC1D16/NSG1/KIF16B/GRK2/GRIA1/DTX3L/SDCBP/VAMP3/PTPN1/ACHE/DNM1/PICALM/NUMB/RAB29/PHETA2/VLDLR/ABCA2/ANGPT1/CD63/APOE
GOBP_NATURAL_KILLER_CELL_MEDIATED_IMMUNITY	GOBP_NATURAL_KILLER_CELL_MEDIATED_IMMUNITY	39	0.66141	1.95137	0.000235085	0.00216055	0.00154771	2479	tags=51%, list=14%, signal=44%	LILRB1/GZMB/VAV1/RAB27A/PTPN6/HAVCR2/PIK3R6/IL18/CORO1A/LGALS9/UNC13D/SERPINB9/ARRB2/HLA-F/ULBP2/HLA-E/HLA-G/NECTIN2/HLA-B/MICA
GOBP_PROGRAMMED_NECROTIC_CELL_DEATH	GOBP_PROGRAMMED_NECROTIC_CELL_DEATH	42	0.654142	1.96221	0.000235321	0.00216055	0.00154771	2454	tags=40%, list=13%, signal=35%	CD14/BIRC3/MIR221/LY96/RIPK3/TNF/MLKL/CAV1/FAS/PYGL/CASP1/CASP8/NUPR1/CYLD/CFLAR/TLR4/YBX3
GOCC_ENDOPLASMIC_RETICULUM_GOLGI_INTERMEDIATE_COMPARTMENT_MEMBRANE	GOCC_ENDOPLASMIC_RETICULUM_GOLGI_INTERMEDIATE_COMPARTMENT_MEMBRANE	68	0.572533	1.87192	0.000238466	0.00218618	0.00156606	3070	tags=31%, list=17%, signal=26%	AREG/SERPINA1/CTSZ/CTSC/COL7A1/CD55/PRRG4/STING1/FOLR1/CNIH3/TGFA/TAPBP/CD59/COPZ2/VMP1/PIEZO1/BET1/GRIA1/SURF4/LMAN1/TMED9
GOBP_NEGATIVE_REGULATION_OF_WOUND_HEALING	GOBP_NEGATIVE_REGULATION_OF_WOUND_HEALING	43	0.649298	1.95231	0.000239175	0.00218806	0.00156741	1530	tags=35%, list=8%, signal=32%	THBS1/SERPINE1/THBD/PLAUR/ALOX5/FAP/PLAU/SERPING1/TNF/PROS1/PRKCD/SH2B3/C1QTNF1/CD109/UBASH3B
GOBP_DETECTION_OF_CHEMICAL_STIMULUS	GOBP_DETECTION_OF_CHEMICAL_STIMULUS	33	0.70385	2.02313	0.00023938	0.00218806	0.00156741	1716	tags=45%, list=9%, signal=41%	OR2I1P/LBP/NOD2/TLR2/CLEC7A/LY96/TLR6/FFAR4/TLR1/SSC5D/OR51E1/TREM2/KCNMB1/C4B/AZGP1
GOBP_INFLAMMATORY_CELL_APOPTOTIC_PROCESS	GOBP_INFLAMMATORY_CELL_APOPTOTIC_PROCESS	17	0.782788	1.92869	0.000240281	0.00219306	0.00157099	1570	tags=35%, list=9%, signal=32%	IL6/NOD2/PIK3CD/CTSL/PLEKHO2/ANXA1
GOBP_PEPTIDE_CROSS_LINKING	GOBP_PEPTIDE_CROSS_LINKING	18	0.790343	1.9802	0.00024071	0.00219373	0.00157147	1902	tags=67%, list=10%, signal=60%	PI3/F13A1/THBS1/COL3A1/CSTA/TGM2/FN1/DCN/BGN/SPOCK2/ANXA1/ABCA7
GOCC_LUMENAL_SIDE_OF_MEMBRANE	GOCC_LUMENAL_SIDE_OF_MEMBRANE	32	0.699819	1.99384	0.000242109	0.00220323	0.00157828	2186	tags=50%, list=12%, signal=44%	HLA-DQA1/HLA-DRB5/HLA-DQB1/HLA-DQA2/CD74/HLA-DRB1/HLA-DPB1/HLA-DRA/HLA-DQB2/HLA-DPA1/HLA-F/CTSA/TAPBP/HLA-E/HLA-G/HLA-B
GOBP_DEFENSE_RESPONSE_TO_FUNGUS	GOBP_DEFENSE_RESPONSE_TO_FUNGUS	14	0.832482	1.97595	0.000243886	0.00221613	0.00158752	1619	tags=57%, list=9%, signal=52%	S100A8/S100A9/LTF/S100A12/HAMP/RARRES2/GNLY/PLA2G5
GOBP_POSITIVE_REGULATION_OF_EXTRINSIC_APOPTOTIC_SIGNALING_PATHWAY	GOBP_POSITIVE_REGULATION_OF_EXTRINSIC_APOPTOTIC_SIGNALING_PATHWAY	45	0.633536	1.92078	0.000245027	0.00222013	0.00159039	2437	tags=36%, list=13%, signal=31%	THBS1/G0S2/INHBA/PTPRC/PYCARD/LTBR/TNF/CAV1/TNFSF10/PMAIP1/TNFRSF12A/PML/TNFSF12/ATF3/CYLD/PDIA3
GOBP_REGULATION_OF_LIPASE_ACTIVITY	GOBP_REGULATION_OF_LIPASE_ACTIVITY	68	0.572189	1.8708	0.000245044	0.00222013	0.00159039	2465	tags=35%, list=13%, signal=31%	PLA2R1/C5AR1/GNA15/RGS2/P2RY6/ANGPTL4/PTAFR/RASGRP4/CCL5/CCN1/PLCB2/CD86/S1PR4/APOC2/FURIN/APOC1/ANG/SNCA/ANXA1/PLA2G5/PDGFRB/ABL2/NR1H3/EDNRA
GOBP_RRNA_METABOLIC_PROCESS	GOBP_RRNA_METABOLIC_PROCESS	232	-0.345765	-1.60252	0.000247553	0.00223958	0.00160432	9653	tags=68%, list=53%, signal=33%	DDX54/XRN2/ZCCHC4/RPP38/MPHOSPH10/RRP12/SIRT7/RIOK2/EXOSC6/ESF1/RCL1/RRP1B/SBDS/UTP6/RSL1D1/EIF6/RRP1/WDR46/ISG20L2/PIH1D1/RRP36/TSR1/EBNA1BP2/RPS2/NOL10/THUMPD1/NOB1/WBP11/TRMT61B/RPL7L1/POP4/ERI2/WDR43/RRNAD1/EMG1/RBFA/RPL14/UTP18/IMP3/RPS27/NOLC1/MTREX/DIS3L/MRPL1/NOC4L/RPP30/SART1/PELP1/RPUSD1/RPS6/RRP15/YBEY/HEATR1/UTP20/SNU13/NOP9/FTSJ3/FRG1/NOP2/TBL3/UTP23/DIS3/DCAF13/TFB1M/DROSHA/EXOSC2/D…
GOBP_ANTIGEN_PROCESSING_AND_PRESENTATION_OF_ENDOGENOUS_ANTIGEN	GOBP_ANTIGEN_PROCESSING_AND_PRESENTATION_OF_ENDOGENOUS_ANTIGEN	22	0.752372	1.96283	0.000248358	0.00224357	0.00160718	2837	tags=68%, list=15%, signal=58%	CD1D/CD74/HLA-DRB1/HLA-DRA/ERAP2/HLA-F/HFE/AZGP1/TAPBP/HLA-E/HLA-G/HLA-B/B2M/HLA-H/ERAP1
GOBP_REGULATION_OF_B_CELL_MEDIATED_IMMUNITY	GOBP_REGULATION_OF_B_CELL_MEDIATED_IMMUNITY	40	0.667023	1.98164	0.000254315	0.00229403	0.00164332	2319	tags=42%, list=13%, signal=37%	FCGR2B/IL10/NOD2/CLCF1/C3/PTPRC/TNFSF4/CD40/PTPN6/TNFSF13/TNF/TGFB1/BTK/IL27RA/HLA-E/NECTIN2/BCL6
GOBP_REGULATION_OF_PROTEIN_SERINE_THREONINE_KINASE_ACTIVITY	GOBP_REGULATION_OF_PROTEIN_SERINE_THREONINE_KINASE_ACTIVITY	423	0.386653	1.54426	0.000255069	0.00229748	0.0016458	2593	tags=23%, list=14%, signal=20%	DKK1/SFRP2/THBS1/FAM20A/IGFBP6/LTF/S100A12/ADAM8/SFN/C5AR1/FPR1/NOD2/TNFRSF11A/IL1B/PTPN22/TNFAIP3/RGS2/PIK3R5/PTPRC/SYK/CSF1R/CD300A/TLR6/PIK3CG/ACSL1/CD40/CD74/ROR2/PTPN6/PYCARD/PIK3R6/RGS4/FGD2/DUSP1/SHC1/CEMIP/TNF/MLKL/TCIM/PRKCD/ADRB2/LYN/TGFB1/PDE6G/PROK1/CDKN1A/CAV1/SH2B3/SPRED3/DUSP2/CEBPA/DIRAS3/IRAK3/IRAK2/PTK2B/HHEX/HSPB1/SAA1/MAP4K1/SNCA/TAB3/CCL19/CXCL10/TGFA/IQGAP1/MAP3K6/GBA/TRIB1/…
GOBP_INFLAMMATORY_RESPONSE_TO_WOUNDING	GOBP_INFLAMMATORY_RESPONSE_TO_WOUNDING	14	0.83138	1.97334	0.000255979	0.00230192	0.00164897	1051	tags=57%, list=6%, signal=54%	CCR2/TIMP1/HMOX1/SIGLEC10/ALOX5/IL1A/TGFB1/GRN
GOBP_CELL_CYCLE_G2_M_PHASE_TRANSITION	GOBP_CELL_CYCLE_G2_M_PHASE_TRANSITION	260	-0.341183	-1.58415	0.000256307	0.00230192	0.00164897	7114	tags=50%, list=39%, signal=31%	CDK5RAP2/CCNH/PSMD14/PCM1/NOP53/PSMA6/PSMC4/FBXW11/SKP1/NDE1/PPP2R2A/MAPRE1/NEDD1/PSMB3/TUBB4A/FOXN3/PSMD3/ARPP19/HMMR/NBN/MNAT1/PSMD13/USP47/MASTL/VPS4A/DYNC1I2/ALMS1/PSMB1/PSME3/PCNT/PSMD8/PPP1R12A/AKAP8/FBXL12/BTRC/KHDRBS1/CDK2/PINX1/PPP2R1A/MRE11/PSMB5/PPM1D/TAOK3/FBXL17/PSMC6/BABAM1/PSMD10/CALM1/NAE1/SKP2/TAOK1/TUBB/BORA/FZR1/PSMA2/CLASP1/CEP131/CKAP5/NABP2/RAD21/BRCA1/HAUS6/TOPBP1/PKIA/CEP7…
GOBP_REGULATION_OF_TOLERANCE_INDUCTION	GOBP_REGULATION_OF_TOLERANCE_INDUCTION	16	0.800546	1.93514	0.000257435	0.00230535	0.00165143	2186	tags=69%, list=12%, signal=61%	IL2RA/LILRB2/CD3E/LILRB4/HAVCR2/CD274/TGFBR2/IDO1/IRAK3/HLA-G/HLA-B
GOCC_SECONDARY_LYSOSOME	GOCC_SECONDARY_LYSOSOME	16	0.800339	1.93464	0.000257435	0.00230535	0.00165143	1619	tags=50%, list=9%, signal=46%	ADAM8/NCF4/NCF2/NCF1/FTL/FTH1/SQSTM1/PLA2G5
GOBP_NECROTIC_CELL_DEATH	GOBP_NECROTIC_CELL_DEATH	53	0.626102	1.95385	0.000258138	0.0023083	0.00165355	3837	tags=55%, list=21%, signal=43%	CD14/BIRC3/MIR221/LY96/RIPK3/TNF/MLKL/SLC6A6/CAV1/FAS/PYGL/CASP1/CASP8/TSPO/NUPR1/CYLD/CFLAR/TLR4/YBX3/NOL3/TLR3/MTCO2P12/TICAM1/MT-CO2/ASAH1/BAX/GSDME/FADD/TRAF2
GOBP_HYALURONAN_CATABOLIC_PROCESS	GOBP_HYALURONAN_CATABOLIC_PROCESS	15	0.808215	1.93448	0.00025909	0.00231072	0.00165528	2472	tags=60%, list=13%, signal=52%	LYVE1/CEMIP/CD44/TGFB1/HEXB/CEMIP2/HEXA/SLC9A1/GUSB
GOBP_SUBSTRATE_ADHESION_DEPENDENT_CELL_SPREADING	GOBP_SUBSTRATE_ADHESION_DEPENDENT_CELL_SPREADING	97	0.529248	1.83464	0.000259156	0.00231072	0.00165528	3045	tags=42%, list=17%, signal=35%	FBLN1/FN1/FERMT3/PARVG/DOCK5/NRP1/CASS4/LAMB1/ITGB3/LPXN/MELTF/MERTK/ITGA4/PDPN/POSTN/FZD7/S100A10/UNC13D/MICALL2/HAS2/LAMB3/MYADM/AXL/NTNG1/LIMS1/LAMC1/BVES/P4HB/PXN/FLNA/RREB1/DMTN/PARVB/LAMC3/GBP1/ITGAV/EFNA1/ARPC2/NEDD9/VAMP3/CIB1
GOBP_NUCLEAR_TRANSCRIBED_MRNA_CATABOLIC_PROCESS_NONSENSE_MEDIATED_DECAY	GOBP_NUCLEAR_TRANSCRIBED_MRNA_CATABOLIC_PROCESS_NONSENSE_MEDIATED_DECAY	119	-0.417971	-1.7452	0.000266413	0.002372	0.00169918	9518	tags=77%, list=52%, signal=37%	RPLP1/GSPT1/RPS27A/RPL28/RPS12/RPL6/UPF2/SMG7/RPS13/PYM1/SKIV2L/RPS2/RPL13/MAGOHB/RPL8/RPL10/NCBP2/NCBP1/SMG8/RPL14/RPS27/UBA52/RPS6/DCP1A/RPL31/RPL17/EIF3E/RPL22/RPS4Y1/PPP2CA/EXOSC10/RPL19/RPS14/RPLP2/PPP2R2A/RPS23/UPF3B/UPF1/RPL35A/RPL4/DHX34/RPL7A/SECISBP2/RPS4X/RNPS1/RPL41/RPS8/RPL37A/RPL38/RPL10A/RPS25/RPL30/RPL35/RPL27A/RPS15A/RPS9/RBM8A/RPLP0/CTIF/SMG9/RPL15/PPP2R1A/RPS19/RPS28/GSPT2/RPS1…
GOBP_REGULATION_OF_CELLULAR_EXTRAVASATION	GOBP_REGULATION_OF_CELLULAR_EXTRAVASATION	25	0.743017	1.99108	0.000269434	0.00239545	0.00171597	1980	tags=52%, list=11%, signal=46%	IL1R1/CCR2/ADAM8/ICAM1/PTGER4/PTAFR/RIPK3/CXCL12/BST1/ITGA4/PLVAP/THY1/IL27RA
GOBP_HOMOPHILIC_CELL_ADHESION_VIA_PLASMA_MEMBRANE_ADHESION_MOLECULES	GOBP_HOMOPHILIC_CELL_ADHESION_VIA_PLASMA_MEMBRANE_ADHESION_MOLECULES	113	-0.435727	-1.79974	0.000271488	0.00241024	0.00172657	1954	tags=34%, list=11%, signal=30%	PCDHGA4/PCDHB9/DSCAM/IGSF9/PCDH17/PCDHGC3/CLSTN2/PCDHB6/PCDHB8/TRO/L1CAM/CDH10/CDH4/PCDHB10/IGSF11/PCDHB3/PCDHGA10/FAT3/CDH20/PCDH19/TENM3/FAT4/MYOT/PCDH7/DSCAML1/PTPRT/CDH18/PCDHB15/PCDHGB1/CELSR3/PCDH15/CDH22/PCDHGC4/PCDHB7/ROBO2/PCDHGB6/PCDHGA6/PCDHGB5
GOBP_NEGATIVE_REGULATION_BY_HOST_OF_VIRAL_PROCESS	GOBP_NEGATIVE_REGULATION_BY_HOST_OF_VIRAL_PROCESS	12	0.848729	1.94381	0.00027391	0.00242811	0.00173938	403	tags=42%, list=2%, signal=41%	LTF/PTX3/ZC3H12A/CCL8/MIR221
GOBP_ACTIN_CYTOSKELETON_REORGANIZATION	GOBP_ACTIN_CYTOSKELETON_REORGANIZATION	90	0.529777	1.80972	0.000274288	0.00242811	0.00173938	2583	tags=34%, list=14%, signal=30%	CSF3/HCK/PLEK/TRPM2/CSF1R/PARVG/HCLS1/GPR65/TRPV4/NRP1/CASS4/FES/SHC1/ARHGDIB/GMFG/MYH9/PLEK2/GSN/MICALL2/PTK2B/F11R/ANXA1/PDLIM4/ARAP1/CD2AP/FLNA/DMTN/ABL2/GRB2/PARVB/PAK1
GOBP_NEGATIVE_REGULATION_OF_ALPHA_BETA_T_CELL_DIFFERENTIATION	GOBP_NEGATIVE_REGULATION_OF_ALPHA_BETA_T_CELL_DIFFERENTIATION	21	0.771773	2.00029	0.000276134	0.00244096	0.00174858	2319	tags=57%, list=13%, signal=50%	SHH/JAK3/ZC3H12A/IL4R/TNFSF4/RUNX1/RUNX3/ZBTB7B/ANXA1/SOCS1/LOXL3/BCL6
GOBP_APPENDAGE_MORPHOGENESIS	GOBP_APPENDAGE_MORPHOGENESIS	113	-0.435171	-1.79744	0.000281098	0.0024813	0.00177747	2207	tags=31%, list=12%, signal=27%	HOXA10/NOTCH1/NOG/CYP26B1/WNT3/GNAS/HOXD10/PKDCC/LRP5/GLI2/CHD7/HOXC10/HOXD9/BMP7/AFF3/WNT7A/LRP4/PBX1/RNF165/SHOX2/HOXA9/SOX11/SOX4/HAND2/PTCH1/SP9/TFAP2A/FREM2/TBX3/GPC3/HOXA11/DLX5/HOXA13/DLX6/COL2A1
GOBP_POSITIVE_REGULATION_OF_MACROPHAGE_DERIVED_FOAM_CELL_DIFFERENTIATION	GOBP_POSITIVE_REGULATION_OF_MACROPHAGE_DERIVED_FOAM_CELL_DIFFERENTIATION	12	0.847669	1.94138	0.000282148	0.00248701	0.00178156	1751	tags=67%, list=10%, signal=60%	PLA2G2A/MSR1/CD36/ALOX15B/CSF1/IL18/PLA2G5/NFKB1
GOBP_REGULATION_OF_DEFENSE_RESPONSE_TO_VIRUS_BY_HOST	GOBP_REGULATION_OF_DEFENSE_RESPONSE_TO_VIRUS_BY_HOST	35	0.676058	1.95292	0.000282768	0.00248892	0.00178294	2734	tags=43%, list=15%, signal=37%	MMP12/LILRB1/PTPN22/ZC3H12A/TNFAIP3/PYCARD/IL12RB1/STING1/AIM2/APOBEC3G/APOBEC3F/MICB/IL23A/IFNLR1/DTX3L
GOBP_NEGATIVE_REGULATION_OF_GENE_SILENCING	GOBP_NEGATIVE_REGULATION_OF_GENE_SILENCING	27	0.716518	1.97607	0.0002875	0.00252698	0.00181019	1210	tags=37%, list=7%, signal=35%	IL6/H1-4/H1-5/H1-3/ZC3H12A/PPARG/TNF/NEAT1/TGFB1/H1-2
GOBP_POSITIVE_REGULATION_OF_PROTEIN_CONTAINING_COMPLEX_ASSEMBLY	GOBP_POSITIVE_REGULATION_OF_PROTEIN_CONTAINING_COMPLEX_ASSEMBLY	222	0.441515	1.67526	0.000288183	0.00252938	0.00181192	2583	tags=22%, list=14%, signal=19%	MMP1/CSF3/CCL26/CXCL13/ICAM1/SCIN/HCK/GBP5/LCP1/CLEC7A/NCKAP1L/ARPC1B/SYK/PLEK/WAS/TLR6/PYCARD/CD36/FES/TNF/TGFB1/LGALS3/CORO1A/GMFG/ABCA1/HSPA1A/CDC42EP5/GSN/PTK2B/SNCA/VASP/BMF/MYO1C/MAP1B/HSPA1B/CALY/MET/CYFIP1/TLR4/PIEZO1/MSN/SNX9/GRB2/TPPP/PFN1/CLU/TPPP3/BIN1/PAK1
GOMF_PHOSPHOLIPID_BINDING	GOMF_PHOSPHOLIPID_BINDING	377	0.392253	1.55267	0.00028982	0.00254014	0.00181962	2628	tags=25%, list=14%, signal=22%	MME/THBS1/MYO1G/GSDMA/PLA2G2A/IGHM/SCIN/SNX20/NCF4/CD300LF/PTAFR/PLTP/CD300A/DAPP1/ADAP2/ARHGAP9/NCF1/BIN2/DENND1C/TNFAIP8L3/KCNQ1/MYOF/SNX10/FGD2/FES/SHC1/DYSF/PLA2G7/ANXA2/ITPR3/CAPG/PSD4/ATP8B1/BTK/GAS6/ANXA2P2/SERPINA5/APOC1/ABCA1/TPP1/SVIL/PLA2G15/SYT12/PLEK2/PHLDA2/WIPI1/GSN/FZD7/ANXA11/TREM2/PLD1/CPNE6/SYTL2/ABCG1/LDLRAP1/SYTL5/SNCA/ANXA1/KRIT1/SYTL3/JPH2/PLA2G5/IQGAP1/PSAP/PITPNM1/AXL/MYO…
GOBP_NECROPTOTIC_PROCESS	GOBP_NECROPTOTIC_PROCESS	34	0.68783	1.9756	0.000291109	0.00254782	0.00182513	2778	tags=47%, list=15%, signal=40%	CD14/BIRC3/MIR221/LY96/RIPK3/TNF/MLKL/CAV1/FAS/PYGL/CASP8/CYLD/CFLAR/TLR4/YBX3/TLR3
GOBP_NEGATIVE_REGULATION_OF_SECRETION	GOBP_NEGATIVE_REGULATION_OF_SECRETION	116	0.496813	1.76508	0.000298154	0.00260579	0.00186665	2451	tags=28%, list=13%, signal=25%	LIF/CARTPT/CCR2/FCGR2B/HMOX1/PLA2R1/IL11/OSM/IL1B/LILRB1/TNFRSF1B/CD84/INHBA/CD300A/RHBDF2/VAMP8/FFAR4/CD74/UCP2/LGALS9/SNCA/TNFRSF1A/ANXA1/HLA-F/EGF/ADORA1/WNK4/PIM3/VSNL1/SREBF1/IRS1/NR1H3/CHGA
GOBP_NEGATIVE_REGULATION_OF_EXTRINSIC_APOPTOTIC_SIGNALING_PATHWAY_VIA_DEATH_DOMAIN_RECEPTORS	GOBP_NEGATIVE_REGULATION_OF_EXTRINSIC_APOPTOTIC_SIGNALING_PATHWAY_VIA_DEATH_DOMAIN_RECEPTORS	36	0.666848	1.93067	0.000303696	0.00265047	0.00189866	2801	tags=53%, list=15%, signal=45%	SFRP2/SERPINE1/HMOX1/ICAM1/MIR221/TNFAIP3/TNFRSF10A/TNFSF10/FAS/ITPRIP/TRADD/TNFRSF10B/CASP8/TMBIM1/GPX1/CFLAR/HGF/NOS3/RFFL
GOBP_REGULATION_OF_CELL_CYCLE_G2_M_PHASE_TRANSITION	GOBP_REGULATION_OF_CELL_CYCLE_G2_M_PHASE_TRANSITION	206	-0.356233	-1.62827	0.000306891	0.00267458	0.00191593	5170	tags=38%, list=28%, signal=28%	PINX1/PPP2R1A/MRE11/PSMB5/TAOK3/PSMC6/BABAM1/PSMD10/NAE1/TAOK1/TUBB/FZR1/PSMA2/CLASP1/CEP131/CKAP5/NABP2/RAD21/BRCA1/HAUS6/TOPBP1/PKIA/CEP76/HAUS1/CDC6/CDC7/CLSPN/FBXO5/CDC14B/SMARCD3/CEP70/CEP192/FHL1/FBXL7/DYNC1H1/DBF4B/BRSK1/AURKA/CEP152/CHEK1/MIIP/YWHAE/ATAD5/CEP57/HAUS5/KIF14/CEP72/PLK1/PLK4/HAUS8/STOX1/CEP78/CEP41/DCTN3/NINL/CSNK1E/CCNB1/CENPF/TPX2/DTL/ORC1/AURKB/BLM/CCND1/CDK1/GTSE1/NEK2/T…
GOBP_RESPONSE_TO_ETHANOL	GOBP_RESPONSE_TO_ETHANOL	96	0.542326	1.87514	0.000309062	0.00268971	0.00192677	2201	tags=29%, list=12%, signal=26%	CCL7/CSF3/S100A8/CD14/ICAM1/HAMP/SOD2/RGS2/CYBB/SPI1/CLDN7/RGS4/ADCY7/NLRP3/CD27/GSN/PTK2B/TNC/CLDN1/TBXA2R/KCNMB1/RGS19/NQO1/CASP8/VCAM1/RBP4/G6PD/SREBF1
GOBP_NEGATIVE_REGULATION_OF_POSTTRANSCRIPTIONAL_GENE_SILENCING	GOBP_NEGATIVE_REGULATION_OF_POSTTRANSCRIPTIONAL_GENE_SILENCING	16	0.79579	1.92364	0.00031098	0.00270092	0.0019348	1022	tags=38%, list=6%, signal=35%	IL6/ZC3H12A/PPARG/TNF/NEAT1/TGFB1
GOBP_REGULATION_OF_CALCIUM_MEDIATED_SIGNALING	GOBP_REGULATION_OF_CALCIUM_MEDIATED_SIGNALING	54	0.600444	1.88553	0.000311338	0.00270092	0.0019348	2634	tags=43%, list=14%, signal=37%	CMKLR1/CD4/SYK/PLEK/CCL4/CD3E/CCL3/FHL2/TNF/CD22/BST1/TBC1D10C/RCAN1/TREM2/PTK2B/P2RX4/ATP2B4/GPR143/SLC9A1/ITPR1/LMCD1/HOMER2/GBP1
GOBP_REGULATION_OF_PROTEIN_TYROSINE_KINASE_ACTIVITY	GOBP_REGULATION_OF_PROTEIN_TYROSINE_KINASE_ACTIVITY	79	0.565606	1.89907	0.000311661	0.00270092	0.0019348	2181	tags=32%, list=12%, signal=28%	AREG/LILRA5/PTPRC/FCGR1A/CSF1R/CCL5/NCF1/LILRB4/CASS4/SHC1/MVP/ERRFI1/GPRC5A/GAS6/CAV1/HBEGF/BTC/SH3BP5/RAP2B/PTPN2/TGFA/EGF/THY1/ADORA1/ZFYVE28
GOBP_CELLULAR_TRANSITION_METAL_ION_HOMEOSTASIS	GOBP_CELLULAR_TRANSITION_METAL_ION_HOMEOSTASIS	95	0.526775	1.81776	0.000324939	0.00281204	0.0020144	1947	tags=21%, list=11%, signal=19%	S100A8/S100A9/LTF/CP/HMOX1/HAMP/SLC11A1/MT1H/LCK/SLC39A8/FTL/SLC39A14/SLC31A2/MT1G/HEPH/FTH1/SLC39A4/HFE/MT2A/TF
GOBP_COMPLEMENT_ACTIVATION_ALTERNATIVE_PATHWAY	GOBP_COMPLEMENT_ACTIVATION_ALTERNATIVE_PATHWAY	10	0.871498	1.91584	0.000328151	0.00283587	0.00203147	1018	tags=60%, list=6%, signal=57%	C7/VSIG4/CFB/C3/CFD/CFH
GOBP_MEIOTIC_CELL_CYCLE_PROCESS	GOBP_MEIOTIC_CELL_CYCLE_PROCESS	120	-0.426318	-1.78023	0.00032996	0.00284752	0.00203981	3597	tags=39%, list=20%, signal=32%	KLHDC3/FBXO5/NDC1/PSMC3IP/NCAPH2/PTTG1/NCAPD3/AURKA/MAEL/SMC2/CENPX/FANCM/MSH5/CDC20/TRIP13/PLK1/CORT/SGO2/CYP26B1/CKS2/KIF18A/SPIRE1/FANCA/RAD54B/TOP2B/SIRT2/RAD54L/RAD51AP1/MYBL1/MND1/BRIP1/PLCB1/FANCD2/BUB1B/RAD51/EME1/BUB1/CCNB2/NUF2/ESPL1/TTK/TOP2A/CDC25C/CDC25A/SYCE2/SGO1/CCNB1IP1
GOBP_POSITIVE_REGULATION_OF_TYPE_I_INTERFERON_PRODUCTION	GOBP_POSITIVE_REGULATION_OF_TYPE_I_INTERFERON_PRODUCTION	73	0.556384	1.85139	0.000330872	0.0028514	0.0020426	2304	tags=26%, list=13%, signal=23%	MMP12/CD14/TLR8/PTPN22/TLR2/SYK/TLR7/PLCG2/STAT6/IRF5/STING1/NFKB2/RNF135/IRF1/IFI16/NFKB1/LRRFIP1/TLR4/MYD88
GOMF_PROTEOGLYCAN_BINDING	GOMF_PROTEOGLYCAN_BINDING	29	0.694049	1.93644	0.000334084	0.00287508	0.00205956	1642	tags=55%, list=9%, signal=50%	THBS1/COL5A1/FST/CTSB/CTSS/PTPRC/FN1/CTSL/GPNMB/HPSE/ADA2/CFH/CTSK/TNC/ITGA2/FBLN7
GOMF_CATALYTIC_ACTIVITY_ACTING_ON_DNA	GOMF_CATALYTIC_ACTIVITY_ACTING_ON_DNA	176	-0.369015	-1.61146	0.000336939	0.00289453	0.00207349	6715	tags=60%, list=37%, signal=38%	FTO/N6AMT1/METTL4/MCM6/ATRX/SUPV3L1/FEN1/RFC1/WRNIP1/DKC1/UNG/ENDOV/DNASE1L2/PTGES3/TERF2/TDP1/POLD3/MPG/NEIL1/ALKBH4/ALKBH1/ERCC3/TERF1/POLA1/TDG/SETMAR/WRN/CHD2/DHX36/POLE3/PCNA/DCLRE1A/NAV2/SMARCAD1/RAD1/MRE11/DNASE1/MCM3/POLD1/EXOG/DFFB/ERCC2/POLG2/RAD9A/RPS3/DHX9/XRCC1/SMC6/REV1/CHD8/GTF2F2/ERCC6L/LIG3/POLH/MCM2/EXD2/FAN1/RUVBL2/APEX1/GEN1/ZRANB3/MCM4/CHD9/RFC4/POLB/CHD3/CHD6/TWNK/DNMT3A/THA…
GOBP_NEURON_FATE_COMMITMENT	GOBP_NEURON_FATE_COMMITMENT	39	-0.598761	-1.9602	0.000337281	0.00289453	0.00207349	2187	tags=54%, list=12%, signal=48%	NOTCH1/MYT1L/HOXD10/POU4F1/GLI2/NKX2-2/HOXC10/EPOP/SOX1/ZNF521/PAX6/FOXG1/ISL2/OLIG1/OLIG2/DLX1/DLX2/GSX1/ASCL1/SIX1/DLL1
GOBP_ORGANIC_HYDROXY_COMPOUND_TRANSPORT	GOBP_ORGANIC_HYDROXY_COMPOUND_TRANSPORT	177	0.46751	1.74043	0.000339448	0.0029014	0.00207841	2754	tags=32%, list=15%, signal=28%	AQP9/SHH/CARTPT/EMB/SPP1/CYP19A1/LILRB1/ABCC3/MSR1/GAL/SLC16A3/SYK/PLTP/STRA6/SLCO2B1/CXCL12/MAPK15/AQP3/CD36/NPC2/ITGB3/APOC2/CES1/ANXA2/FURIN/ATP8B1/CAV1/APOC1/ABCA1/C1QTNF1/SYT12/POMC/SLC10A3/ABCG1/LDLRAP1/SNCA/SLC5A11/NFKB1/EGF/TSPO/SOAT1/ABCA7/SELENOM/SLC5A3/RBP4/ABCA8/NR1H3/CHGA/CLU/PIP4K2A/TTC39B/OSBPL3/NPY2R/GRK2/SNCG/ACTB/NPC1
GOBP_REGULATION_OF_ACTIN_FILAMENT_BASED_PROCESS	GOBP_REGULATION_OF_ACTIN_FILAMENT_BASED_PROCESS	324	0.404972	1.58804	0.000339521	0.0029014	0.00207841	3422	tags=33%, list=19%, signal=28%	CSF3/CCL26/ICAM1/SCIN/STC1/HCK/RAC2/PTGER4/NCKAP1L/ARPC1B/PLEK/TRPM2/RHOH/CSF1R/WAS/HCLS1/GPR65/CXCL12/SYNPO/NRP1/PYCARD/RGS4/CNN2/FES/GJA5/ARHGDIB/PRKCD/CAPG/CORO1A/CAV1/GMFG/SVIL/MYH9/BST1/PEAK3/CDC42EP5/SDC4/PDPN/GSN/S100A10/PTK2B/RHOG/F11R/CELSR1/MYADM/PLN/FHOD1/ARHGAP18/VASP/RHOD/IQGAP1/MYO1C/SH3BP1/PDGFRB/PHLDB2/TGFBR1/ARAP1/ARHGEF19/EPHA3/KCNJ2/MET/CD2AP/ADORA1/TWF2/LIMK1/CCN2/PXN/CYFIP1/F…
GOBP_NEGATIVE_REGULATION_OF_MYELOID_LEUKOCYTE_DIFFERENTIATION	GOBP_NEGATIVE_REGULATION_OF_MYELOID_LEUKOCYTE_DIFFERENTIATION	41	0.644883	1.92109	0.000340077	0.0029014	0.00207841	1743	tags=39%, list=9%, signal=35%	LTF/CARTPT/LILRB3/MAFB/LILRB1/C1QC/INHBA/LILRB4/CCL3/LYN/FBN1/FSTL3/UBASH3B/PTPN2/TRIB1/GPR68
GOBP_REGULATION_OF_MACROPHAGE_DERIVED_FOAM_CELL_DIFFERENTIATION	GOBP_REGULATION_OF_MACROPHAGE_DERIVED_FOAM_CELL_DIFFERENTIATION	23	0.748844	1.98289	0.000340234	0.0029014	0.00207841	2763	tags=65%, list=15%, signal=55%	PLA2G2A/MSR1/PPARG/CD36/ALOX15B/CSF1/ITGB3/IL18/ABCA1/ABCG1/PLA2G5/NFKB1/NR1H3/ITGAV/PRKCH
GOBP_REGULATION_OF_DEFENSE_RESPONSE_TO_VIRUS	GOBP_REGULATION_OF_DEFENSE_RESPONSE_TO_VIRUS	60	0.593409	1.89716	0.00034043	0.0029014	0.00207841	2197	tags=27%, list=12%, signal=24%	IL2RA/MMP12/LILRB1/PTPN22/ZC3H12A/TNFAIP3/PYCARD/IL12RB1/FGL2/STING1/AIM2/APOBEC3G/RNF125/APOBEC3F/MICB/IL23A
GOMF_HELICASE_ACTIVITY	GOMF_HELICASE_ACTIVITY	144	-0.400571	-1.71731	0.000346825	0.00295183	0.00211454	8229	tags=64%, list=45%, signal=36%	RFC2/DDX19A/SMARCA1/XRCC5/MTREX/RUVBL1/IGHMBP2/CHD4/ERCC6L2/DDX31/MCM6/AQR/ATRX/SUPV3L1/DDX6/DHX38/DDX27/WRNIP1/DDX19B/UPF1/DHX15/DHX34/DHX40/DDX46/BTAF1/ERCC3/DDX10/WRN/CHD2/IFIH1/DDX17/DDX56/DDX47/DDX18/EP400/DHX36/EIF4A2/SMARCA5/DDX23/DHX30/NAV2/SMARCAD1/MRE11/DHX35/DDX55/MCM3/ERCC2/DDX20/DHX57/DHX9/HELLS/DHX33/SMC6/CHD8/GTF2F2/ERCC6L/DDX52/HLTF/MCM2/DDX25/DDX39B/RUVBL2/DDX39A/MCM4/CHD9/RFC4/C…
GOMF_SIALIC_ACID_BINDING	GOMF_SIALIC_ACID_BINDING	14	0.82579	1.96007	0.000356756	0.00303218	0.0021721	1531	tags=71%, list=8%, signal=66%	SIGLEC7/SIGLEC10/SIGLEC9/CD33/SIGLEC14/ST8SIA4/SIGLEC11/SIGLEC16/CD22/SIGLEC8
GOCC_AZUROPHIL_GRANULE_MEMBRANE	GOCC_AZUROPHIL_GRANULE_MEMBRANE	49	0.634751	1.94177	0.000368431	0.00312711	0.0022401	4335	tags=59%, list=24%, signal=45%	FPR1/CD68/B4GALT1/VNN1/NFAM1/C3AR1/VAMP8/GLIPR1/MGST1/GAA/PSAP/STOM/MANBA/CKAP4/HLA-H/BRI3/CMTM6/SURF4/RAB37/TOM1/LAMP2/DNAJC13/CD63/LAMP1/LPCAT1/ATP6V0C/BST2/RAB3D/DNAJC5
GOBP_CELLULAR_OXIDANT_DETOXIFICATION	GOBP_CELLULAR_OXIDANT_DETOXIFICATION	75	0.571143	1.90602	0.000369419	0.00313119	0.00224302	3044	tags=39%, list=17%, signal=32%	S100A9/PTGS2/HP/PTGES/SOD2/ALOX5AP/CYGB/CD36/MGST1/HBA1/SOD3/FBLN5/GPX8/NQO1/CLIC2/HBA2/GCH1/GPX1/PTGS1/GPX3/TXN/MGST2/PRDX6/HBB/PXDN/NOS3/SRXN1/PRXL2C/GSTO1
GOBP_POSITIVE_REGULATION_OF_PATTERN_RECOGNITION_RECEPTOR_SIGNALING_PATHWAY	GOBP_POSITIVE_REGULATION_OF_PATTERN_RECOGNITION_RECEPTOR_SIGNALING_PATHWAY	35	0.671749	1.94047	0.000375175	0.00317246	0.00227259	2413	tags=37%, list=13%, signal=32%	LTF/LBP/PTPN22/TLR2/TLR5/TLR1/CYBA/SLC15A3/CAV1/HSPA1A/HSPA1B/TLR4/NR1H3
GOMF_AMYLOID_BETA_BINDING	GOMF_AMYLOID_BETA_BINDING	78	0.54369	1.81951	0.000375314	0.00317246	0.00227259	1613	tags=24%, list=9%, signal=22%	MARCO/FPR2/LILRB2/FCGR2B/ITGAM/C1QA/ITGB2/MSR1/TLR2/TLR6/CD74/CD36/ADRB2/RAMP3/TREM2/HSPG2/ITGA2/LDLRAP1/GSAP
GOBP_SEQUESTERING_OF_CALCIUM_ION	GOBP_SEQUESTERING_OF_CALCIUM_ION	91	0.532205	1.82231	0.000376958	0.003182	0.00227942	3233	tags=42%, list=18%, signal=35%	CXCL9/CCR5/PTPRC/TRPM2/P2RY6/LCK/PTPN6/PLCG2/CCL3/CEMIP/LYN/ITPR3/CORO1A/JPH1/PTK2B/PLN/RYR3/UBASH3B/SNCA/CCL19/ERO1A/HAP1/JPH2/CXCL10/CLIC2/THY1/SELENON/SLC8B1/CXCL11/ITPR1/NOL3/CACNA1C/FKBP1A/PKD2/HSP90B1/GSTO1/APLNR/ITPR2
GOBP_FOAM_CELL_DIFFERENTIATION	GOBP_FOAM_CELL_DIFFERENTIATION	28	0.723344	2.00971	0.00039088	0.00329502	0.00236038	2763	tags=61%, list=15%, signal=52%	PLA2G2A/MSR1/PPARG/CD36/ALOX15B/CSF1/ITGB3/IL18/TGFB1/ABCA1/ABCG1/PLA2G5/NFKB1/SOAT1/NR1H3/ITGAV/PRKCH
GOCC_APICAL_PART_OF_CELL	GOCC_APICAL_PART_OF_CELL	278	0.410519	1.59448	0.000394493	0.00331799	0.00237684	2733	tags=30%, list=15%, signal=26%	C5AR1/SCNN1B/HAMP/C5AR2/STC1/FAP/CTSB/DPP4/SLC2A5/SLC16A3/FN1/RAB27A/PLB1/CTSL/SLCO2B1/SLC4A11/TRPV4/PTPRH/TCIRG1/SNX10/CD36/IL6R/SLC39A8/LZTS1/LGMN/ANO1/MGST1/SLC6A6/CD44/OSMR/SLC7A8/MUC1/MYO7A/ADRB2/ITPR3/ATP8B1/SLC39A14/CRB2/FOLR1/CTSK/PDPN/GJB6/PLD1/SLC34A2/CLDN1/SLC22A18/RAB27B/EMP2/SLC2A9/NHS/ANXA1/SLC39A4/SLC26A2/HFE/ZMYND10/GM2A/KCNE4/SLC4A7/PODXL/MYO1B/PDGFRB/MYO5B/TMEM235/THY1/TF/VCAM1/…
GOBP_POSITIVE_CHEMOTAXIS	GOBP_POSITIVE_CHEMOTAXIS	46	0.622122	1.88731	0.00039468	0.00331799	0.00237684	2089	tags=35%, list=11%, signal=31%	FPR2/CXCL8/VEGFC/CCL5/GPNMB/CXCL12/NRP1/CCL3/IL16/LGALS3/CORO1A/SCG2/ITGA2/CXCL10/PTPRJ/MET
GOBP_REGULATION_OF_MEGAKARYOCYTE_DIFFERENTIATION	GOBP_REGULATION_OF_MEGAKARYOCYTE_DIFFERENTIATION	61	0.591946	1.8962	0.000404486	0.00339581	0.00243258	647	tags=16%, list=4%, signal=16%	H3C7/THBS1/H4C4/H4C3/SCIN/LOX/H3C4/H4C5/MYL9/RUNX1
GOBP_POSITIVE_REGULATION_OF_GRANULOCYTE_CHEMOTAXIS	GOBP_POSITIVE_REGULATION_OF_GRANULOCYTE_CHEMOTAXIS	20	0.75832	1.93229	0.000413568	0.00346735	0.00248383	668	tags=35%, list=4%, signal=34%	CXCL8/LBP/C5AR1/RAC2/NCKAP1L/C3AR1/CD74
GOBP_NEGATIVE_REGULATION_OF_INTRACELLULAR_SIGNAL_TRANSDUCTION	GOBP_NEGATIVE_REGULATION_OF_INTRACELLULAR_SIGNAL_TRANSDUCTION	435	0.375761	1.50395	0.000422085	0.0035324	0.00253043	2742	tags=23%, list=15%, signal=20%	SFRP2/THBS1/LIF/BDKRB2/PLAUR/IL1B/SOD2/VNN1/PTPN22/ZC3H12A/MIR221/FBP1/FBLN1/TNFAIP3/RGS2/PTPRC/ITGA3/PLEK/RHOH/CD300A/CXCL12/LILRB4/CD74/PTPN6/PYCARD/RGS4/EMILIN1/MMP9/DUSP1/RNF149/FHL2/RASAL3/SNAI2/CD44/ERRFI1/NLRP3/MUC1/PRKCD/LYN/CAV1/SH2B3/SPRED3/HSPA1A/CD22/TWIST1/DUSP2/TBC1D10C/RCAN1/IRAK3/MYADM/DYRK3/HSPB1/ARRB2/PTPN2/RNF125/SNAI1/CHRNA9/PPM1N/SH3BP1/GBA/CASP8/ATP2B4/ARHGAP24/CAMK2N1/ABCA7…
GOBP_CYTOSOLIC_CALCIUM_ION_TRANSPORT	GOBP_CYTOSOLIC_CALCIUM_ION_TRANSPORT	131	0.482556	1.72383	0.00042247	0.0035324	0.00253043	3236	tags=40%, list=18%, signal=33%	CXCL9/CCR5/CD4/PTPRC/TRPM2/P2RY6/LCK/TRPV4/PTPN6/PLCG2/CCL3/TRPV2/CEMIP/LYN/ITPR3/CORO1A/CAV1/JPH1/RAMP3/ATP2A3/PTK2B/PLN/RYR3/UBASH3B/SNCA/CCL19/ERO1A/HAP1/JPH2/CXCL10/P2RX4/CLIC2/PML/ATP2B4/SLC24A2/THY1/SELENON/SLC8B1/CXCL11/CCN2/ITPR1/MCUB/NOL3/CACNA1C/GRIN2A/FKBP1A/SLC24A1/PKD2/GSTO1/APLNR/ITPR2/GRIN1
GOBP_POSITIVE_REGULATION_OF_T_HELPER_1_TYPE_IMMUNE_RESPONSE	GOBP_POSITIVE_REGULATION_OF_T_HELPER_1_TYPE_IMMUNE_RESPONSE	10	0.868013	1.90818	0.000425537	0.00355324	0.00254535	2197	tags=80%, list=12%, signal=70%	IL1R1/CCR2/SLC11A1/IL1B/IL12RB1/IL18/IL27RA/IL23A
GOMF_S_ADENOSYLMETHIONINE_DEPENDENT_METHYLTRANSFERASE_ACTIVITY	GOMF_S_ADENOSYLMETHIONINE_DEPENDENT_METHYLTRANSFERASE_ACTIVITY	147	-0.382726	-1.65463	0.000431289	0.00359405	0.00257459	8504	tags=63%, list=46%, signal=34%	TRMT10A/RNMT/TRMT61B/LCMT1/CSKMT/RRNAD1/EMG1/ASH1L/ANTKMT/SETD1A/PCMT1/LRTOMT/TRMT10B/NSD3/N6AMT1/METTL4/THUMPD3/FTSJ3/NOP2/METTL2B/THUMPD2/TFB1M/EEF2KMT/VCPKMT/TRMT10C/PRMT6/KMT2C/TRMT11/METTL16/METTL5/MRM3/SUZ12/METTL8/CXXC1/EEF1AKMT2/WDR82/SETD4/EHMT1/SETMAR/SUV39H1/PRDM16/MECOM/SETD2/SETD9/METTL22/TRDMT1/METTL6/COQ5/FBXO11/TARBP1/SETD6/FDXACB1/TRMT6/DIMT1/TRMT61A/PRMT7/FBLL1/KMT2A/DPH5/KMT5B/…
GOBP_POSITIVE_REGULATION_OF_RESPONSE_TO_WOUNDING	GOBP_POSITIVE_REGULATION_OF_RESPONSE_TO_WOUNDING	51	0.618873	1.91119	0.000431589	0.00359405	0.00257459	3049	tags=51%, list=17%, signal=43%	THBS1/SERPINE1/THBD/MIR221/CLEC7A/CD36/HPSE/SMOC2/GRN/HBEGF/CLDN1/ITGB1/TBXA2R/ANXA1/MYLK/ENPP4/CCN4/FLNA/RREB1/CXCR4/DMTN/F12/F3/SCARF1/CNTF/SERPINF2
GOBP_SISTER_CHROMATID_COHESION	GOBP_SISTER_CHROMATID_COHESION	55	-0.531998	-1.89085	0.000432781	0.00359913	0.00257823	7334	tags=73%, list=40%, signal=44%	ATRX/FEN1/FBXW7/NIPBL/SLF2/STAG1/ESCO1/CTCF/REC8/STAG3L3/NSMCE2/STAG3/STAG3L2/MRE11/PDS5B/STAG3L4/SMC3/PHB2/BOD1/POGZ/RAD21/SFPQ/MAU2/TNKS/DDX11/AXIN2/CDC20/PLK1/STAG2/DSCC1/SGO2/KIF22/CDCA5/HASPIN/BUB1B/BUB1/ESPL1/DDX12P/ESCO2/SGO1
GOBP_BIOLOGICAL_PROCESS_INVOLVED_IN_INTERACTION_WITH_SYMBIONT	GOBP_BIOLOGICAL_PROCESS_INVOLVED_IN_INTERACTION_WITH_SYMBIONT	67	0.567879	1.85494	0.000434903	0.00361192	0.00258739	946	tags=19%, list=5%, signal=18%	CXCL6/LTF/PTX3/CAMP/ZC3H12A/CCL8/MIR221/FN1/CSF1R/CCL4/CCL5/CCL3/ANXA2
GOBP_SMOOTH_MUSCLE_CELL_PROLIFERATION	GOBP_SMOOTH_MUSCLE_CELL_PROLIFERATION	114	0.505455	1.79113	0.000437689	0.00362982	0.00260022	2171	tags=29%, list=12%, signal=26%	IL6/THBS1/IL10/HMOX1/SOD2/MIR221/TGM2/TNFAIP3/ADAMTS1/AIF1/P2RY6/PTAFR/CNN1/CCL5/IGFBP3/PPARG/NPR1/MMP9/IL6R/TGFBR2/TNF/IL18/APOD/CDKN1A/HBEGF/ANG/ITGA2/LDLRAP1/TRIB1/PDGFRB/EFEMP2/CCN4/FOXP1
GOBP_REGULATION_OF_NEURON_DIFFERENTIATION	GOBP_REGULATION_OF_NEURON_DIFFERENTIATION	155	-0.386877	-1.69414	0.000438234	0.00362982	0.00260022	3086	tags=37%, list=17%, signal=31%	SOX9/GDF11/CDK5RAP1/TCF4/ZHX2/HEY2/DTX1/HES1/SFRP1/ECT2/TCF3/BRINP3/NOTCH1/NLGN1/MIB1/HEY1/BRINP2/GPR37L1/HOXA2/ZNF536/FEZ1/CDK5R1/SOX2/CSNK1E/BMP2/GLI2/BCL11A/NKX2-2/MYCL/CDON/DNMT3B/NEUROD1/RAC3/ZEB1/TGIF2/BMP7/TCF12/MEIS1/NREP/PBX1/FOXG1/ISL2/PCP4/OLIG2/SOX11/SOCS2/DAB1/DLX1/BMP6/DLX2/SOX8/MMD2/ASCL1/EDNRB/SIX1/DISP3/HES5/DLL1
GOCC_ACTIN_CYTOSKELETON	GOCC_ACTIN_CYTOSKELETON	413	0.381463	1.52359	0.00044279	0.00366265	0.00262373	3575	tags=34%, list=19%, signal=28%	MYO1G/ACTG2/ADAM8/SCIN/HCK/RAC2/LCP1/ARPC1B/AIF1/MYO1F/FERMT3/FYB1/MYL9/PARVG/PSTPIP1/WAS/HCLS1/LSP1/TRPV4/BIN2/SYNPO/FBLIM1/TNNT1/FGR/CNN2/CD274/EHBP1L1/PSTPIP2/MYO7A/CAPG/ARSJ/CALB1/MYO1D/CORO1A/SVIL/LPXN/MYH9/RCSD1/ACTA2/PEAK3/TPM2/PDLIM1/PRKCB/GSN/GJB6/MICALL2/WIPF1/ANG/MYADM/SNCA/FHOD1/ANXA1/PDLIM4/VASP/HAP1/BMF/PDLIM7/HFE/IQGAP1/MYO1C/MYLK/AXL/TNNI2/PLS3/ACTN1/MYL12A/MYO1B/MYO5B/VCAM1/EPHA3…
GOBP_REGULATION_OF_OSTEOCLAST_DIFFERENTIATION	GOBP_REGULATION_OF_OSTEOCLAST_DIFFERENTIATION	50	0.625204	1.92137	0.000444257	0.00366987	0.00262891	2778	tags=48%, list=15%, signal=41%	LTF/CARTPT/LILRB3/MAFB/LILRB1/CCR1/CEBPB/LILRB4/TYROBP/CCL3/CSF1/TNF/FBN1/FSTL3/TREM2/UBASH3B/GPR68/MITF/IL23A/TLR4/INPP5D/FOS/TFE3/TLR3
GOBP_RESPONSE_TO_CAMP	GOBP_RESPONSE_TO_CAMP	71	0.566264	1.87657	0.000446375	0.00368245	0.00263791	3617	tags=48%, list=20%, signal=39%	AQP9/COL1A1/MMP19/THBD/ALDH3A1/STC1/FOSL1/SDC1/PTAFR/PIK3CG/KCNQ1/PTPRN/ASS1/DUSP1/PTK2B/FOSB/AHR/CITED1/HSPA5/SRD5A1/SREBF1/DMTN/JUN/FOS/LDHA/ZFP36L1/PKD2/WNT10B/ITPR2/EEF2K/AKAP9/RAP1A/NOX4/RAPGEF1
GOBP_POSITIVE_REGULATION_OF_T_CELL_CYTOKINE_PRODUCTION	GOBP_POSITIVE_REGULATION_OF_T_CELL_CYTOKINE_PRODUCTION	17	0.769801	1.89669	0.00045047	0.00371127	0.00265857	1000	tags=41%, list=5%, signal=39%	IL6/IL1R1/IL1B/TNFSF4/SASH3/NLRP3/IL18
GOBP_MICROTUBULE_ORGANIZING_CENTER_ORGANIZATION	GOBP_MICROTUBULE_ORGANIZING_CENTER_ORGANIZATION	129	-0.409977	-1.73931	0.000454186	0.0037324	0.0026737	4476	tags=40%, list=24%, signal=30%	POC1B/CEP68/TRIM37/CLASP1/CEP131/CKAP5/CCNF/NIN/BRCA1/MDM1/HAUS6/CEP76/HAUS1/CEP44/KIF3A/PCLAF/STIL/CEP192/GEN1/CEP295/BRSK1/KIAA1614/CHD3/AURKA/RTTN/CEP152/CHEK1/PARD6A/NDC80/CCDC78/SPICE1/KAT2B/HAUS5/RANBP1/CEP72/PLK1/KAT2A/PLK4/HAUS8/SASS6/TUBE1/KIF11/XRCC2/CDK1/NEK2/CLASP2/XRCC3/CEP135/CENPJ/WDR62/SGO1
GOBP_APPENDAGE_DEVELOPMENT	GOBP_APPENDAGE_DEVELOPMENT	136	-0.403768	-1.72913	0.000454243	0.0037324	0.0026737	2207	tags=29%, list=12%, signal=26%	HOXA10/NOTCH1/KAT2A/NOG/CYP26B1/WNT3/GNAS/HOXD10/HOXC13/PKDCC/LRP5/GLI2/CHD7/HOXC10/HOXD9/BMP7/AFF3/WNT7A/LRP4/PBX1/MEOX2/RNF165/SHOX2/HOXA9/SOX11/SOX4/HAND2/PTCH1/SP9/TFAP2A/FREM2/SMOC1/TBX3/GPC3/HOXA11/DLX5/HOXA13/SCX/DLX6/COL2A1
GOMF_LONG_CHAIN_FATTY_ACID_BINDING	GOMF_LONG_CHAIN_FATTY_ACID_BINDING	10	0.867148	1.90628	0.000463811	0.00380596	0.0027264	731	tags=50%, list=4%, signal=48%	S100A8/FABP4/S100A9/ALOX5AP/PPARG
GOMF_CARBOXYLIC_ACID_BINDING	GOMF_CARBOXYLIC_ACID_BINDING	130	0.49402	1.76449	0.00046792	0.00383459	0.0027469	2496	tags=32%, list=14%, signal=28%	VDR/S100A8/FABP4/S100A9/FOLR2/TDO2/SIGLEC7/SIGLEC10/SIGLEC9/ALOX5AP/CD33/SIGLEC14/ST8SIA4/P4HA2/FFAR4/PPARG/ASS1/SIGLEC11/SIGLEC16/GCHFR/SERPINA5/APOC1/CD22/FOLR1/PYGL/SIGLEC8/THNSL2/PSAP/PLOD2/PLOD3/P3H2/PLOD1/PTGDS/MAG/GPR143/NAGS/P3H3/P3H1/CYP4F11/FABP5/P4HA1/STX3
GOBP_POSITIVE_REGULATION_OF_PROTEIN_SERINE_THREONINE_KINASE_ACTIVITY	GOBP_POSITIVE_REGULATION_OF_PROTEIN_SERINE_THREONINE_KINASE_ACTIVITY	264	0.408589	1.58095	0.000470337	0.00384929	0.00275743	3265	tags=31%, list=18%, signal=26%	DKK1/THBS1/FAM20A/IGFBP6/LTF/S100A12/ADAM8/C5AR1/FPR1/NOD2/TNFRSF11A/IL1B/PIK3R5/PTPRC/SYK/CSF1R/TLR6/PIK3CG/ACSL1/CD40/CD74/ROR2/PIK3R6/FGD2/SHC1/CEMIP/TNF/MLKL/TCIM/ADRB2/TGFB1/PDE6G/PROK1/IRAK2/PTK2B/SAA1/MAP4K1/SNCA/TAB3/CCL19/TGFA/IQGAP1/MAP3K6/ATP2B4/EGF/FRS2/PDGFRB/TF/MAP2K3/TPD52L1/MDFIC/ARRB1/GADD45B/NOD1/DUSP5/TLR4/GDF15/GNG3/CAMK1/CXCR4/MAPKAPK2/TP73/ITGA1/PAK1/DIPK2A/HGF/PDGFB/FZD5/IR…
GOCC_LARGE_RIBOSOMAL_SUBUNIT	GOCC_LARGE_RIBOSOMAL_SUBUNIT	112	-0.421922	-1.72773	0.000475056	0.00388276	0.00278141	8894	tags=87%, list=48%, signal=45%	RPL37/RPL23/RPL3/MRPL32/MRPL16/MALSU1/RPL36A/MRPL53/MRPL33/MRPL57/RPLP1/MRPL51/RPL28/RPL6/MRPL28/MRPS30/MRPL23/RPL13/RBM3/MRPL55/RPL8/RPL10/MRPL10/RPL7L1/MRPL35/MRPL9/RPL14/MRPL13/RPL39L/MRPL18/MRPL1/MRPL22/MRPL47/RPL31/FXR2/RPL17/MRPL24/RPL26L1/RPL22/MRPL34/NDUFAB1/MRPL19/MRPL44/C12orf65/MRPL27/MRPL2/RPL19/MRPL50/RPLP2/RPL35A/RPL4/RPL7A/MTERF4/MRPL15/RPL41/RPL37A/RPL38/MRPL49/MRPL46/RPL10A/MRPL3…
GOBP_RESPONSE_TO_PURINE_CONTAINING_COMPOUND	GOBP_RESPONSE_TO_PURINE_CONTAINING_COMPOUND	108	0.503638	1.77771	0.000478125	0.00390268	0.00279568	3617	tags=43%, list=20%, signal=34%	AQP9/COL1A1/MMP19/THBD/ALDH3A1/STC1/FOSL1/SDC1/TRPM2/P2RY6/PTAFR/PIK3CG/PPARG/KCNQ1/PTPRN/ASS1/DUSP1/PTK2B/CASP1/FOSB/RYR3/P2RX4/AHR/CITED1/HSPA5/SRD5A1/SREBF1/P2RX6/SSH1/DMTN/JUN/ABCC9/FOS/LDHA/ZFP36L1/PKD2/HSP90B1/WNT10B/P2RY12/ITPR2/EEF2K/AKAP9/RAP1A/NOX4/PANX1/RAPGEF1
GOBP_CELLULAR_RESPONSE_TO_ORGANIC_CYCLIC_COMPOUND	GOBP_CELLULAR_RESPONSE_TO_ORGANIC_CYCLIC_COMPOUND	436	0.376762	1.50705	0.000481846	0.00392787	0.00281372	2954	tags=25%, list=16%, signal=21%	AQP9/COL1A1/VDR/CCL2/CYP1B1/FOLR2/GJB2/IL10/ICAM1/SCNN1B/HAMP/GNA15/SPP1/NOD2/IL1B/STC1/HRH2/DAB2/ZC3H12A/INHBA/TRPM2/CEBPB/P2RY6/PTAFR/CCL5/PIK3CG/RUNX1/PPARG/KCNQ1/RGS4/ASS1/CCL3/FES/CES1/FBXO32/TNF/SNAI2/ERRFI1/IL18/TGFB1/NKX3-1/CAV1/PIM1/STING1/FOLR1/COLEC12/P2RY13/RAMP3/CEBPA/LGALS1/ZFP36/TNC/ITGA2/GCLM/CYP7B1/ARRB2/RYR3/HRH1/KCNMB1/SERPINF1/SNCA/ANXA1/PMEPA1/CASP7/P2RX4/CASP8/ATP2B4/NFKB1/A…
GOBP_ACTIVATION_OF_CYSTEINE_TYPE_ENDOPEPTIDASE_ACTIVITY_INVOLVED_IN_APOPTOTIC_PROCESS	GOBP_ACTIVATION_OF_CYSTEINE_TYPE_ENDOPEPTIDASE_ACTIVITY_INVOLVED_IN_APOPTOTIC_PROCESS	77	0.557702	1.86052	0.000487808	0.00397124	0.00284479	1726	tags=29%, list=9%, signal=26%	S100A8/S100A9/LAPTM5/NLRC4/LCK/TNFRSF10A/PYCARD/PPARG/TNF/NKX3-1/TNFSF10/PMAIP1/FAS/NGF/ATP2A3/CASP10/CTSH/SNCA/TRADD/TNFRSF10B/PML/CASP8
GOBP_T_CELL_LINEAGE_COMMITMENT	GOBP_T_CELL_LINEAGE_COMMITMENT	18	0.77435	1.94013	0.000491928	0.0039995	0.00286504	2200	tags=56%, list=12%, signal=49%	IL6/SHH/BATF/CTSL/IL6R/IL12RB1/SPN/IL7/IL23A/LOXL3
GOMF_OXIDOREDUCTASE_ACTIVITY_ACTING_ON_PEROXIDE_AS_ACCEPTOR	GOMF_OXIDOREDUCTASE_ACTIVITY_ACTING_ON_PEROXIDE_AS_ACCEPTOR	37	0.656758	1.91714	0.000495972	0.00402709	0.0028848	2748	tags=43%, list=15%, signal=37%	PTGS2/PTGES/ALOX5AP/CYGB/MGST1/HBA1/GPX8/CLIC2/HBA2/GPX1/PTGS1/GPX3/MGST2/PRDX6/HBB/PXDN
GOBP_TRNA_METABOLIC_PROCESS	GOBP_TRNA_METABOLIC_PROCESS	177	-0.381116	-1.66742	0.000498876	0.00404534	0.00289788	8994	tags=66%, list=49%, signal=34%	TRPT1/TRMT9B/ADAT3/PTCD1/ADAT2/RTCB/THG1L/THUMPD1/AIMP1/ELAC2/TARS3/PPA2/TRMT10A/DDX1/TRNT1/TRMT61B/POP4/LCMT2/PARS2/TRUB1/HSD17B10/TYW1B/ELP1/PUS7/SSB/DTWD2/TRMT10B/TARS1/RPP30/EARS2/FARS2/TRMT12/THUMPD3/RPP25L/TYW1/GATB/METTL2B/THUMPD2/RPP14/TRMT10C/YARS1/FAM98B/MTO1/PUS3/TRMT11/TPRKB/METTL8/TSEN2/CDKAL1/ALKBH1/EPRS1/GATC/CSTF2/ELP3/TYW5/BCDIN3D/ELP2/SARS1/RPP21/AARS2/LARS1/AIMP2/VARS1/FARSB/DT…
GOBP_REGULATION_OF_REGULATED_SECRETORY_PATHWAY	GOBP_REGULATION_OF_REGULATED_SECRETORY_PATHWAY	116	0.487883	1.73336	0.000509813	0.00412862	0.00295753	1367	tags=20%, list=7%, signal=18%	CCR2/FCGR2B/HMOX1/ITGAM/ADGRE2/ITGB2/RAC2/CD84/IL4R/SYK/RAB27A/PTAFR/CD300A/VAMP8/STXBP2/FGR/FES/LYN/LGALS9/PRAM1/SYT12/PRKCB/UNC13D
GOBP_POSITIVE_REGULATION_OF_ENDOTHELIAL_CELL_MIGRATION	GOBP_POSITIVE_REGULATION_OF_ENDOTHELIAL_CELL_MIGRATION	102	0.518573	1.81467	0.000514613	0.00416204	0.00298147	2234	tags=29%, list=12%, signal=26%	THBS1/PTGS2/HMOX1/PIK3CD/ZC3H12A/MIR221/SRPX2/VEGFC/PIK3CG/CD40/NRP1/LGMN/ITGB3/TGFB1/SMOC2/GRN/NRP2/RRAS/PTK2B/HSPB1/STAT5A/ANXA1/P2RX4/EGF/RIN2/PLK2/MAP2K3/MET/FOXP1/ADGRA2
GOBP_CD4_POSITIVE_OR_CD8_POSITIVE_ALPHA_BETA_T_CELL_LINEAGE_COMMITMENT	GOBP_CD4_POSITIVE_OR_CD8_POSITIVE_ALPHA_BETA_T_CELL_LINEAGE_COMMITMENT	15	0.794236	1.90102	0.000520738	0.00420607	0.00301301	2200	tags=60%, list=12%, signal=53%	IL6/SHH/BATF/CTSL/IL6R/IL12RB1/SPN/IL23A/LOXL3
GOBP_PLACENTA_DEVELOPMENT	GOBP_PLACENTA_DEVELOPMENT	108	0.501367	1.76969	0.00052564	0.00424011	0.0030374	1726	tags=23%, list=9%, signal=21%	MME/VDR/LIF/GJB2/IL10/SOCS3/SPP1/ST14/STC1/FOSL1/SPINT1/CEBPB/CCN1/PPARG/ASCL2/SPINT2/DCN/JUNB/CEBPA/PHLDA2/ANG/SNAI1/ADM/PCDH12/CASP8
GOBP_RESPONSE_TO_STEROID_HORMONE	GOBP_RESPONSE_TO_STEROID_HORMONE	254	0.420629	1.61699	0.000527752	0.00425161	0.00304563	2864	tags=27%, list=16%, signal=23%	COL1A1/IL6/THBS1/IL1RN/GJB2/IL10/ICAM1/ALDH3A1/SCNN1B/SPP1/STC1/FOSL1/LOX/DAB2/PTPRU/SDC1/TLR2/CYBB/PTAFR/RUNX1/ASS1/DUSP1/FBXO32/TGFBR2/TNF/ERRFI1/TGFB1/NKX3-1/CDKN1A/CAV1/ENG/ZFP36/NEFL/CLDN1/FOSB/CYP7B1/SERPINF1/ANXA1/ADAM9/PMEPA1/ADM/GBA/TSPO/PCK2/IGFBP7/YWHAH/SRD5A1/FOXP1/CCN2/CFLAR/SREBF1/GLB1/ATP1A1/TFPI/NR1H3/PADI2/ACTA1/SGK1/PAK1/ZBTB7A/SST/PAM/FOS/NR4A3/DSG2/NPC1/ZFP36L2/MT-ND3/ZFP36L1
GOBP_RESPONSE_TO_CORTICOSTEROID	GOBP_RESPONSE_TO_CORTICOSTEROID	109	0.513652	1.81045	0.000541751	0.00435801	0.00312185	2864	tags=39%, list=16%, signal=33%	COL1A1/IL6/IL1RN/GJB2/IL10/ICAM1/ALDH3A1/SCNN1B/STC1/FOSL1/PTPRU/SDC1/CYBB/PTAFR/ASS1/DUSP1/FBXO32/TNF/ERRFI1/CDKN1A/ENG/ZFP36/NEFL/CLDN1/FOSB/SERPINF1/ANXA1/ADAM9/ADM/GBA/PCK2/IGFBP7/SRD5A1/CCN2/CFLAR/GLB1/SGK1/PAM/FOS/ZFP36L2/MT-ND3/ZFP36L1
GOBP_FAT_CELL_DIFFERENTIATION	GOBP_FAT_CELL_DIFFERENTIATION	183	0.44409	1.66289	0.000542371	0.00435801	0.00312185	2978	tags=31%, list=16%, signal=26%	RETN/SFRP2/IL6/FABP4/PTGS2/MEDAG/IL11/CMKLR1/VSTM2A/MAFB/ALOX5/ZC3H12A/RGS2/CCDC71L/CEBPB/FFAR4/METRNL/MMP11/PPARG/WIF1/TNF/EGR2/ADRB2/TGFB1/RARRES2/PIM1/ENPP1/CEBPA/ZFP36/ZBTB7B/CREBL2/WWTR1/ERO1A/NOCT/ARID5B/SOCS1/KLF5/GPX1/CCN4/ZBTB7C/TAF8/SREBF1/NUDT7/RREB1/FRZB/CCDC3/BSCL2/RNASEL/CDS1/ZBTB7A/NR4A3/TFE3/ERAP1/ZFP36L2/ZFP36L1/PPARD/JDP2
GOBP_POSITIVE_REGULATION_OF_SMOOTH_MUSCLE_CELL_MIGRATION	GOBP_POSITIVE_REGULATION_OF_SMOOTH_MUSCLE_CELL_MIGRATION	33	0.688165	1.97804	0.000547232	0.00438575	0.00314172	3526	tags=61%, list=19%, signal=49%	MIR221/ADAMTS1/AIF1/S100A11/CCL5/DOCK5/NRP1/POSTN/HAS2/ITGA2/IQGAP1/PDGFRB/CCN4/SSH1/PAK1/NR4A3/PDGFB/MDK/DOCK4/NOX4
GOBP_REGULATION_OF_TISSUE_REMODELING	GOBP_REGULATION_OF_TISSUE_REMODELING	57	0.582972	1.85615	0.000547243	0.00438575	0.00314172	2440	tags=42%, list=13%, signal=37%	IL6/CARTPT/ADAM8/HAMP/SPP1/TNFRSF11A/TNFAIP3/SYK/CSF1R/GPNMB/RUNX1/ITGB3/IL18/TGFB1/TMEM119/PDK4/UBASH3B/TNFRSF11B/TF/TMBIM1/IL23A/LTBP3/DDR2/INPP5D
GOMF_FATTY_ACID_BINDING	GOMF_FATTY_ACID_BINDING	26	0.717591	1.95379	0.000549719	0.00439989	0.00315185	2985	tags=50%, list=16%, signal=42%	S100A8/FABP4/S100A9/ALOX5AP/FFAR4/PPARG/APOC1/PTGDS/CYP4F11/FABP5/STX3/PPARD/ACOX2
GOBP_REGULATION_OF_FAT_CELL_DIFFERENTIATION	GOBP_REGULATION_OF_FAT_CELL_DIFFERENTIATION	111	0.494054	1.74777	0.000550832	0.00440309	0.00315415	3115	tags=37%, list=17%, signal=31%	SFRP2/IL6/PTGS2/MEDAG/CMKLR1/VSTM2A/ALOX5/ZC3H12A/CCDC71L/CEBPB/FFAR4/METRNL/MMP11/PPARG/WIF1/TNF/TGFB1/RARRES2/PIM1/ENPP1/CEBPA/ZFP36/ZBTB7B/CREBL2/WWTR1/NOCT/KLF5/CCN4/ZBTB7C/TAF8/RREB1/FRZB/CCDC3/CDS1/TFE3/ZFP36L2/ZFP36L1/PPARD/JDP2/WNT10B/SORT1
GOBP_POSITIVE_REGULATION_OF_MACROPHAGE_MIGRATION	GOBP_POSITIVE_REGULATION_OF_MACROPHAGE_MIGRATION	23	0.741221	1.9627	0.000557341	0.00444936	0.00318729	1830	tags=57%, list=10%, signal=51%	THBS1/CMKLR1/C5AR1/CSF1R/CCL5/C3AR1/CCL3/CSF1/RARRES2/MMP14/TREM2/P2RX4/CX3CR1
GOBP_METENCEPHALON_DEVELOPMENT	GOBP_METENCEPHALON_DEVELOPMENT	90	-0.450785	-1.78394	0.000559222	0.00445862	0.00319392	2441	tags=30%, list=13%, signal=26%	KIF14/CDK5R2/KAT2A/SPTBN2/CDK5R1/PTBP2/EZH2/GLI2/OPHN1/SMO/PPARGC1A/NEUROD1/WNT7A/CNTN1/PTPRS/GBX2/MYO16/OTX1/PDSS2/SSTR2/DAB1/GLI1/GRID2/CKB/ASCL1/SEZ6/DLL1
GOBP_ICOSANOID_BIOSYNTHETIC_PROCESS	GOBP_ICOSANOID_BIOSYNTHETIC_PROCESS	34	0.675687	1.94072	0.000562733	0.00447716	0.0032072	2430	tags=47%, list=13%, signal=41%	PTGS2/PTGES/ALOX5/IL1B/ALOX5AP/SYK/CD74/TBXAS1/HPGDS/ANXA1/PLA2G5/PTGS1/PTGDS/FABP5/GGT5/MGST2
GOBP_LYMPH_NODE_DEVELOPMENT	GOBP_LYMPH_NODE_DEVELOPMENT	13	0.822119	1.91742	0.000562996	0.00447716	0.0032072	1313	tags=54%, list=7%, signal=50%	IL7R/TNFRSF11A/LTB/RIPK3/CD248/TGFB1/PDPN
GOBP_NEGATIVE_REGULATION_OF_CD4_POSITIVE_ALPHA_BETA_T_CELL_DIFFERENTIATION	GOBP_NEGATIVE_REGULATION_OF_CD4_POSITIVE_ALPHA_BETA_T_CELL_DIFFERENTIATION	18	0.771393	1.93272	0.000565105	0.00448816	0.00321508	2319	tags=56%, list=13%, signal=49%	JAK3/ZC3H12A/IL4R/TNFSF4/RUNX1/RUNX3/ZBTB7B/ANXA1/LOXL3/BCL6
GOBP_B_CELL_ACTIVATION_INVOLVED_IN_IMMUNE_RESPONSE	GOBP_B_CELL_ACTIVATION_INVOLVED_IN_IMMUNE_RESPONSE	63	0.572612	1.84196	0.000576081	0.00456946	0.00327332	2385	tags=37%, list=13%, signal=32%	IL6/FCGR2B/IL10/BATF/CLCF1/BCL3/PTPRC/TNFSF4/GPR183/CD40/CD180/PLCG2/TNFSF13/GAPT/ST3GAL1/TGFB1/LGALS1/PTK2B/IL27RA/TLR4/BCL6/SWAP70/MFNG
GOBP_NEGATIVE_REGULATION_OF_PROTEIN_TYROSINE_KINASE_ACTIVITY	GOBP_NEGATIVE_REGULATION_OF_PROTEIN_TYROSINE_KINASE_ACTIVITY	27	0.702653	1.93784	0.00057784	0.00457753	0.00327911	2181	tags=37%, list=12%, signal=33%	PTPRC/LILRB4/MVP/ERRFI1/GPRC5A/CAV1/SH3BP5/PTPN2/THY1/ZFYVE28
GOBP_POSITIVE_REGULATION_OF_LIPID_METABOLIC_PROCESS	GOBP_POSITIVE_REGULATION_OF_LIPID_METABOLIC_PROCESS	112	0.50149	1.78022	0.000579749	0.00458677	0.00328573	2500	tags=32%, list=14%, signal=28%	FPR2/PTGS2/NOD2/IL1B/RDH10/CCN1/CD74/TNFAIP8L3/PPARG/RAB38/FGR/APOC2/CES1/TNF/PRKCD/LYN/TGFB1/APOC1/TWIST1/MLXIPL/PTK2B/CREBL2/ABCG1/LDLRAP1/TNFRSF1A/ANXA1/CCL19/ADM/PDGFRB/ADORA1/SREBF1/ABCD1/IRS1/NR1H3/SLC45A3/CCDC3
GOBP_REGULATION_OF_SYNAPSE_STRUCTURE_OR_ACTIVITY	GOBP_REGULATION_OF_SYNAPSE_STRUCTURE_OR_ACTIVITY	191	-0.358512	-1.59103	0.000581399	0.00459394	0.00329086	2664	tags=30%, list=15%, signal=26%	NTRK2/PAK3/CAMKV/MX1/ABI2/LRRC4B/DISC1/CDC20/LRRTM2/ADGRL1/DBN1/EPHA4/LRFN1/SLC17A6/CRIPT/NLGN1/ZNF804A/DMPK/IGSF9/SETD5/CDK5R1/CLSTN2/NTNG2/SLITRK5/DRD2/SLIT1/CHRNB2/ARHGAP33/GPM6A/CTTNBP2/PTPRD/RELN/LRTM2/TUBA1A/WNT7A/LRP4/NRXN1/LRRTM1/EPHA7/FLRT3/PTPRS/DGKB/LRRTM3/SLITRK2/NLGN3/SIX4/ADGRB3/EPHB3/PTPRT/SLITRK1/LRRN1/GRID2/ARC/ADGRB1/ROBO2/SIX1/EPHB1/SLC17A8
GOBP_POSITIVE_REGULATION_OF_TYROSINE_PHOSPHORYLATION_OF_STAT_PROTEIN	GOBP_POSITIVE_REGULATION_OF_TYROSINE_PHOSPHORYLATION_OF_STAT_PROTEIN	40	0.644885	1.91587	0.000588692	0.00464183	0.00332517	1606	tags=45%, list=9%, signal=41%	IL6/LIF/SOCS3/OSM/TNFRSF18/IL24/CLCF1/MIR221/CSF1R/CCL5/HCLS1/CD40/IL6R/TNF/IL18/LYN/TNFRSF1A/CTF1
GOBP_REGULATION_OF_B_CELL_DIFFERENTIATION	GOBP_REGULATION_OF_B_CELL_DIFFERENTIATION	23	0.74016	1.95989	0.000588962	0.00464183	0.00332517	2864	tags=70%, list=16%, signal=59%	SLAMF8/IL10/INHBA/NCKAP1L/SYK/NFAM1/PTPN6/CARD11/CD27/BTK/MMP14/IL7/ATP11C/INPP5D/ZFP36L2/ZFP36L1
GOBP_POSITIVE_REGULATION_OF_WOUND_HEALING	GOBP_POSITIVE_REGULATION_OF_WOUND_HEALING	41	0.634671	1.89067	0.000591435	0.00465538	0.00333488	3049	tags=54%, list=17%, signal=45%	THBS1/SERPINE1/THBD/MIR221/CLEC7A/CD36/HPSE/SMOC2/HBEGF/CLDN1/ITGB1/TBXA2R/ANXA1/MYLK/ENPP4/CCN4/RREB1/CXCR4/DMTN/F12/F3/SERPINF2
GOBP_POSITIVE_REGULATION_OF_PHOSPHATIDYLINOSITOL_3_KINASE_SIGNALING	GOBP_POSITIVE_REGULATION_OF_PHOSPHATIDYLINOSITOL_3_KINASE_SIGNALING	76	0.549597	1.8337	0.000605822	0.00476256	0.00341165	1054	tags=25%, list=6%, signal=24%	CSF3/OSM/PIK3CD/PIK3AP1/PIK3R5/FN1/CCL5/HCLS1/PIK3CG/NCF1/ROR2/PTPN6/FGR/HCST/TNF/DCN/IL18/LYN/NKX3-1
GOBP_MEMBRANE_PROTEIN_ECTODOMAIN_PROTEOLYSIS	GOBP_MEMBRANE_PROTEIN_ECTODOMAIN_PROTEOLYSIS	39	0.645146	1.90339	0.000607487	0.00476959	0.00341669	1610	tags=28%, list=9%, signal=26%	MMP7/ADAM8/TIMP1/IL10/IL1B/TNFRSF1B/BACE2/TNF/FURIN/MYH9/ADAM9
GOBP_PROXIMAL_DISTAL_PATTERN_FORMATION	GOBP_PROXIMAL_DISTAL_PATTERN_FORMATION	27	-0.64714	-1.99146	0.000612323	0.00480145	0.00343951	2485	tags=59%, list=14%, signal=51%	HOXC9/HOXA10/CYP26B1/HOXD10/GLI2/HOXC10/HOXD9/LRP4/PBX1/HOXA9/DLX1/GLI1/DLX2/HOXA11/HES5/DLL1
GOBP_REGULATION_OF_B_CELL_RECEPTOR_SIGNALING_PATHWAY	GOBP_REGULATION_OF_B_CELL_RECEPTOR_SIGNALING_PATHWAY	18	0.768766	1.92614	0.000622021	0.00487132	0.00348956	1326	tags=50%, list=7%, signal=46%	FCGR2B/PTPN22/NFAM1/CD300A/RUNX1/LYN/CD22/LPXN/PRKCB
GOBP_ADHESION_OF_SYMBIONT_TO_HOST	GOBP_ADHESION_OF_SYMBIONT_TO_HOST	12	0.833798	1.90961	0.000625032	0.0048887	0.00350201	1082	tags=42%, list=6%, signal=39%	LRRC15/CD209/LTF/ICAM1/GAS6
GOBP_CORNIFICATION	GOBP_CORNIFICATION	21	0.755987	1.95938	0.000627914	0.00490503	0.00351371	1023	tags=38%, list=6%, signal=36%	PI3/KRT17/KRT75/KRT18/CSTA/ST14/PPL/FURIN
GOBP_NEGATIVE_REGULATION_OF_RESPONSE_TO_WOUNDING	GOBP_NEGATIVE_REGULATION_OF_RESPONSE_TO_WOUNDING	57	0.580189	1.84729	0.000628818	0.00490589	0.00351433	1530	tags=30%, list=8%, signal=27%	THBS1/SERPINE1/THBD/PLAUR/SPP1/SIGLEC10/ALOX5/FAP/PLAU/SERPING1/TNF/PROS1/PRKCD/SH2B3/C1QTNF1/CD109/UBASH3B
GOCC_SPINDLE	GOCC_SPINDLE	352	-0.305916	-1.47513	0.000637998	0.00497123	0.00356113	4594	tags=34%, list=25%, signal=26%	TTC28/CDC14A/RPS3/ARHGEF2/DYNLT1/SMC3/POC1B/ANAPC5/SPATA5L1/TMEM201/SEPTIN2/RAE1/CEP89/CLASP1/SMC6/FAM161A/CKAP5/BOD1/MZT1/INCENP/ARL2BP/AAAS/TBCCD1/RAD21/NIN/ANAPC7/HAUS6/TOPBP1/HAUS1/ARL3/CEP44/SKA2/KIF20A/CDC6/CDC7/KIF3A/FBXO5/CDC14B/KLHL22/TUBGCP4/LSM14A/TUBGCP3/SPDL1/TUBGCP6/KATNBL1/CEP295/POLB/AURKA/TNKS/NUBP2/SPAST/TFDP2/VRK1/CEP95/DDX11/MAD2L2/CCSAP/SPICE1/DYNC1I1/KIF23/MICAL3/KNTC1/MAD2L…
GOBP_NEGATIVE_REGULATION_OF_EXOCYTOSIS	GOBP_NEGATIVE_REGULATION_OF_EXOCYTOSIS	27	0.700094	1.93078	0.000639067	0.00497329	0.00356261	1581	tags=33%, list=9%, signal=31%	CCR2/FCGR2B/HMOX1/CD84/CD300A/LGALS9/SNCA/ANXA1/HLA-F
GOCC_SPINDLE_POLE	GOCC_SPINDLE_POLE	153	-0.382798	-1.66637	0.000647678	0.00503396	0.00360607	4801	tags=41%, list=26%, signal=30%	HNRNPU/CALM1/TTC28/CDC14A/SMC3/POC1B/TMEM201/RAE1/CEP89/SMC6/FAM161A/CKAP5/BOD1/AAAS/TBCCD1/RAD21/NIN/TOPBP1/HAUS1/CEP44/CDC6/CDC14B/KLHL22/TUBGCP4/TUBGCP3/SPDL1/TUBGCP6/KATNBL1/AURKA/TNKS/NUBP2/CEP95/DDX11/DYNC1I1/KNTC1/PRC1/CDC20/PLK1/STAG2/KNSTRN/PLK4/FAM83D/HAUS8/FRY/POC1A/ASPM/SPAG5/KIF11/CCNB1/CKAP2L/CENPF/TPX2/DLGAP5/AURKB/MAD2L1/AUNIP/CKAP2/NEK2/GPSM2/WDR62/SGO1/TACC3
GOBP_REGULATION_OF_DNA_DAMAGE_RESPONSE_SIGNAL_TRANSDUCTION_BY_P53_CLASS_MEDIATOR	GOBP_REGULATION_OF_DNA_DAMAGE_RESPONSE_SIGNAL_TRANSDUCTION_BY_P53_CLASS_MEDIATOR	32	0.67754	1.93037	0.000657478	0.00510371	0.00365603	1702	tags=31%, list=9%, signal=28%	PLA2R1/CD74/SNAI2/CD44/PMAIP1/SPRED3/TWIST1/DYRK3/SNAI1/HIC1
GOBP_MUCOPOLYSACCHARIDE_METABOLIC_PROCESS	GOBP_MUCOPOLYSACCHARIDE_METABOLIC_PROCESS	98	0.505904	1.75436	0.000660153	0.00511805	0.0036663	2797	tags=38%, list=15%, signal=32%	LYVE1/LUM/IL1B/HAS3/B4GALT1/DSE/CEMIP/CD44/DCN/ST3GAL1/BGN/TGFB1/OMD/PIM1/CHSY3/HEXB/CHST2/HAS2/SPOCK2/CEMIP2/NFKB1/EGF/B3GNT2/CHSY1/CHST15/HEXA/CHPF2/CHST1/SLC9A1/GLB1/GUSB/EGFLAM/CHST6/IDS/NDST2/HGF/PDGFB
GOCC_SWI_SNF_SUPERFAMILY_TYPE_COMPLEX	GOCC_SWI_SNF_SUPERFAMILY_TYPE_COMPLEX	73	-0.471037	-1.76607	0.000664538	0.00514109	0.00368281	8171	tags=74%, list=45%, signal=41%	SMARCA1/ACTR8/MTA2/RUVBL1/MTA3/CHD4/INO80C/YY1/INO80E/ACTR5/UCHL5/GATAD2A/INO80B/PBRM1/MBD3/BICRA/DMAP1/PHF10/EP400/ARID1B/ACTR6/POLE3/ZNHIT1/SMARCA5/SMARCE1/ARID1A/DPF3/BPTF/DPF2/MCRS1/KAT5/HMGXB4/NFRKB/BRD8/CSNK2A1/RSF1/RUVBL2/SMARCD3/ING3/SMARCC2/CHD3/RBBP4/ACTL6A/SMARCC1/SMARCD1/HDAC2/GATAD2B/SMARCB1/ACTL6B/SS18L1/SMARCA4/MTA1/DPF1/CECR2
GOBP_NEGATIVE_REGULATION_OF_RESPONSE_TO_CYTOKINE_STIMULUS	GOBP_NEGATIVE_REGULATION_OF_RESPONSE_TO_CYTOKINE_STIMULUS	55	0.60233	1.90255	0.000664789	0.00514109	0.00368281	2801	tags=40%, list=15%, signal=34%	MMP12/IL6/IL1R2/IL1RN/PTPRC/CCL5/ECM1/PPARG/GAS6/CAV1/SH2B3/IRAK3/PTPN2/SAMHD1/CARD16/H2BC11/NR1H3/PADI2/CCDC3/NOL3/PXDN/RFFL
GOBP_IMMUNOGLOBULIN_PRODUCTION_INVOLVED_IN_IMMUNOGLOBULIN_MEDIATED_IMMUNE_RESPONSE	GOBP_IMMUNOGLOBULIN_PRODUCTION_INVOLVED_IN_IMMUNOGLOBULIN_MEDIATED_IMMUNE_RESPONSE	45	0.611527	1.85406	0.000674093	0.00520032	0.00372524	1080	tags=27%, list=6%, signal=25%	IL10/BATF/CLCF1/PTPRC/TNFSF4/HLA-DQB1/CD40/HLA-DRB1/TNFSF13/GAPT/TGFB1/BTK
GOBP_THYMIC_T_CELL_SELECTION	GOBP_THYMIC_T_CELL_SELECTION	15	0.789817	1.89045	0.000674131	0.00520032	0.00372524	1582	tags=53%, list=9%, signal=49%	SHH/PTPRC/DOCK2/CD3E/CD74/CD3D/CARD11/PTPN2
GOBP_TELENCEPHALON_DEVELOPMENT	GOBP_TELENCEPHALON_DEVELOPMENT	195	-0.361197	-1.62074	0.000680867	0.00524573	0.00375777	2664	tags=29%, list=15%, signal=25%	NTRK2/NFIB/XAB2/NME1/HES1/KIF14/KDM1A/DISC1/CDK5R2/H2AX/CCDC85C/KAT2A/TMEM108/TACC2/C12orf57/PLXNA4/RFX4/POU3F3/ATAT1/SLC32A1/ADGRG1/FEZ1/CDK5R1/MFSD2A/EZH2/BMP2/PLCB1/CHD7/SLITRK5/DRD2/CDON/SMO/NEUROD1/ERBB4/DRAXIN/RELN/CNTNAP2/EPHA5/FOXG1/FAT4/WDR62/PTPRS/EFNA2/EPHB3/DAB1/ATP1A2/DLX1/TNR/AQP1/DLX2/ROBO2/ASCL1/SLC8A3/BCAN/HES5/DLX5/TACC3
GOBP_NEGATIVE_REGULATION_OF_MAST_CELL_ACTIVATION	GOBP_NEGATIVE_REGULATION_OF_MAST_CELL_ACTIVATION	10	0.859653	1.8898	0.000685074	0.00527157	0.00377628	1159	tags=60%, list=6%, signal=56%	HMOX1/CD84/CD300LF/CD300A/MILR1/LGALS9
GOBP_POSITIVE_REGULATION_OF_EPIDERMAL_GROWTH_FACTOR_ACTIVATED_RECEPTOR_ACTIVITY	GOBP_POSITIVE_REGULATION_OF_EPIDERMAL_GROWTH_FACTOR_ACTIVATED_RECEPTOR_ACTIVITY	11	0.844956	1.92829	0.000687069	0.00528034	0.00378256	2108	tags=64%, list=11%, signal=56%	AREG/NCF1/HBEGF/BTC/TGFA/EGF/ADORA1
GOBP_NEGATIVE_REGULATION_OF_NATURAL_KILLER_CELL_MEDIATED_IMMUNITY	GOBP_NEGATIVE_REGULATION_OF_NATURAL_KILLER_CELL_MEDIATED_IMMUNITY	12	0.832035	1.90557	0.00069126	0.00530595	0.00380091	2479	tags=83%, list=14%, signal=72%	LILRB1/HAVCR2/LGALS9/SERPINB9/ARRB2/HLA-F/HLA-E/HLA-G/HLA-B/MICA
GOMF_VIRION_BINDING	GOMF_VIRION_BINDING	10	0.859473	1.88941	0.000693584	0.00531695	0.00380879	1093	tags=50%, list=6%, signal=47%	CD209/PTX3/SIGLEC1/ANXA2/ANXA2P2
GOBP_EAR_DEVELOPMENT	GOBP_EAR_DEVELOPMENT	160	-0.374024	-1.63596	0.000694414	0.00531695	0.00380879	2732	tags=31%, list=15%, signal=27%	HEY2/TSHZ1/TCAP/MYO6/HES1/POU3F4/COL11A1/NOTCH1/EPHA4/NOG/SOBP/EDN1/HOXA2/EYA1/SOX2/CCNA2/BMP2/GLI2/CHD7/MYCL/CYTL1/NEUROD1/KCNK2/GRHL3/FOXG1/FAT4/CECR2/GBX2/SIX4/OTX1/ADGRV1/ATP6V1B1/PCDH15/CEP290/NKX3-2/TFAP2A/FREM2/LGR5/SIX1/PVALB/TBX1/USH1C/HES5/DLX5/HOXA13/SLC17A8/DLX6/SIX2/DLL1/COL2A1
GOBP_POSITIVE_REGULATION_OF_T_CELL_MEDIATED_CYTOTOXICITY	GOBP_POSITIVE_REGULATION_OF_T_CELL_MEDIATED_CYTOTOXICITY	21	0.754	1.95423	0.000700832	0.00535945	0.00383924	2860	tags=76%, list=16%, signal=64%	CD1D/PTPRC/HLA-DRB1/HLA-DRA/IL12RB1/HLA-F/MR1/AZGP1/HLA-E/HLA-G/NECTIN2/HLA-B/IL23A/B2M/HLA-H/CYRIB
GOBP_POSITIVE_REGULATION_OF_LIPID_TRANSPORT	GOBP_POSITIVE_REGULATION_OF_LIPID_TRANSPORT	61	0.578967	1.85462	0.000703663	0.00536905	0.00384611	2413	tags=39%, list=13%, signal=34%	RETN/PLA2R1/PTGES/SPP1/TNFRSF11A/CYP19A1/IL1B/GAL/PLTP/ACSL1/CES1/ANXA2/PRKCD/NKX3-1/CAV1/ABCA1/C1QTNF1/ITGB1/LDLRAP1/P2RX4/ABCA7/ABCA8/ACSL5/NR1H3
GOBP_DETOXIFICATION	GOBP_DETOXIFICATION	102	0.512502	1.79343	0.000703825	0.00536905	0.00384611	3769	tags=43%, list=21%, signal=34%	S100A9/PTGS2/HP/PTGES/SOD2/ALOX5AP/MT1H/CYGB/CD36/MGST1/HBA1/SOD3/PIM1/FBLN5/MT1G/GPX8/SLC22A18/NQO1/CLIC2/HBA2/MT2A/GCH1/GPX1/PTGS1/MT1A/GPX3/TXN/MGST2/PRDX6/HBB/PXDN/NOS3/SRXN1/PRXL2C/GSTO1/TXNRD1/CAT/GSTK1/RALBP1/SESN2/SLC30A1/NFE2L2/APOE/AKR1A1
GOBP_REGULATION_OF_PLATELET_ACTIVATION	GOBP_REGULATION_OF_PLATELET_ACTIVATION	25	0.717895	1.92376	0.000715449	0.0054492	0.00390353	2799	tags=60%, list=15%, signal=51%	THBD/FCER1G/SYK/PLEK/PRKCD/LYN/SH2B3/C1QTNF1/PDPN/F11R/UBASH3B/TLR4/DMTN/PDGFB/NOS3
GOBP_POSITIVE_REGULATION_OF_LYMPHOCYTE_APOPTOTIC_PROCESS	GOBP_POSITIVE_REGULATION_OF_LYMPHOCYTE_APOPTOTIC_PROCESS	12	0.831488	1.90432	0.000716095	0.0054492	0.00390353	1159	tags=50%, list=6%, signal=47%	ADAM8/IL10/CCL5/CD274/IDO1/LGALS9
GOBP_RNA_SPLICING_VIA_TRANSESTERIFICATION_REACTIONS	GOBP_RNA_SPLICING_VIA_TRANSESTERIFICATION_REACTIONS	351	-0.298665	-1.44384	0.000718081	0.00545759	0.00390954	8780	tags=72%, list=48%, signal=38%	RBM41/SF3A3/PPIL3/USP4/GEMIN5/CSTF2T/RBMXL1/SAP18/MFAP1/RBM3/SF3B6/MAGOHB/ZCCHC8/NUDT21/CPSF2/PAPOLA/AAR2/WBP11/SRSF1/DDX1/SRSF10/GPKOW/NCBP2/SF3A1/SF1/BCAS2/NCBP1/CWC22/CWF19L2/GEMIN6/POLR2H/PTBP1/SRPK1/SRSF2/WDR33/CD2BP2/DYRK1A/SF3B5/MTREX/DCPS/TXNL4A/SYMPK/HSPA8/SRRM2/HNRNPD/SART1/RNU6-1/U2SURP/SPEN/HNRNPA2B1/SNRPF/CRNKL1/CCAR1/PRPF19/CDC40/POLR2E/HNRNPM/PRPF40A/FXR2/PLRG1/SNU13/NCL/AQR/SRSF5/…
GOBP_POSITIVE_REGULATION_OF_CALCIUM_ION_IMPORT	GOBP_POSITIVE_REGULATION_OF_CALCIUM_ION_IMPORT	11	0.84363	1.92527	0.000719592	0.00546236	0.00391295	1886	tags=73%, list=10%, signal=65%	CCL2/STC1/CXCL12/CCL3/TRPV2/LGALS3/RAMP3/PDGFRB
GOMF_IRON_ION_BINDING	GOMF_IRON_ION_BINDING	93	0.515046	1.77257	0.000722143	0.005475	0.00392201	2513	tags=32%, list=14%, signal=28%	ACP5/LTF/CYP1B1/ALOX5/CYP19A1/CH25H/P4HA2/CYGB/TBXAS1/ALOX15B/CYP2S1/FTL/HBA1/MELTF/HEPH/FTH1/CYP7B1/SNCA/PLOD2/HBA2/PLOD3/TF/P3H2/PLOD1/CYP27A1/P3H3/P3H1/CYP4F11/P4HA1/RIOX1
GOBP_RESPONSE_TO_TOXIC_SUBSTANCE	GOBP_RESPONSE_TO_TOXIC_SUBSTANCE	182	0.441836	1.6526	0.000723794	0.00548079	0.00392615	3769	tags=40%, list=21%, signal=32%	S100A9/PTGS2/CYP1B1/HP/PTGES/SOD2/ALOX5AP/MT1H/SDC1/TLR2/CCL4/CCL5/CYGB/CD36/ASS1/CCL3/MGST1/CES1/SLC7A8/LYN/HBA1/CDKN1A/SOD3/PIM1/FBLN5/MT1G/GPX8/NEFL/CLDN1/SLC22A18/NQO1/CLIC2/AHR/HBA2/SCN1B/MT2A/PDGFRB/MAP1B/NUPR1/GCH1/GPX1/SRD5A1/PTGS1/MT1A/GPX3/TXN/MGST2/PRDX6/HBB/MT-CYB/FOS/PXDN/NOS3/SRXN1/GJC2/PRXL2C/GSTO1/MBP/SRF/SCN2B/TXNRD1/GABRB1/MAOB/CAT/GSTK1/RALBP1/SESN2/SLC30A1/BAX/NFE2L2/ALAD/APOE…
GOBP_CELL_JUNCTION_DISASSEMBLY	GOBP_CELL_JUNCTION_DISASSEMBLY	20	0.746856	1.90308	0.00072476	0.00548138	0.00392658	1938	tags=50%, list=11%, signal=45%	DKK1/ITGAM/C1QA/C1QB/C1QC/C3/SNAI2/TREM2/CX3CR1/TGFBR1
GOBP_MATERNAL_PROCESS_INVOLVED_IN_FEMALE_PREGNANCY	GOBP_MATERNAL_PROCESS_INVOLVED_IN_FEMALE_PREGNANCY	43	0.622112	1.87056	0.000726396	0.00548705	0.00393064	1159	tags=28%, list=6%, signal=26%	MMP7/VDR/LIF/GJB2/SPP1/STC1/RGS2/ITGA3/HAVCR2/ADCY7/JUNB/LGALS9
GOCC_MITOCHONDRIAL_MATRIX	GOCC_MITOCHONDRIAL_MATRIX	447	-0.283249	-1.39845	0.000727288	0.00548708	0.00393066	9191	tags=62%, list=50%, signal=31%	FASTKD2/HAGH/MRPL28/AK4/NDUFA10/MAIP1/NDUFS8/MRPS24/KARS1/TP53/SIRT5/PMPCA/ALAS1/GOT2/MRPS21/IDH3G/MRPS30/PTCD1/DDX28/DLAT/MRPL23/NME4/MCCC2/PRIMPOL/HSPE1/ACO2/RIDA/NUDT2/ELAC2/ALDH1L2/PRDX5/MRPL55/PPA2/PDPR/ISCA2/MRPL10/TRNT1/TRMT61B/NFS1/LRRK2/MECR/CREB1/D2HGDH/DGLUCY/ACAT1/MRPL35/NT5M/PARS2/HSD17B10/MRPL9/MRPL13/ABCE1/IBA57/MRPL18/ACADSB/MRPS10/FASTK/HSPD1/TST/TYMS/VDAC2/MDH2/TXNRD2/MRPS34/EAR…
GOBP_POSITIVE_REGULATION_OF_RECEPTOR_MEDIATED_ENDOCYTOSIS	GOBP_POSITIVE_REGULATION_OF_RECEPTOR_MEDIATED_ENDOCYTOSIS	40	0.639715	1.90051	0.000729765	0.00549904	0.00393923	2579	tags=40%, list=14%, signal=34%	SERPINE1/DAB2/C3/SYK/PLCG2/ANXA2/ARRB2/SFRP4/LDLRAP1/CCL19/HFE/EGF/TF/ARRB1/CLU/B2M
GOBP_MEMBRANE_PROTEIN_PROTEOLYSIS	GOBP_MEMBRANE_PROTEIN_PROTEOLYSIS	55	0.598229	1.8896	0.000733174	0.00551531	0.00395088	1751	tags=25%, list=10%, signal=23%	MMP7/ADAM8/TIMP1/IL10/IL1B/TNFRSF1B/BACE2/TNF/TGFB1/FURIN/MYH9/CTSH/ADAM9/NFKB1
GOBP_POSTSYNAPSE_ASSEMBLY	GOBP_POSTSYNAPSE_ASSEMBLY	28	-0.608489	-1.88197	0.000733708	0.00551531	0.00395088	2467	tags=50%, list=13%, signal=43%	LRRC4B/LRRTM2/LRFN1/NLGN1/NRXN2/NTNG2/PTPRD/WNT7A/LRP4/NRXN1/LRRTM1/PTPRS/NLGN3/GRID2
GOBP_REGULATION_OF_PLASMA_LIPOPROTEIN_PARTICLE_LEVELS	GOBP_REGULATION_OF_PLASMA_LIPOPROTEIN_PARTICLE_LEVELS	66	0.554751	1.80622	0.000741733	0.00556886	0.00398924	2180	tags=32%, list=12%, signal=28%	HMOX1/PLA2G2A/MSR1/PLTP/CD36/NPC2/APOC2/PLA2G7/APOBR/ANXA2/APOC1/ABCA1/LIPA/ABCG1/LDLRAP1/PLA2G5/BMP1/NCEH1/SOAT1/ABCA7/P4HB
GOMF_CYSTEINE_TYPE_ENDOPEPTIDASE_REGULATOR_ACTIVITY_INVOLVED_IN_APOPTOTIC_PROCESS	GOMF_CYSTEINE_TYPE_ENDOPEPTIDASE_REGULATOR_ACTIVITY_INVOLVED_IN_APOPTOTIC_PROCESS	33	0.681111	1.95777	0.000745555	0.00559076	0.00400493	1546	tags=39%, list=8%, signal=36%	TNFSF14/BIRC3/TNFAIP8/PYCARD/CD27/NKX3-1/GAS6/RPS6KA1/ATP2A3/SERPINB9/CASP1/CTSH/SNCA
GOCC_EARLY_ENDOSOME	GOCC_EARLY_ENDOSOME	341	0.392696	1.54588	0.000750206	0.00561882	0.00402503	3547	tags=30%, list=19%, signal=24%	MME/DKK1/LTF/SNX20/SIGLEC1/CD4/CYTIP/FCGR1A/GPNMB/VAMP8/WDFY4/HAVCR2/NRP1/KCNQ1/RAB38/FCGR1B/FGD2/DYSF/CD274/APOC2/ADRB2/ACKR1/MYO1D/RIN3/SLC39A14/CORO1A/CAV1/SPHK1/CD22/MELTF/STEAP2/RFTN1/AOC3/LDLRAP1/ANXA1/PDLIM4/HLA-F/MR1/HAP1/RHOD/PMEPA1/HFE/PML/MYO1B/ABCA7/TF/PARM1/VCAM1/EHD4/HLA-E/EPHA3/MARCHF1/HLA-G/ARRDC3/ZFYVE28/HLA-B/TLR4/LITAF/SH3GL3/ARRDC4/CXCR4/WDR81/RASGEF1B/PLPP2/TBC1D16/PLD3/EHD2/…
GOBP_POSITIVE_REGULATION_OF_SYNAPSE_ASSEMBLY	GOBP_POSITIVE_REGULATION_OF_SYNAPSE_ASSEMBLY	48	-0.552431	-1.90507	0.000753809	0.00563897	0.00403947	2664	tags=44%, list=15%, signal=37%	NTRK2/LRRC4B/LRRTM2/NLGN1/CLSTN2/SLITRK5/PTPRD/LRTM2/WNT7A/NRXN1/FLRT3/LRRTM3/SLITRK2/NLGN3/ADGRB3/EPHB3/SLITRK1/LRRN1/GRID2/ADGRB1/EPHB1
GOBP_MYELOID_DENDRITIC_CELL_DIFFERENTIATION	GOBP_MYELOID_DENDRITIC_CELL_DIFFERENTIATION	14	0.808608	1.91928	0.000757546	0.00566007	0.00405458	928	tags=43%, list=5%, signal=41%	UBD/BATF/SPI1/LTBR/TGFBR2/RELB
GOBP_POSITIVE_REGULATION_OF_TOLERANCE_INDUCTION	GOBP_POSITIVE_REGULATION_OF_TOLERANCE_INDUCTION	10	0.856875	1.8837	0.000770175	0.00574748	0.0041172	2067	tags=80%, list=11%, signal=71%	LILRB2/CD3E/LILRB4/CD274/TGFBR2/IDO1/IRAK3/HLA-G
GOMF_C_C_CHEMOKINE_BINDING	GOMF_C_C_CHEMOKINE_BINDING	11	0.841694	1.92085	0.000776508	0.00578775	0.00414605	2709	tags=91%, list=15%, signal=78%	CCR2/CXCR2/CCR1/CCR5/CCRL2/ACKR1/ZFP36/CX3CR1/CXCR4/CCR10
GOMF_CATALYTIC_ACTIVITY_ACTING_ON_A_TRNA	GOMF_CATALYTIC_ACTIVITY_ACTING_ON_A_TRNA	121	-0.401118	-1.68609	0.000810548	0.00603419	0.00432258	8665	tags=65%, list=47%, signal=35%	ELAC2/TARS3/TRMT10A/TRNT1/TRMT61B/POP4/LCMT2/PARS2/TYW1B/DTWD2/TRMT10B/TARS1/RPP30/EARS2/FARS2/TRMT12/FTO/THUMPD3/TYW1/GATB/METTL2B/THUMPD2/RPP14/TRMT10C/YARS1/PUS3/TRMT11/METTL8/TSEN2/CDKAL1/ALKBH1/EPRS1/LRRC47/GATC/TYW5/BCDIN3D/SARS1/RPP21/AARS2/LARS1/VARS1/FARSB/DTWD1/DARS1/TRDMT1/METTL6/TRMT13/TARBP1/AARS1/POP5/NT5C3A/POP1/TRMT6/TRMT61A/POP7/RARS2/PRORP/MARS2/DTD2/PRORSD1P/TRMT5/QTRT1/PSTK/MR…
GOBP_NEGATIVE_REGULATION_OF_EXTRINSIC_APOPTOTIC_SIGNALING_PATHWAY	GOBP_NEGATIVE_REGULATION_OF_EXTRINSIC_APOPTOTIC_SIGNALING_PATHWAY	88	0.524082	1.78651	0.000817897	0.00608157	0.00435652	2845	tags=40%, list=16%, signal=34%	SFRP2/THBS1/SERPINE1/HMOX1/ICAM1/IL1B/MIR221/TNFAIP3/IL1A/TNFRSF10A/TNF/SNAI2/LGALS3/TNFSF10/FAS/HSPA1A/SCG2/GCLM/ITPRIP/TRADD/TNFRSF10B/CASP8/HSPA1B/TGFBR1/TMBIM1/GPX1/IL7/CFLAR/UNC5B/ITGAV/NOL3/HGF/NOS3/RFFL/MCL1
GOBP_POSITIVE_REGULATION_OF_CELL_KILLING	GOBP_POSITIVE_REGULATION_OF_CELL_KILLING	38	0.641497	1.88082	0.000824984	0.00612689	0.00438899	2860	tags=58%, list=16%, signal=49%	PRF1/CD1D/ITGAM/VAV1/CLEC7A/PTPRC/SYK/HLA-DRB1/TYROBP/HLA-DRA/IL12RB1/HLA-F/MR1/AZGP1/HLA-E/HLA-G/NECTIN2/HLA-B/IL23A/B2M/HLA-H/CYRIB
GOBP_RESPONSE_TO_HYDROGEN_PEROXIDE	GOBP_RESPONSE_TO_HYDROGEN_PEROXIDE	119	0.484218	1.72415	0.000826432	0.00613028	0.00439142	2847	tags=29%, list=16%, signal=24%	COL1A1/IL6/CYP1B1/IL10/HMOX1/HP/MAPK13/FOSL1/SOD2/TNFAIP3/SDC1/TRPM2/RIPK3/DUSP1/PRKCD/HBA1/SPHK1/PTK2B/ANXA1/ADAM9/NQO1/AXL/HBA2/PDGFRB/GPX1/MET/TXN/JUN/MT-ND6/HBB/MT-ND5/NR4A3/HGF/LDHA
GOMF_LIPASE_ACTIVITY	GOMF_LIPASE_ACTIVITY	90	0.514818	1.75862	0.00082943	0.00614515	0.00440206	3754	tags=42%, list=20%, signal=34%	HMOX1/BDKRB2/PLA2G2A/CCR1/CCR5/PLB1/CCL5/PLCB2/PLBD1/PLCG2/PLA2G7/CES1/CES4A/PLA2G15/PLD1/LIPA/PLA2G5/PLBD2/PLAAT4/NCEH1/ABHD15/ENPP2/PDIA3/EDNRA/PLD3/PRDX6/PLAAT5/PITPNM3/PGAP6/PLAAT3/CES3/F2RL2/PLCH1/PNPLA7/DAGLB/PNPLA2/SMPD1/PLCL2
GOBP_TOLL_LIKE_RECEPTOR_3_SIGNALING_PATHWAY	GOBP_TOLL_LIKE_RECEPTOR_3_SIGNALING_PATHWAY	19	0.755361	1.90511	0.000835722	0.00618434	0.00443014	1726	tags=47%, list=9%, signal=43%	PTPN22/TNFAIP3/SCIMP/HAVCR2/CAV1/COLEC12/RFTN1/UNC93B1/CASP8
GOBP_REGULATION_OF_CHROMOSOME_SEGREGATION	GOBP_REGULATION_OF_CHROMOSOME_SEGREGATION	78	-0.466564	-1.7901	0.000838631	0.00619845	0.00444024	4407	tags=62%, list=24%, signal=47%	ZNF207/APC/PUM2/TPR/CUL3/ANAPC15/NSMCE2/HNRNPU/ANAPC5/SMC6/PCID2/RAD21/ANAPC7/ZWINT/CSNK2A1/CDC6/FBXO5/CDC23/KLHL22/SPDL1/GEN1/ANAPC11/PTTG1/NDC80/MAD2L2/KNTC1/MAD2L1BP/CDC20/RAD18/CDT1/TRIP13/PLK1/CENPE/SIRT2/MKI67/KIF2C/CCNB1/CENPF/BUB1B/DLGAP5/AURKB/MAD2L1/BUB1/UBE2C/ESPL1/XRCC3/TTK/TACC3
GOMF_HISTONE_BINDING	GOMF_HISTONE_BINDING	214	-0.34123	-1.5556	0.000840826	0.00620725	0.00444655	7129	tags=54%, list=39%, signal=33%	SET/APBB1/PKN1/TBL1XR1/YEATS2/PRMT6/SPHK2/KMT2C/MLLT6/MSH6/SUZ12/THAP7/IPO7/IPO9/ING5/KAT8/CXXC1/CHAF1B/NAP1L4/SIRT1/HIRA/MORC4/SSRP1/CHD2/PHF10/BRD7/BRD1/MLLT3/SMARCA5/SART3/NAP1L5/ZMYND8/PHIP/KMT2E/KAT6A/NCAPD2/BCAS3/PWP1/ATAD2B/TSPYL4/DPF3/MLLT10/SGF29/BPTF/TAF1/NPM3/PHF2/USP3/NOC2L/PHF19/DPF2/SPIN2B/ING1/TAF7/PRMT7/WRAP53/FMR1/KAT5/KDM5B/ASF1B/CBX5/NAP1L3/CHD8/NASP/PHF14/KMT2A/MCM2/SAMD1/RBBP…
GOBP_REGULATION_OF_MULTI_ORGANISM_PROCESS	GOBP_REGULATION_OF_MULTI_ORGANISM_PROCESS	34	0.66475	1.90931	0.0008464	0.00624094	0.00447069	2023	tags=38%, list=11%, signal=34%	PAEP/LTF/TNFAIP3/LY96/SCIMP/CD180/CD55/CD36/LHFPL2/LY86/LILRA2/TRIB1/CARD16
GOCC_PIGMENT_GRANULE	GOCC_PIGMENT_GRANULE	96	0.523913	1.81148	0.000850964	0.00626711	0.00448943	2992	tags=33%, list=16%, signal=28%	CTSB/RAB27A/GPNMB/RAB38/CTSD/TRPV2/ITGB3/ANXA2/GCHFR/MYO7A/CAPG/ANXA2P2/TPP1/ANXA11/MMP14/SYTL2/ITGB1/RAB27B/SERPINF1/STOM/MREG/HSPA5/P4HB/GPR143/SLC1A5/ATP1A1/PDIA3/STX3/ATP6V1B2/PDIA4/HSP90B1/SDCBP
GOBP_REGULATION_OF_TOLL_LIKE_RECEPTOR_4_SIGNALING_PATHWAY	GOBP_REGULATION_OF_TOLL_LIKE_RECEPTOR_4_SIGNALING_PATHWAY	19	0.754186	1.90214	0.000868819	0.00639099	0.00457817	1380	tags=32%, list=8%, signal=29%	LTF/LBP/PTPN22/TNFAIP3/LYN/LILRA2
GOBP_FORMATION_OF_PRIMARY_GERM_LAYER	GOBP_FORMATION_OF_PRIMARY_GERM_LAYER	91	0.518927	1.77684	0.000872238	0.00640292	0.00458672	1609	tags=31%, list=9%, signal=28%	DKK1/SFRP2/COL8A1/COL5A1/ITGB2/COL6A1/INHBA/ITGA3/COL7A1/FN1/ITGA5/MMP9/LAMB1/DUSP1/ITGB3/ITGB5/CRB2/COL5A2/DUSP2/ITGA4/ITGB4/COL12A1/FZD7/MMP14/LAMB3/ITGA2/ITGB1/SNAI1
GOBP_TRANSLATIONAL_ELONGATION	GOBP_TRANSLATIONAL_ELONGATION	131	-0.395476	-1.68303	0.000873277	0.00640292	0.00458672	9591	tags=78%, list=52%, signal=37%	EIF5AL1/MRPL33/TRNAU1AP/MRPL57/RPLP1/MRPS16/MRPL51/ZNF598/CPEB2/MRPL28/MRPS24/RACK1/MRPS21/MRPS30/MRPL23/MRPL55/EEFSEC/HBS1L/MRPL10/SELENOT/MRPL35/MRPS25/MRPL9/MRPL13/EIF5A2/MRPL18/MRPS10/MRPL1/MRPS34/MRPL22/MRPL47/AURKAIP1/MRPS18B/MRPL24/NEMF/MRPS33/MRPL34/DNAJC24/MRPS35/MRPL19/MRPL44/MRPL27/MRPL2/MRPS15/MRPL50/RPLP2/MRPS22/MRPS36/LTN1/DPH1/EEF1B2/SECISBP2/MRPL15/ALKBH1/MRPL49/MRPL46/MRPL39/SECI…
GOMF_COMPLEMENT_BINDING	GOMF_COMPLEMENT_BINDING	16	0.773402	1.86952	0.000873549	0.00640292	0.00458672	2083	tags=62%, list=11%, signal=55%	PTX3/VSIG4/C5AR1/CFB/ITGAM/ITGB2/CD93/C4B/CD59/C4A
GOBP_T_HELPER_2_CELL_DIFFERENTIATION	GOBP_T_HELPER_2_CELL_DIFFERENTIATION	13	0.812802	1.89569	0.000883772	0.00646445	0.0046308	1570	tags=62%, list=9%, signal=56%	BATF/BCL3/IL4R/TNFSF4/CD86/NLRP3/IL18/ANXA1
GOBP_VESICLE_TARGETING_TO_FROM_OR_WITHIN_GOLGI	GOBP_VESICLE_TARGETING_TO_FROM_OR_WITHIN_GOLGI	71	0.551127	1.82641	0.000884062	0.00646445	0.0046308	1935	tags=17%, list=11%, signal=15%	AREG/SERPINA1/CTSZ/CTSC/COL7A1/MAPK15/FOLR1/WIPI1/CNIH3/TGFA/CD59/SEC24D
GOBP_REGULATION_OF_HORMONE_LEVELS	GOBP_REGULATION_OF_HORMONE_LEVELS	350	0.381116	1.50332	0.000885082	0.00646445	0.0046308	2214	tags=21%, list=12%, signal=19%	MME/RETN/IL6/SHH/LIF/CARTPT/CYP1B1/IL1RN/IL11/OSM/CTSZ/SLC16A10/SPP1/ALOX5/CYP19A1/IL1B/RDH10/DPP4/INHBA/GAL/PLB1/CTSL/CCL5/VAMP8/FFAR4/HLA-DRB1/TCIRG1/PTPRN/ANO1/CYP2S1/BACE2/CES1/UCP2/TNF/PCSK1/SLC7A8/NIBAN2/LYN/FURIN/ITPR3/NKX3-1/BTK/SLC39A14/SCPEP1/NGF/C1QTNF1/CTSK/POMC/ANXA1/H6PD/HFE/ADM/KLK6/GPR68/NFKB1/SULT1A1/ZBED6/TSPO/PCK2/ACSL4/SLCO4A1/CAMK2N1/SELENOM/CPQ/ECE1/SLC8B1/SRD5A1/RBP4/EGR1/A…
GOBP_SENSORY_ORGAN_MORPHOGENESIS	GOBP_SENSORY_ORGAN_MORPHOGENESIS	188	-0.343931	-1.52288	0.000932598	0.00680345	0.00487364	3490	tags=36%, list=19%, signal=29%	GLI3/LRP6/PTN/NF1/LRIG1/FZD3/SOX9/ZIC1/GDF11/ZHX2/NRL/PROM1/TSHZ1/TCAP/NTRK2/MYO6/HDAC2/ABI2/POU3F4/COL11A1/NOG/CYP26B1/SOBP/FOXF2/NKD1/MEGF11/EDN1/HOXC13/C12orf57/DSCAM/HOXA2/EYA1/MFSD2A/LRP5/TSPAN12/GLI2/CHD7/CDON/SOX1/BMP7/CRB1/PAX6/GRHL3/MEIS1/RPE65/FOXG1/TENM3/VAX2/GBX2/SIX4/OTX1/AQP5/SOX11/ATP6V1B1/CEP290/NKX3-2/TFAP2A/SOX8/WNT16/SIX1/TBX1/USH1C/DLX5/DLX6/SIX2/DLL1/COL2A1
GOBP_NEGATIVE_REGULATION_OF_INTERLEUKIN_8_PRODUCTION	GOBP_NEGATIVE_REGULATION_OF_INTERLEUKIN_8_PRODUCTION	17	0.752143	1.85319	0.000938016	0.0068349	0.00489617	2074	tags=53%, list=11%, signal=47%	IL10/PTPN22/BCL3/CD33/TLR6/SSC5D/ANXA1/ANXA4/ARRB1
GOBP_NEGATIVE_REGULATION_OF_INTERLEUKIN_1_BETA_PRODUCTION	GOBP_NEGATIVE_REGULATION_OF_INTERLEUKIN_1_BETA_PRODUCTION	19	0.751757	1.89602	0.000951561	0.00692543	0.00496102	2023	tags=68%, list=11%, signal=61%	ZC3H12A/TNFAIP3/CD33/FFAR4/LILRB4/SERPINB1/ERRFI1/NLRP3/TREM2/ARRB2/PML/CX3CR1/CARD16
GOCC_CONDENSED_NUCLEAR_CHROMOSOME	GOCC_CONDENSED_NUCLEAR_CHROMOSOME	60	-0.502992	-1.83281	0.000954892	0.0069415	0.00497253	5273	tags=55%, list=29%, signal=39%	RAD1/STAG3/NIFK/RAD9B/PMF1/MIS12/ADD3/LRPPRC/RAD9A/SMC3/INCENP/RAD21/BRCA1/TOPBP1/AGO3/CENPT/RGS12/CHEK1/NDC80/H2AX/PLK1/CENPO/CENPA/CCNB1/BUB1B/RAD51/BLM/CENPK/BUB1/NUF2/NEK2/SYCE2/CCNB1IP1
GOBP_POSITIVE_REGULATION_OF_CELL_SUBSTRATE_ADHESION	GOBP_POSITIVE_REGULATION_OF_CELL_SUBSTRATE_ADHESION	97	0.498799	1.72909	0.000960165	0.00697164	0.00499412	2902	tags=40%, list=16%, signal=34%	COL8A1/ITGA3/FN1/ITGA5/CD3E/CCN1/DOCK5/NRP1/EMILIN1/CD36/CASS4/FBLN2/CSF1/RRAS/SDC4/S100A10/UNC13D/PTK2B/HAS2/SPOCK2/MYADM/EMP2/IQGAP1/LIMS1/PTPRJ/THY1/RIN2/EFEMP2/P4HB/EDIL3/FLNA/RREB1/DMTN/EGFLAM/NPY2R/ARPC2/PDGFB/NEDD9/NID1
GOCC_ENDOSOME_LUMEN	GOCC_ENDOSOME_LUMEN	20	0.739978	1.88555	0.000962895	0.00698325	0.00500244	1572	tags=45%, list=9%, signal=41%	PRF1/CTSB/CTSS/CTSL/LGMN/NGF/CTSK/CTSH/PDLIM4
GOBP_POSITIVE_REGULATION_OF_CELLULAR_EXTRAVASATION	GOBP_POSITIVE_REGULATION_OF_CELLULAR_EXTRAVASATION	15	0.778969	1.86448	0.000981714	0.00711138	0.00509423	1933	tags=47%, list=11%, signal=42%	IL1R1/CCR2/ADAM8/ICAM1/PTAFR/PLVAP/THY1
GOMF_METHYLATED_HISTONE_BINDING	GOMF_METHYLATED_HISTONE_BINDING	63	-0.486047	-1.79317	0.000989494	0.00715935	0.00512859	6724	tags=62%, list=37%, signal=39%	MSH6/SUZ12/THAP7/ING5/KAT8/CXXC1/MORC4/ZMYND8/KMT2E/PWP1/SGF29/BPTF/TAF1/PHF2/PHF19/DPF2/SPIN2B/ING1/TAF7/FMR1/CBX5/CHD8/RBBP5/MTF2/ING3/TDRD3/NCAPG2/ZMYND11/NCAPD3/SPIN4/PYGO1/CBX8/CDYL/MBTD1/ING4/L3MBTL1/SPIN3/CBX2/UHRF1
GOBP_RESPONSE_TO_INTERLEUKIN_6	GOBP_RESPONSE_TO_INTERLEUKIN_6	35	0.649902	1.87736	0.000992957	0.007176	0.00514052	1979	tags=37%, list=11%, signal=33%	IL6/CHI3L1/ICAM1/SOCS3/HAMP/SPI1/IL6R/SELPLG/CEBPA/SBNO2/PTPN2/NFKB1/CITED1
GOBP_REGULATION_OF_POSTSYNAPTIC_MEMBRANE_POTENTIAL	GOBP_REGULATION_OF_POSTSYNAPTIC_MEMBRANE_POTENTIAL	99	-0.422233	-1.69471	0.00100282	0.00723884	0.00518553	1343	tags=30%, list=7%, signal=28%	P2RX7/ADRB1/S1PR2/FGF14/NLGN1/TMEM108/DMPK/DRD2/CHRNB2/GRIA3/GLRA2/GABBR1/RELN/GRIK3/WNT7A/IGSF11/NRXN1/GRIK2/KCND2/NLGN3/GRIN2C/ADCYAP1/INSYN1/CHRNA1/GRID2/SLC8A3/INSYN2A/SEZ6/GABRE/SLC29A1
GOBP_RESPONSE_TO_ORGANOPHOSPHORUS	GOBP_RESPONSE_TO_ORGANOPHOSPHORUS	98	0.496332	1.72116	0.00101798	0.0073397	0.00525778	3617	tags=45%, list=20%, signal=36%	AQP9/COL1A1/MMP19/THBD/ALDH3A1/STC1/FOSL1/SDC1/P2RY6/PTAFR/PIK3CG/KCNQ1/PTPRN/ASS1/DUSP1/PTK2B/CASP1/FOSB/RYR3/P2RX4/AHR/CITED1/HSPA5/SRD5A1/SREBF1/P2RX6/SSH1/DMTN/JUN/ABCC9/FOS/LDHA/ZFP36L1/PKD2/HSP90B1/WNT10B/P2RY12/ITPR2/EEF2K/AKAP9/RAP1A/NOX4/PANX1/RAPGEF1
GOBP_EPIDERMIS_DEVELOPMENT	GOBP_EPIDERMIS_DEVELOPMENT	200	0.430908	1.62398	0.00102174	0.00735817	0.00527101	2461	tags=26%, list=13%, signal=23%	PI3/LCE1C/VDR/SHH/KRT17/SFN/KRT75/KRT18/FST/CSTA/ST14/INHBA/GAL/COL7A1/CTSL/WAS/RUNX1/AQP3/HLA-DRB1/PPL/FOSL2/HPSE/ALOX15B/TNF/ERRFI1/MYO7A/FURIN/AGPAT2/CNFN/CTSK/ZFP36/TMEM132E/LAMB3/SFRP4/CD109/UGCG/ANXA1/TRADD/SNAI1/ADAM9/PLAAT4/EDA2R/SLC4A7/MAFF/PLOD3/STS/PLOD1/CCN2/OPN3/PERP/FABP5/EMP1/EPHA2
GOBP_REGULATION_OF_BLOOD_PRESSURE	GOBP_REGULATION_OF_BLOOD_PRESSURE	115	0.478783	1.69849	0.00102332	0.00736102	0.00527305	3097	tags=45%, list=17%, signal=38%	MME/ANPEP/COL1A2/CARTPT/PTGS2/HMOX1/CTSZ/SOD2/SLC2A5/KCNK6/VEGFC/PTAFR/PPARG/NPR1/GJA5/CES1/ADRB2/RARRES2/GAS6/SCPEP1/ACTA2/ERAP2/RENBP/POSTN/POMC/F11R/EMP2/TBXA2R/ADM/RNLS/GUCY1A1/P2RX4/CAMK2N1/GCH1/ECE1/ADORA1/PTGS1/ATP1A1/SGK1/ENPEP/CHGA/EDNRA/AGTRAP/ACE/HBB/PDGFB/NOS3/ERAP1/ACVRL1/SERPINF2/TPM1/ADRA1B
GOBP_NEGATIVE_REGULATION_OF_MACROPHAGE_ACTIVATION	GOBP_NEGATIVE_REGULATION_OF_MACROPHAGE_ACTIVATION	15	0.777198	1.86024	0.00103039	0.00740325	0.00530331	1051	tags=40%, list=6%, signal=38%	FCGR2B/VSIG4/ZC3H12A/CST7/PTPRC/GRN
GOBP_OSTEOCLAST_DEVELOPMENT	GOBP_OSTEOCLAST_DEVELOPMENT	13	0.807826	1.88408	0.00103244	0.00740934	0.00530767	2171	tags=62%, list=12%, signal=54%	LTF/LILRB1/TYROBP/ANXA2/LRRK1/FBN1/GPR68/FOXP1
GOBP_REGULATION_OF_ACTIN_CYTOSKELETON_REORGANIZATION	GOBP_REGULATION_OF_ACTIN_CYTOSKELETON_REORGANIZATION	34	0.661428	1.89977	0.00104114	0.00746313	0.0053462	1427	tags=32%, list=8%, signal=30%	CSF3/HCK/TRPM2/CSF1R/HCLS1/NRP1/FES/ARHGDIB/GMFG/PTK2B/F11R
GOMF_EXTRACELLULAR_MATRIX_STRUCTURAL_CONSTITUENT_CONFERRING_TENSILE_STRENGTH	GOMF_EXTRACELLULAR_MATRIX_STRUCTURAL_CONSTITUENT_CONFERRING_TENSILE_STRENGTH	32	0.664174	1.89229	0.00105268	0.00753254	0.00539592	1339	tags=50%, list=7%, signal=46%	COL6A3/COL1A1/COL1A2/COL6A2/COL3A1/COL8A1/COL15A1/COL5A1/COL6A1/COL7A1/COL8A2/COL18A1/COL13A1/COL5A2/COL14A1/COL12A1
GOBP_CHROMOSOME_SEPARATION	GOBP_CHROMOSOME_SEPARATION	83	-0.462227	-1.80773	0.00105326	0.00753254	0.00539592	4155	tags=49%, list=23%, signal=38%	PCID2/RAD21/ANAPC7/ZWINT/CSNK2A1/CDC6/FBXO5/CDC23/KLHL22/SPDL1/GEN1/NCAPH2/ANAPC11/PTTG1/NDC80/CENPX/MAD2L2/KNTC1/MAD2L1BP/FANCM/CDC20/CDT1/TRIP13/PLK1/CORT/CENPE/TOP2B/CCNB1/CENPF/BUB1B/DLGAP5/AURKB/MAD2L1/EME1/BUB1/UBE2C/ESPL1/XRCC3/TTK/TOP2A/TACC3
GOBP_REGULATION_OF_BONE_REMODELING	GOBP_REGULATION_OF_BONE_REMODELING	40	0.629874	1.87127	0.00105567	0.00754102	0.005402	2440	tags=42%, list=13%, signal=37%	IL6/CARTPT/ADAM8/HAMP/SPP1/TNFRSF11A/TNFAIP3/SYK/CSF1R/ITGB3/TMEM119/PDK4/UBASH3B/TNFRSF11B/TF/LTBP3/INPP5D
GOBP_NEGATIVE_REGULATION_OF_APOPTOTIC_SIGNALING_PATHWAY	GOBP_NEGATIVE_REGULATION_OF_APOPTOTIC_SIGNALING_PATHWAY	195	0.436855	1.64478	0.0010587	0.00754921	0.00540786	2845	tags=26%, list=16%, signal=22%	SFRP2/THBS1/SERPINE1/HMOX1/ICAM1/BDKRB2/PLAUR/IL1B/SOD2/VNN1/MIR221/TNFAIP3/IL1A/TNFRSF10A/CXCL12/CD74/MMP9/TNF/SNAI2/CD44/MUC1/LGALS3/TNFSF10/FAS/HSPA1A/SCG2/GCLM/HSPB1/ARRB2/ITPRIP/TRADD/SNAI1/TNFRSF10B/CASP8/CX3CR1/HSPA1B/TGFBR1/TMBIM1/GPX1/IL7/CFLAR/UNC5B/YBX3/CLU/ITGAV/NOL3/HGF/NOS3/RFFL/MCL1
GOCC_MITOTIC_SPINDLE	GOCC_MITOTIC_SPINDLE	143	-0.37934	-1.62618	0.00106018	0.00754921	0.00540786	4588	tags=40%, list=25%, signal=30%	CDC14A/RPS3/SMC3/RAE1/CLASP1/SMC6/FAM161A/AAAS/NIN/HAUS6/HAUS1/CDC6/CDC7/CDC14B/KLHL22/LSM14A/KATNBL1/CEP295/AURKA/TNKS/TFDP2/CCSAP/KIF23/HAUS5/PRC1/ECT2/PLK1/HNF4G/STAG2/SKA1/KAT2A/KNSTRN/FAM83D/CENPE/HAUS8/KIF18A/ASPM/SIRT2/ATAT1/KIF22/SPAG5/KIF11/CKAP2L/TPX2/KIF18B/KIFC1/AURKB/CEP170/MAD2L1/CDK1/NUSAP1/RACGAP1/CLASP2/SKA3/ESPL1/GPSM2/TACC3
GOBP_ENDODERM_DEVELOPMENT	GOBP_ENDODERM_DEVELOPMENT	60	0.564819	1.80576	0.00106048	0.00754921	0.00540786	1435	tags=32%, list=8%, signal=29%	DKK1/COL8A1/COL5A1/ITGB2/COL6A1/INHBA/COL7A1/FN1/ITGA5/MMP9/LAMB1/DUSP1/ITGB5/COL5A2/DUSP2/ITGA4/COL12A1/MMP14/LAMB3
GOBP_T_HELPER_1_CELL_DIFFERENTIATION	GOBP_T_HELPER_1_CELL_DIFFERENTIATION	15	0.776659	1.85895	0.00106284	0.00755733	0.00541368	1887	tags=53%, list=10%, signal=48%	JAK3/IL4R/TNFSF4/RELB/SPN/ANXA1/CCL19/SEMA4A
GOBP_POSITIVE_REGULATION_OF_IMMUNOGLOBULIN_PRODUCTION	GOBP_POSITIVE_REGULATION_OF_IMMUNOGLOBULIN_PRODUCTION	32	0.663998	1.89179	0.00106761	0.00758251	0.00543172	1022	tags=31%, list=6%, signal=30%	IL6/IL10/CLCF1/IL4R/PTPRC/TNFSF4/SASH3/CD40/TNFSF13/TGFB1
GOBP_REGULATION_OF_EXOCYTOSIS	GOBP_REGULATION_OF_EXOCYTOSIS	168	0.445305	1.65082	0.00110084	0.00780951	0.00559433	2222	tags=21%, list=12%, signal=19%	CCR2/FCGR2B/HMOX1/ITGAM/ADGRE2/ITGB2/RAC2/CD84/SDC1/IL4R/SYK/RAB27A/PTAFR/CD300A/VAMP8/STXBP2/FGR/FES/LYN/LGALS9/PRAM1/SYT12/SDC4/PRKCB/UNC13D/RAB27B/SEPTIN1/SNCA/ANXA1/HLA-F/HAP1/PRKCG/RAB13/CACNB2/VSNL1/SEPTIN4
GOMF_CARBOHYDRATE_TRANSMEMBRANE_TRANSPORTER_ACTIVITY	GOMF_CARBOHYDRATE_TRANSMEMBRANE_TRANSPORTER_ACTIVITY	24	0.700838	1.86673	0.00111007	0.00786595	0.00563476	2831	tags=50%, list=15%, signal=42%	AQP9/PPBP/SLC2A5/AQP3/SLC2A3/SLC2A9/SLC5A11/SLC5A3/SLC45A3/SLC50A1/SLC45A4/TMEM144
GOBP_PHASIC_SMOOTH_MUSCLE_CONTRACTION	GOBP_PHASIC_SMOOTH_MUSCLE_CONTRACTION	10	-0.825146	-1.94673	0.00111158	0.00786765	0.00563598	1946	tags=70%, list=11%, signal=63%	EDN1/DRD2/SSTR2/EDN3/TBX3/KIT/EDNRB
GOBP_INTERMEDIATE_FILAMENT_BASED_PROCESS	GOBP_INTERMEDIATE_FILAMENT_BASED_PROCESS	32	0.662162	1.88656	0.00112734	0.00797006	0.00570934	1388	tags=22%, list=8%, signal=20%	SHH/KRT17/KRT18/FAM83H/PPL/SYNC/NEFL
GOBP_POSITIVE_REGULATION_OF_MACROPHAGE_CHEMOTAXIS	GOBP_POSITIVE_REGULATION_OF_MACROPHAGE_CHEMOTAXIS	16	0.76639	1.85257	0.00115641	0.0081662	0.00584984	1071	tags=50%, list=6%, signal=47%	THBS1/CMKLR1/C5AR1/CSF1R/CCL5/C3AR1/CSF1/RARRES2
GOCC_MITOCHONDRIAL_PROTEIN_CONTAINING_COMPLEX	GOCC_MITOCHONDRIAL_PROTEIN_CONTAINING_COMPLEX	258	-0.325761	-1.51621	0.00115874	0.00817338	0.00585499	7801	tags=57%, list=43%, signal=33%	MRPS34/MRPL22/TOMM70/ATP5PF/ATP5ME/PDHB/DNAJC11/TOMM5/MRPL47/MRPS18B/TOMM40/AFG3L2/MRPL24/TIMM17B/ATP5MF/SPG7/SUPV3L1/MRPS33/MRPL34/ATP5PB/NDUFAB1/TRMT10C/MCU/APOOL/MRPS35/MRPL19/MRPL44/C12orf65/MRPL27/MRPL2/MRPS15/MRPL50/NDUFB11/NDUFV1/MRPS22/MRPS36/COX5A/NDUFA6/MCCC1/MTERF4/MRPL15/GRPEL2/TOMM20/MRPL49/MRPL46/NDUFA4L2/MRPL39/DMAC1/ATP5MPL/TIMM21/MICU2/NDUFC2/MRPS9/ATP5MC2/DMAC2/DNAJC19/NDUFB1/UQ…
GOBP_NEGATIVE_REGULATION_OF_CHROMOSOME_ORGANIZATION	GOBP_NEGATIVE_REGULATION_OF_CHROMOSOME_ORGANIZATION	80	-0.449127	-1.74238	0.00117099	0.00824506	0.00590633	6562	tags=61%, list=36%, signal=40%	TERF2/POT1/DYNC1LI1/NBN/MNAT1/TERF1/ACD/SETMAR/ZNF207/APC/TPR/ANAPC15/PARP1/PINX1/HNRNPU/PHF2/HNRNPC/XRCC1/H3-3A/PCID2/RAD21/ZWINT/MCM2/FBXO5/KLHL22/SPDL1/GEN1/HNRNPA1/PTTG1/TNKS/NDC80/MAD2L2/KNTC1/MAD2L1BP/CDC20/CDT1/TRIP13/PLK1/CCNB1/CENPF/BUB1B/AURKB/MAD2L1/BUB1/PIF1/ESPL1/XRCC3/TTK/TOP2A
GOBP_CD4_POSITIVE_ALPHA_BETA_T_CELL_CYTOKINE_PRODUCTION	GOBP_CD4_POSITIVE_ALPHA_BETA_T_CELL_CYTOKINE_PRODUCTION	10	0.847568	1.86323	0.00117166	0.00824506	0.00590633	1000	tags=60%, list=5%, signal=57%	IL6/IL1R1/IL1B/CD55/NLRP3/IL18
GOBP_POSITIVE_REGULATION_OF_CELL_CYCLE_G2_M_PHASE_TRANSITION	GOBP_POSITIVE_REGULATION_OF_CELL_CYCLE_G2_M_PHASE_TRANSITION	29	-0.598424	-1.86935	0.0011751	0.00824506	0.00590633	3580	tags=48%, list=20%, signal=39%	CDC7/FBXO5/SMARCD3/DBF4B/ATAD5/STOX1/CCNB1/DTL/CCND1/CDK1/CDC25C/CDC25A/PBX1/CDK4
GOBP_REGULATION_OF_ERBB_SIGNALING_PATHWAY	GOBP_REGULATION_OF_ERBB_SIGNALING_PATHWAY	82	0.522191	1.75627	0.00117522	0.00824506	0.00590633	2761	tags=33%, list=15%, signal=28%	AREG/PLAUR/RHBDF2/NCF1/MMP9/LGMN/MVP/ERRFI1/PDE6G/GPRC5A/HBEGF/BTC/PTPN2/HAP1/TGFA/EGF/PTPRJ/ARAP1/ADORA1/ZFYVE28/DOK1/GRB2/PTPN18/ITGA1/DUSP3/SHKBP1/PTPN12
GOBP_NEGATIVE_REGULATION_OF_TOLL_LIKE_RECEPTOR_SIGNALING_PATHWAY	GOBP_NEGATIVE_REGULATION_OF_TOLL_LIKE_RECEPTOR_SIGNALING_PATHWAY	31	0.667903	1.90103	0.00117558	0.00824506	0.00590633	1491	tags=35%, list=8%, signal=33%	CD14/NOD2/TNFAIP3/LY96/CD300LF/CD300A/TLR6/LYN/IRAK3/LILRA2/ARRB2
GOBP_KINETOCHORE_ORGANIZATION	GOBP_KINETOCHORE_ORGANIZATION	22	-0.674427	-1.99797	0.00117727	0.00824753	0.00590811	5297	tags=86%, list=29%, signal=62%	TRAPPC12/SENP6/MIS12/SMC4/POGZ/CENPN/CENPW/CENPT/SMC2/NDC80/CENPX/CDT1/CENPE/CENPA/CENPF/DLGAP5/CENPK/NUF2/CENPH
GOBP_REGULATION_OF_GLIAL_CELL_MIGRATION	GOBP_REGULATION_OF_GLIAL_CELL_MIGRATION	17	0.747765	1.8424	0.00119902	0.00839044	0.00601048	1830	tags=47%, list=10%, signal=42%	CCR2/MIR221/GPR183/CCL3/CSF1/TREM2/P2RX4/CX3CR1
GOBP_REGULATION_OF_SIGNALING_RECEPTOR_ACTIVITY	GOBP_REGULATION_OF_SIGNALING_RECEPTOR_ACTIVITY	140	0.47106	1.70515	0.00120429	0.00841775	0.00603004	2181	tags=26%, list=12%, signal=23%	DKK1/AREG/SERPINE1/CCL2/CCR2/FCGR2B/IL10/PLAU/NCF1/LILRB4/NRP1/PPARG/SHC1/LY6H/TNF/ERRFI1/PRKCD/ADRB2/GPRC5A/HBEGF/BTC/RAMP3/PHLDA2/CNIH3/NEFL/PTK2B/ITGB1/TGFA/HFE/EGF/LYNX1/IL18BP/CACNG3/NPTX1/ADORA1/ZFYVE28
GOBP_POSITIVE_THYMIC_T_CELL_SELECTION	GOBP_POSITIVE_THYMIC_T_CELL_SELECTION	11	0.831293	1.89711	0.0012175	0.0085005	0.00608932	1582	tags=64%, list=9%, signal=58%	SHH/PTPRC/DOCK2/CD3E/CD74/CD3D/PTPN2
GOBP_TISSUE_HOMEOSTASIS	GOBP_TISSUE_HOMEOSTASIS	195	0.433694	1.63287	0.00123662	0.00862423	0.00617795	2799	tags=31%, list=15%, signal=27%	IGHA1/IL6/ACP5/LTF/CARTPT/ADAM8/IGHA2/LYZ/HAMP/SPP1/NOD2/TNFRSF11A/RAC2/TNFAIP3/SYK/CSF1R/SASH3/TCIRG1/SNX10/SLC39A8/CSF1/ITGB3/ADRB2/RCN3/CORO1A/LRRK1/CRB2/TPP1/IGKC/TMEM119/PDK4/GJB6/PTK2B/F11R/LIPA/CLDN1/HSPB1/ITGB1/WWTR1/UBASH3B/CTSH/SERPINA3/P2RX4/AZGP1/TNFRSF11B/PECAM1/TF/LAMC1/RBP4/IL7/CCN2/TLR4/LTBP3/INPP5D/NCDN/HOMER2/B2M/TP53INP2/ACTB/VCL/NOS3
GOBP_DNA_REPLICATION_INITIATION	GOBP_DNA_REPLICATION_INITIATION	37	-0.571428	-1.86222	0.0012446	0.00867008	0.0062108	3777	tags=76%, list=21%, signal=60%	NBN/NOC3L/POLA1/ORC2/POLE3/POLA2/MCM3/TOPBP1/MCM2/CDC6/PRIM1/ORC3/MCM4/ORC4/PRIM2/POLE/CDT1/WDR18/MCM7/KAT7/GINS3/ORC6/ORC1/CDC34/POLE2/TICRR/CDC45/MCM10
GOBP_CELLULAR_RESPONSE_TO_CHEMICAL_STRESS	GOBP_CELLULAR_RESPONSE_TO_CHEMICAL_STRESS	308	0.398344	1.5552	0.00124873	0.00868911	0.00622443	2944	tags=25%, list=16%, signal=21%	IL6/CYP1B1/GJB2/IL10/HMOX1/PLA2R1/BDKRB2/ALOX5/MAPK13/SOD2/VNN1/ZC3H12A/TNFAIP3/CYBB/NCF4/NCF2/AIF1/TRPM2/ALDH3B1/TLR6/RIPK3/TRPV4/NCF1/PPARG/MMP9/CD36/MGST1/CYBA/RELB/ERRFI1/PRKCD/BTK/CAV1/SOD3/FAS/SPHK1/FBLN5/HSPA1A/RCSD1/GPX8/HSPB1/SNCA/ANXA1/ERO1A/NQO1/MYLK/PML/AXL/TSPO/GCH1/HSPA1B/AIFM2/GPX1/MET/G6PD/P4HB/CFLAR/PXN/NCOA7/TLR4/ABCD1/GPX3/TXN/JUN/YBX3/PRDX6/SLC25A24/NOL3/FOS/NR4A3/ATG7/HGF/NOS…
GOBP_RESPONSE_TO_PEPTIDOGLYCAN	GOBP_RESPONSE_TO_PEPTIDOGLYCAN	11	0.831061	1.89658	0.00125019	0.00868943	0.00622466	1386	tags=64%, list=8%, signal=59%	IL6/C5AR1/NOD2/IRF5/CARD9/IRAK3/TREM2
GOBP_MEGAKARYOCYTE_DIFFERENTIATION	GOBP_MEGAKARYOCYTE_DIFFERENTIATION	77	0.535588	1.78675	0.00125313	0.00870013	0.00623232	1280	tags=18%, list=7%, signal=17%	H3C7/THBS1/H4C4/IL11/H4C3/SCIN/LOX/H3C4/H4C5/MYL9/RUNX1/PTPN6/SH2B3/H4C8
GOBP_MYELOID_CELL_DEVELOPMENT	GOBP_MYELOID_CELL_DEVELOPMENT	56	0.568032	1.79973	0.0012558	0.00870884	0.00623856	2662	tags=39%, list=15%, signal=34%	LTF/LILRB1/TLR2/NCKAP1L/PTPN6/TYROBP/ANXA2/EVI2B/NRROS/SH2B3/LRRK1/FBN1/GPR68/G6PD/FLI1/FOXP1/BCL6/TSPAN2/DMTN/PIP4K2A/PTBP3/ZBTB7A
GOBP_NEGATIVE_REGULATION_OF_INTERLEUKIN_2_PRODUCTION	GOBP_NEGATIVE_REGULATION_OF_INTERLEUKIN_2_PRODUCTION	20	0.732494	1.86648	0.00125916	0.00872239	0.00624827	1333	tags=40%, list=7%, signal=37%	VSIG4/NOD2/TNFAIP3/LAPTM5/PTPRC/LILRB4/HAVCR2/ZFP36
GOBP_NEGATIVE_REGULATION_OF_MAPK_CASCADE	GOBP_NEGATIVE_REGULATION_OF_MAPK_CASCADE	149	0.458824	1.67237	0.00126481	0.00875168	0.00626925	2668	tags=28%, list=15%, signal=24%	SFRP2/LIF/IL1B/PTPN22/MIR221/FBLN1/RGS2/PTPRC/CD300A/LILRB4/PTPN6/RGS4/EMILIN1/DUSP1/RNF149/ERRFI1/PRKCD/LYN/CAV1/SH2B3/SPRED3/DUSP2/TBC1D10C/IRAK3/PTPN2/CHRNA9/GBA/CAMK2N1/ABCA7/RGS14/ATF3/PTPRJ/ARRB1/DUSP5/CYLD/TLR4/TNIP1/HIPK3/DUSP3/GBP1/EFNA1
GOBP_GLYCOSYL_COMPOUND_CATABOLIC_PROCESS	GOBP_GLYCOSYL_COMPOUND_CATABOLIC_PROCESS	32	0.656697	1.87098	0.00127665	0.00882377	0.00632089	2472	tags=47%, list=13%, signal=41%	TYMP/DPYD/FUCA1/APOBEC3C/ADA2/UPP1/NAGA/APOBEC3G/HPRT1/APOBEC3D/ENPP4/GBA/APOBEC3F/NUDT18/GUSB
GOMF_DNA_HELICASE_ACTIVITY	GOMF_DNA_HELICASE_ACTIVITY	68	-0.467407	-1.73966	0.00129388	0.00893285	0.00639903	5374	tags=59%, list=29%, signal=42%	ERCC3/WRN/CHD2/DHX36/NAV2/SMARCAD1/MRE11/MCM3/ERCC2/DHX9/SMC6/CHD8/GTF2F2/ERCC6L/MCM2/RUVBL2/MCM4/CHD9/RFC4/CHD3/CHD6/TWNK/RFC5/DDX11/RECQL4/FANCM/MCM8/DSCC1/RAD54B/MCM7/RAD54L/BRIP1/CHD7/RAD51/BLM/DNA2/RFC3/CHTF18/PIF1/DDX12P
GOBP_NEGATIVE_REGULATION_OF_LIPID_LOCALIZATION	GOBP_NEGATIVE_REGULATION_OF_LIPID_LOCALIZATION	40	0.625338	1.8578	0.00129656	0.00894133	0.00640511	2667	tags=48%, list=15%, signal=41%	IL6/SHH/THBS1/PLA2R1/PPARG/ITGB3/APOC2/CES1/TNF/APOC1/ABCA1/ABCG1/PTPN2/NFKB1/EGF/ADORA1/NR1H3/TTC39B/ITGAV
GOBP_NEGATIVE_REGULATION_OF_PHOSPHORUS_METABOLIC_PROCESS	GOBP_NEGATIVE_REGULATION_OF_PHOSPHORUS_METABOLIC_PROCESS	448	0.364038	1.46096	0.00130199	0.00896879	0.00642478	2604	tags=21%, list=14%, signal=18%	DKK1/SFRP2/FABP4/SFN/BDKRB2/SOCS3/SPOCD1/IL1B/PTPN22/ZC3H12A/FBP1/FBLN1/TNFAIP3/RGS2/INHBA/NCKAP1L/PTPRC/PLEK/RHOH/CD300A/SAMSN1/IGFBP3/LILRB4/PTPN6/PYCARD/RGS4/EMILIN1/DUSP1/MVP/TNF/ERRFI1/PRKCD/LYN/TGFB1/LGALS3/MYO1D/GPRC5A/CDKN1A/CAV1/SH2B3/GMFG/ENG/SPRED3/APOC1/LRRK1/TWIST1/ENPP1/DUSP2/CEBPA/IRAK3/SH3BP5/MLXIPL/MYADM/HHEX/SYTL2/HSPB1/NIBAN1/ARRB2/CD109/WWTR1/UBASH3B/SNCA/ITPRIP/PTPN2/PMEPA1/G…
GOCC_CELL_CELL_JUNCTION	GOCC_CELL_CELL_JUNCTION	385	0.37116	1.47075	0.00131328	0.00903649	0.00647327	3018	tags=31%, list=16%, signal=26%	GJB2/KRT18/CLDN23/HAMP/B4GALT1/PTPRU/DPP4/VAV1/ITGA5/S100A11/CD3E/CD53/WAS/CD2/PCDHGA12/TRPV4/MAPK15/LCP2/AQP3/PTPN6/SYNPO/CLDN7/PPL/CNN2/ALOX15B/ITGB3/GJA5/ANXA2/MXRA8/EPB41L3/NIBAN2/PRKCD/LYN/COL13A1/NDRG1/CORO1A/MYH9/PDLIM1/STEAP1/CLMP/GJB6/MICALL2/RAP2B/F11R/MYADM/CLDN1/FHOD1/NHS/ANXA1/KRIT1/PDLIM4/VASP/KIRREL1/PDLIM7/CADM3/IQGAP1/CDH19/SH3BP1/PCDH12/ARHGAP24/FGFRL1/SCN1B/NECTIN3/ACTN1/PLEKHG…
GOBP_MYD88_INDEPENDENT_TOLL_LIKE_RECEPTOR_SIGNALING_PATHWAY	GOBP_MYD88_INDEPENDENT_TOLL_LIKE_RECEPTOR_SIGNALING_PATHWAY	32	0.655401	1.86729	0.00132145	0.00908257	0.00650628	2242	tags=28%, list=12%, signal=25%	CD14/BIRC3/LY96/CD300LF/TLR6/CD40/IKBKE/CASP8/TLR4
GOBP_SYNAPSE_PRUNING	GOBP_SYNAPSE_PRUNING	11	0.830056	1.89429	0.0013319	0.00914421	0.00655044	1830	tags=73%, list=10%, signal=66%	DKK1/ITGAM/C1QA/C1QB/C1QC/C3/TREM2/CX3CR1
GOBP_POSITIVE_REGULATION_OF_NEUROINFLAMMATORY_RESPONSE	GOBP_POSITIVE_REGULATION_OF_NEUROINFLAMMATORY_RESPONSE	12	0.818013	1.87346	0.00133943	0.00918573	0.00658018	1914	tags=67%, list=10%, signal=60%	IL6/CTSC/IL1B/CCL3/TNF/IL18/TREM2/NUPR1
GOBP_TRNA_PROCESSING	GOBP_TRNA_PROCESSING	128	-0.389344	-1.64972	0.0013542	0.00927669	0.00664534	9145	tags=70%, list=50%, signal=36%	ELAC1/KARS1/TRPT1/TRMT9B/ADAT3/PTCD1/ADAT2/RTCB/THG1L/THUMPD1/ELAC2/TRMT10A/DDX1/TRNT1/TRMT61B/POP4/LCMT2/TRUB1/HSD17B10/TYW1B/ELP1/PUS7/SSB/DTWD2/TRMT10B/RPP30/FARS2/TRMT12/THUMPD3/RPP25L/TYW1/METTL2B/THUMPD2/RPP14/TRMT10C/FAM98B/MTO1/PUS3/TRMT11/TPRKB/METTL8/TSEN2/CDKAL1/ALKBH1/CSTF2/ELP3/TYW5/BCDIN3D/ELP2/SARS1/RPP21/AARS2/DTWD1/POLR3K/TRDMT1/METTL6/TRMT13/TARBP1/AARS1/ELP6/CTU1/POP5/PUSL1/OSG…
GOBP_REGULATION_OF_ENDOCYTOSIS	GOBP_REGULATION_OF_ENDOCYTOSIS	182	0.430303	1.60946	0.00136452	0.00933425	0.00668657	3755	tags=36%, list=20%, signal=29%	DKK1/SERPINE1/CD14/LILRB1/DAB2/C3/NCKAP1L/SYK/CD300A/PPARG/PLCG2/CD36/ITGB3/APOC2/ANXA2/LGALS3/RIN3/CAV1/SPHK1/APOC1/CD22/TREM2/ITGA2/ARRB2/SFRP4/LDLRAP1/BMP2K/SNCA/CCL19/HFE/AXL/EGF/ABCA7/TF/EHD4/EPHA3/CALY/ARRB1/SLC17A7/CD2AP/PACSIN1/SH3GL3/ABL2/NR1H3/CLU/BIN1/B2M/ITGAV/PACSIN3/SDCBP/CD151/PTPN1/RIT2/SNX33/EEF2K/PICALM/ARF6/ANO6/MCTP1/NUMB/STON1/SMPD1/ABCA2/ANGPT1/CD63/APOE
GOBP_NUCLEOSIDE_CATABOLIC_PROCESS	GOBP_NUCLEOSIDE_CATABOLIC_PROCESS	24	0.694519	1.8499	0.00136562	0.00933425	0.00668657	2284	tags=46%, list=12%, signal=40%	TYMP/DPYD/APOBEC3C/ADA2/UPP1/APOBEC3G/HPRT1/APOBEC3D/ENPP4/APOBEC3F/NUDT18
GOBP_MULTI_ORGANISM_CELLULAR_PROCESS	GOBP_MULTI_ORGANISM_CELLULAR_PROCESS	16	0.76144	1.84061	0.00138935	0.00947546	0.00678773	2375	tags=50%, list=13%, signal=44%	CCR5/SIGLEC1/CD4/CTSL/GAS6/CAV1/NECTIN2/CXCR4
GOBP_NEGATIVE_REGULATION_OF_T_CELL_RECEPTOR_SIGNALING_PATHWAY	GOBP_NEGATIVE_REGULATION_OF_T_CELL_RECEPTOR_SIGNALING_PATHWAY	16	0.761189	1.84	0.00138935	0.00947546	0.00678773	2634	tags=62%, list=14%, signal=54%	PTPN22/LAPTM5/LILRB4/PTPN6/LGALS3/PTPN2/PTPRJ/THY1/DUSP3/GBP1
GOBP_T_HELPER_17_TYPE_IMMUNE_RESPONSE	GOBP_T_HELPER_17_TYPE_IMMUNE_RESPONSE	21	0.741086	1.92076	0.0013923	0.00948515	0.00679467	2310	tags=52%, list=13%, signal=46%	IL6/BATF/NFKBIZ/ZC3H12A/IL6R/IL12RB1/ZBTB7B/IL27RA/IL23A/LOXL3/NFKBID
GOBP_NEGATIVE_REGULATION_OF_PROTEIN_AUTOPHOSPHORYLATION	GOBP_NEGATIVE_REGULATION_OF_PROTEIN_AUTOPHOSPHORYLATION	10	0.844975	1.85753	0.00139402	0.00948639	0.00679556	1194	tags=60%, list=7%, signal=56%	PTPRC/MVP/ERRFI1/CAV1/ENG/ENPP1
GOBP_CD8_POSITIVE_ALPHA_BETA_T_CELL_DIFFERENTIATION	GOBP_CD8_POSITIVE_ALPHA_BETA_T_CELL_DIFFERENTIATION	11	0.829214	1.89237	0.00141361	0.00960911	0.00688347	1937	tags=73%, list=11%, signal=65%	NCKAP1L/TNFSF8/RUNX1/LILRB4/RUNX3/ZBTB7B/IRF1/SOCS1
GOBP_REGULATION_OF_MITOTIC_NUCLEAR_DIVISION	GOBP_REGULATION_OF_MITOTIC_NUCLEAR_DIVISION	98	-0.41821	-1.67948	0.00143537	0.00974633	0.00698177	3995	tags=51%, list=22%, signal=40%	PIN1/BORA/ANAPC5/PCID2/RAD21/ANAPC7/ZWINT/PDXP/FBXO5/CDC23/KLHL22/SPDL1/GEN1/ANAPC11/AURKA/SMPD3/CHEK1/NDC80/RGCC/MAD2L2/KNTC1/MAD2L1BP/PRMT5/MTBP/CDC20/CDT1/TRIP13/PLK1/EDN1/MKI67/L3MBTL1/LRP5/PKMYT1/CCNB1/CENPF/BUB1B/DLGAP5/AURKB/MAD2L1/NUSAP1/BUB1/NEK2/ESPL1/XRCC3/BMP7/TTK/CDC25C/EDN3/HOXA13/IGF2
GOBP_MACROPHAGE_ACTIVATION_INVOLVED_IN_IMMUNE_RESPONSE	GOBP_MACROPHAGE_ACTIVATION_INVOLVED_IN_IMMUNE_RESPONSE	14	0.791931	1.8797	0.00144115	0.00977485	0.0070022	1424	tags=57%, list=8%, signal=53%	LBP/SYK/HAVCR2/TYROBP/DYSF/GRN/TREM2/SBNO2
GOBP_REGULATION_OF_REPRODUCTIVE_PROCESS	GOBP_REGULATION_OF_REPRODUCTIVE_PROCESS	98	0.488616	1.6944	0.00145082	0.00982965	0.00704145	1609	tags=18%, list=9%, signal=17%	PAEP/RETN/SHH/LIF/TIMP1/B4GALT1/INHBA/PTAFR/PLB1/MAPK15/DUSP1/LHFPL2/ARHGDIB/NKX3-1/PHLDA2/SULF1/SERPINF1/SNAI1
GOBP_PLASMINOGEN_ACTIVATION	GOBP_PLASMINOGEN_ACTIVATION	14	0.791438	1.87853	0.00147372	0.00997385	0.00714475	1250	tags=43%, list=7%, signal=40%	THBS1/SERPINE1/CTSZ/PLAU/RUNX1/MELTF
GOBP_NEGATIVE_REGULATION_OF_CELL_SUBSTRATE_ADHESION	GOBP_NEGATIVE_REGULATION_OF_CELL_SUBSTRATE_ADHESION	56	0.565023	1.7902	0.0014758	0.00997695	0.00714697	3041	tags=38%, list=17%, signal=31%	MMP12/COL1A1/THBS1/SERPINE1/FBLN1/APOD/MELTF/LGALS1/POSTN/FZD7/MMP14/PHLDB2/BCL6/DMTN/DLC1/GBP1/SPOCK1/ADAM15/ACVRL1/ACER2/ANGPT2
GOCC_U2_TYPE_SPLICEOSOMAL_COMPLEX	GOCC_U2_TYPE_SPLICEOSOMAL_COMPLEX	92	-0.438115	-1.74892	0.00149597	0.0101023	0.00723676	8770	tags=76%, list=48%, signal=40%	SF3A3/MFAP1/SF3B6/MAGOHB/CCDC12/SF3A1/BCAS2/CWC22/SF3B5/TXNL4A/SRRM2/SART1/SNRPF/CRNKL1/PRPF19/CDC40/PRPF40A/PLRG1/SNU13/AQR/SNRPB2/SF3B1/SNRPN/RBM22/SMU1/SNRPD3/BUD31/DHX15/PRPF31/TFIP11/SF3B3/SF3B2/PRPF3/CWC27/RBM8A/LUC7L2/SNRPD1/CWC15/PHF5A/SNRPC/LSM3/RBMX2/BUD13/WBP4/PRPF40B/U2AF2/CDC5L/PRPF6/PRPF39/SNRNP40/LSM5/SNRPD2/LUC7L3/SNRPG/GCFC2/SNRPB/SNRNP70/CCDC130/LSM4/CASC3/SF3A2/PRPF38A/XAB2/SNR…
GOBP_REGULATION_OF_PLATELET_AGGREGATION	GOBP_REGULATION_OF_PLATELET_AGGREGATION	15	0.763711	1.82796	0.00150096	0.0101249	0.00725296	2384	tags=60%, list=13%, signal=52%	SYK/PRKCD/LYN/SH2B3/C1QTNF1/PDPN/F11R/UBASH3B/DMTN
GOMF_OXIDOREDUCTASE_ACTIVITY_ACTING_ON_METAL_IONS	GOMF_OXIDOREDUCTASE_ACTIVITY_ACTING_ON_METAL_IONS	13	0.795786	1.856	0.00151148	0.0101848	0.00729586	1735	tags=54%, list=9%, signal=49%	CP/STEAP3/FRRS1/HEPH/STEAP2/FTH1/CYB561
GOBP_METAPHASE_PLATE_CONGRESSION	GOBP_METAPHASE_PLATE_CONGRESSION	61	-0.486041	-1.77264	0.00156495	0.0105283	0.0075419	5297	tags=48%, list=29%, signal=34%	TRAPPC12/PINX1/MIS12/CHAMP1/HNRNPU/BOD1/INCENP/CDC23/SPDL1/DYNC1H1/NDC80/SPICE1/KIF14/CDT1/FAM83D/CENPE/KIF18A/CDCA8/KIF22/CDCA5/SPAG5/CENPQ/KIF2C/CCNB1/CENPF/KIFC1/AURKB/NUF2/DCTN2
GOBP_POSITIVE_REGULATION_OF_ACTIN_CYTOSKELETON_REORGANIZATION	GOBP_POSITIVE_REGULATION_OF_ACTIN_CYTOSKELETON_REORGANIZATION	15	0.763207	1.82675	0.00156586	0.0105283	0.0075419	831	tags=33%, list=5%, signal=32%	CSF3/HCK/HCLS1/NRP1/FES
GOBP_ASTROCYTE_ACTIVATION	GOBP_ASTROCYTE_ACTIVATION	20	0.724296	1.84559	0.00157189	0.0105573	0.00756272	1386	tags=40%, list=8%, signal=37%	FPR2/IL6/C5AR1/C1QA/BACE2/TNF/GRN/TREM2
GOBP_ANTIGEN_PROCESSING_AND_PRESENTATION_OF_ENDOGENOUS_PEPTIDE_ANTIGEN	GOBP_ANTIGEN_PROCESSING_AND_PRESENTATION_OF_ENDOGENOUS_PEPTIDE_ANTIGEN	19	0.732775	1.84814	0.00158041	0.010603	0.00759541	2837	tags=68%, list=15%, signal=58%	HLA-DRB1/HLA-DRA/ERAP2/HLA-F/HFE/AZGP1/TAPBP/HLA-E/HLA-G/HLA-B/B2M/HLA-H/ERAP1
GOBP_NEGATIVE_REGULATION_OF_KINASE_ACTIVITY	GOBP_NEGATIVE_REGULATION_OF_KINASE_ACTIVITY	234	0.410239	1.56361	0.00158473	0.0106205	0.00760795	2593	tags=23%, list=14%, signal=20%	SFRP2/FABP4/SFN/SOCS3/IL1B/PTPN22/TNFAIP3/RGS2/PTPRC/RHOH/CD300A/LILRB4/PTPN6/PYCARD/RGS4/DUSP1/MVP/ERRFI1/PRKCD/LYN/GPRC5A/CDKN1A/CAV1/SH2B3/GMFG/SPRED3/DUSP2/CEBPA/IRAK3/SH3BP5/HHEX/HSPB1/WWTR1/UBASH3B/SNCA/ITPRIP/PTPN2/GBA/TRIB1/CDKN2B/CAMK2N1/RGS14/PTPRJ/THY1/SOCS1/DUSP5/ZFYVE28/DEPTOR/PRKAR2B/HIPK3/PIP4K2A/LATS2/PIK3IP1/DUSP3
GOMF_CARD_DOMAIN_BINDING	GOMF_CARD_DOMAIN_BINDING	13	0.794463	1.85292	0.00159408	0.0106715	0.00764452	2169	tags=54%, list=12%, signal=48%	NOD2/CASP4/CARD11/CARD9/CASP1/CARD16/NOD1
GOBP_IMMUNOLOGICAL_MEMORY_PROCESS	GOBP_IMMUNOLOGICAL_MEMORY_PROCESS	12	0.812882	1.86171	0.00162229	0.0108486	0.00777138	2319	tags=75%, list=13%, signal=66%	TNFSF4/HLA-DRB1/HLA-DRA/IL12RB1/ST3GAL1/FGL2/TNFRSF14/IL23A/BCL6
GOBP_CELLULAR_RESPONSE_TO_EXTRACELLULAR_STIMULUS	GOBP_CELLULAR_RESPONSE_TO_EXTRACELLULAR_STIMULUS	200	0.423673	1.59671	0.00163175	0.0109001	0.00780828	2064	tags=21%, list=11%, signal=19%	SFRP2/COL1A1/VDR/CARTPT/FOLR2/HMOX1/ICAM1/FOSL1/CD68/ZC3H12A/PTPRC/AQP3/PPARG/FES/UCP2/SNAI2/UPP1/LYN/GAS6/CDKN1A/PMAIP1/FAS/PIM1/FOLR1/NUAK2/ITGA4/WIPI1/SIK1B/PDK4/POSTN/SIPA1/TNC/SLC39A4/HFE/IFI16/GBA/AXL/CDKN2B/ATF3/VCAM1/HSPA5/SRD5A1
GOBP_REGULATION_OF_CELL_MATRIX_ADHESION	GOBP_REGULATION_OF_CELL_MATRIX_ADHESION	102	0.489305	1.71225	0.00163601	0.0109086	0.00781439	3045	tags=34%, list=17%, signal=29%	MMP12/THBS1/SERPINE1/PLAU/CD3E/NRP1/CD36/CSF1/APOD/RRAS/BST1/SDC4/POSTN/S100A10/MMP14/PTK2B/EMP2/IQGAP1/LIMS1/PHLDB2/PTPRJ/THY1/RIN2/EFEMP2/EPHA3/BCL6/SLC9A1/DMTN/DLC1/DUSP3/VCL/ADAM15/ACVRL1/ACER2/CIB1
GOBP_POSITIVE_REGULATION_OF_MYELOID_LEUKOCYTE_MEDIATED_IMMUNITY	GOBP_POSITIVE_REGULATION_OF_MYELOID_LEUKOCYTE_MEDIATED_IMMUNITY	14	0.788384	1.87128	0.00163656	0.0109086	0.00781439	2020	tags=50%, list=11%, signal=45%	ITGAM/ITGB2/C3/PTAFR/TYROBP/BTK/HLA-E
GOMF_DNA_BINDING_TRANSCRIPTION_ACTIVATOR_ACTIVITY	GOMF_DNA_BINDING_TRANSCRIPTION_ACTIVATOR_ACTIVITY	326	-0.293239	-1.39947	0.00164119	0.0109277	0.00782805	3457	tags=30%, list=19%, signal=25%	CEBPG/ZNF585B/SMARCD3/TFAP4/ZNF292/ZNF780B/TBX5/ZBTB16/E2F5/HINFP/E2F1/SOX9/ZNF48/HOXC4/HOXD4/TCF4/TFDP2/MEIS3/NRL/ZNF445/ZNF107/ETV2/ZNF229/NFIB/SATB2/SMARCD1/ZNF639/ZNF585A/ZNF227/HSF2/CREB3L1/TCF3/NR6A1/HOXD8/HOXA10/HNF4G/SALL2/FOXF2/E2F2/ZNF850/HOXD10/HOXC13/RFX4/ZNF91/ETV4/MYBL1/ZNF814/SOX2/POU4F1/DMRT2/GLI2/NFIA/NKX2-2/SOX12/ZNF606/HOXC10/ZNF493/NEUROD1/SOX21/ZNF43/HOXB2/SOX1/DDIT3/ZNF521/H…
GOBP_NOTCH_SIGNALING_PATHWAY	GOBP_NOTCH_SIGNALING_PATHWAY	160	-0.356192	-1.55797	0.00164532	0.0109434	0.00783927	2732	tags=27%, list=15%, signal=23%	HEY2/ZNF423/ETV2/KAT2B/METTL3/DTX1/HES1/NOTCH1/SREBF2/MIB1/HEY1/MIR126/DTX4/NRARP/BMP2/DNER/DLGAP5/EPN2/BMP7/ENHO/YJEFN3/PBX1/TMEM100/FAT4/CNTN1/EGFR/LFNG/NFKBIA/SUSD5/DLX1/RIPPLY2/TIMP4/GAS2/KCNA5/DLX2/DLL3/DTX3/ROBO2/ASCL1/KIT/HES5/DLL1/DLK1
GOBP_NEGATIVE_REGULATION_OF_T_HELPER_CELL_DIFFERENTIATION	GOBP_NEGATIVE_REGULATION_OF_T_HELPER_CELL_DIFFERENTIATION	14	0.787397	1.86894	0.00165285	0.0109817	0.00786669	2319	tags=57%, list=13%, signal=50%	JAK3/ZC3H12A/IL4R/TNFSF4/ZBTB7B/ANXA1/LOXL3/BCL6
GOBP_RNA_SPLICING	GOBP_RNA_SPLICING	436	-0.277798	-1.37334	0.00168062	0.0111501	0.00798733	8780	tags=68%, list=48%, signal=36%	RBM41/RTCB/SF3A3/PPIL3/USP4/GEMIN5/CSTF2T/RBMXL1/SAP18/MFAP1/RBM3/RBM38/SF3B6/MAGOHB/ZCCHC8/NUDT21/CPSF2/PAPOLA/AAR2/WBP11/SRSF1/DDX1/SRSF10/GPKOW/NCBP2/SF3A1/SF1/BCAS2/NCBP1/CWC22/CWF19L2/GEMIN6/POLR2H/PTBP1/SRPK1/SRSF2/WDR33/CD2BP2/DYRK1A/PRPF38B/PPIG/FASTK/SF3B5/MTREX/DCPS/TXNL4A/SYMPK/HSPA8/ZNF638/SRRM2/HNRNPD/RBM12B/SART1/RNU6-1/U2SURP/SPEN/HNRNPA2B1/SNRPF/CRNKL1/CCAR1/PRPF19/CDC40/POLR2E/HN…
GOBP_COLLAGEN_BIOSYNTHETIC_PROCESS	GOBP_COLLAGEN_BIOSYNTHETIC_PROCESS	37	0.620846	1.81231	0.0016818	0.0111501	0.00798733	2378	tags=51%, list=13%, signal=45%	COL1A1/IL6/COL5A1/CIITA/RUNX1/PPARG/EMILIN1/ERRFI1/TGFB1/RCN3/ENG/ITGA2/ARRB2/SERPINH1/TRAM2/PDGFRB/CCN2/P3H3/VIM
GOBP_RESPONSE_TO_KETONE	GOBP_RESPONSE_TO_KETONE	151	0.437143	1.59592	0.00168465	0.0111511	0.0079881	2445	tags=28%, list=13%, signal=25%	THBS1/GJB2/ICAM1/SCNN1B/SPP1/FOSL1/PTGER4/TLR2/CYBB/TNFSF4/PTAFR/PPARG/ASS1/DUSP1/FBXO32/ERRFI1/TGFB1/NKX3-1/CDKN1A/CAV1/CA9/NEFL/TNC/CLDN1/FOSB/PLN/MAP4K1/TBXA2R/SERPINF1/CCL19/NQO1/GBA/AHR/TSPO/PCK2/IGFBP7/SRD5A1/CFLAR/SREBF1/MSN/GLB1/NR1H3/SGK1
GOBP_REGULATION_OF_MEMBRANE_INVAGINATION	GOBP_REGULATION_OF_MEMBRANE_INVAGINATION	14	0.785786	1.86511	0.00168557	0.0111511	0.0079881	1902	tags=57%, list=10%, signal=51%	C3/NCKAP1L/CD300A/PPARG/CD36/TREM2/ITGA2/ABCA7
GOBP_EPIDERMAL_CELL_DIFFERENTIATION	GOBP_EPIDERMAL_CELL_DIFFERENTIATION	122	0.476021	1.69857	0.0017044	0.0112636	0.00806869	1869	tags=25%, list=10%, signal=22%	PI3/LCE1C/VDR/KRT17/SFN/KRT75/KRT18/CSTA/ST14/CTSL/RUNX1/AQP3/PPL/FOSL2/ALOX15B/ERRFI1/MYO7A/FURIN/CNFN/CTSK/ZFP36/TMEM132E/SFRP4/CD109/UGCG/ANXA1/ADAM9/PLAAT4/SLC4A7/MAFF
GOBP_NEGATIVE_REGULATION_OF_ION_TRANSPORT	GOBP_NEGATIVE_REGULATION_OF_ION_TRANSPORT	238	0.399766	1.52686	0.0017098	0.0112872	0.00808558	2516	tags=24%, list=14%, signal=21%	SHH/THBS1/LILRB2/CARTPT/ICAM1/PLA2R1/HAMP/IL1B/LILRB1/STC1/RGS2/CD33/RHBDF2/FFAR4/CD74/RGS4/MMP9/CD36/ITGB3/APOC2/UCP2/TNF/KCNE3/APOD/CAV1/APOC1/TWIST1/ENPP1/RRAD/PRKCB/PTK2B/GEM/PLN/SFRP4/SVIP/SNCA/ANXA1/CLIC2/NFKB1/EGF/KCNE4/TCAF2/SP100/MDFIC/ADORA1/WNK4/SLC43A2/PIM3/VSNL1/SREBF1/FABP5/TXN/DMTN/IRS1/NR1H3/CHGA/BIN1
GOBP_REGULATION_OF_LIPOPOLYSACCHARIDE_MEDIATED_SIGNALING_PATHWAY	GOBP_REGULATION_OF_LIPOPOLYSACCHARIDE_MEDIATED_SIGNALING_PATHWAY	22	0.706816	1.84398	0.00172136	0.0113514	0.00813158	2023	tags=50%, list=11%, signal=45%	LTF/TNFAIP3/LY96/SCIMP/CD180/CD55/CD36/LY86/LILRA2/TRIB1/CARD16
GOBP_POSITIVE_REGULATION_OF_LIPID_BIOSYNTHETIC_PROCESS	GOBP_POSITIVE_REGULATION_OF_LIPID_BIOSYNTHETIC_PROCESS	62	0.546423	1.75421	0.00173347	0.0114191	0.00818006	2500	tags=32%, list=14%, signal=28%	PTGS2/IL1B/RDH10/CCN1/CD74/RAB38/APOC2/TNF/PRKCD/MLXIPL/CREBL2/ABCG1/TNFRSF1A/ANXA1/ADM/SREBF1/ABCD1/NR1H3/SLC45A3/CCDC3
GOBP_IMMUNOLOGICAL_SYNAPSE_FORMATION	GOBP_IMMUNOLOGICAL_SYNAPSE_FORMATION	10	0.84029	1.84723	0.0017361	0.0114243	0.00818376	2279	tags=70%, list=12%, signal=61%	PRF1/DOCK2/HAVCR2/DOCK8/LGALS3/CCL19/MSN
GOCC_LIPID_DROPLET	GOCC_LIPID_DROPLET	76	0.528165	1.7622	0.00174059	0.0114416	0.00819615	2930	tags=32%, list=16%, signal=27%	FABP4/RDH10/G0S2/PLIN2/CES1/ANXA2/HSD3B7/SYNGR2/CAV1/GIMAP7/GIMAP2/PITPNM1/ACSL4/LPCAT2/AIFM2/HILPDA/CLDN11/CKAP4/BSCL2/STARD13/LMLN/DHRS3/IRAK1/HSD17B11
GOBP_REGULATION_OF_TUMOR_NECROSIS_FACTOR_MEDIATED_SIGNALING_PATHWAY	GOBP_REGULATION_OF_TUMOR_NECROSIS_FACTOR_MEDIATED_SIGNALING_PATHWAY	55	0.578837	1.82834	0.00174902	0.0114848	0.00822711	2801	tags=42%, list=15%, signal=36%	BIRC3/TNFAIP3/LAPTM5/SYK/PYCARD/TNF/CASP4/GAS6/SPHK1/HSPA1A/TRAF1/CASP1/TNFRSF1A/TRADD/PTPN2/CASP8/HSPA1B/CARD16/H2BC11/CYLD/CCDC3/NOL3/RFFL
GOBP_POSITIVE_REGULATION_OF_SMOOTH_MUSCLE_CELL_PROLIFERATION	GOBP_POSITIVE_REGULATION_OF_SMOOTH_MUSCLE_CELL_PROLIFERATION	74	0.539309	1.79736	0.00175183	0.011491	0.00823158	2814	tags=38%, list=15%, signal=32%	IL6/THBS1/IL10/HMOX1/MIR221/TGM2/ADAMTS1/AIF1/P2RY6/PTAFR/CCL5/MMP9/IL6R/TGFBR2/TNF/IL18/HBEGF/ITGA2/LDLRAP1/PDGFRB/CCN4/FOXP1/MYD88/JUN/PAK1/NR4A3/PDGFB/IRAK1
GOBP_POSITIVE_REGULATION_OF_CYTOKINE_PRODUCTION_INVOLVED_IN_INFLAMMATORY_RESPONSE	GOBP_POSITIVE_REGULATION_OF_CYTOKINE_PRODUCTION_INVOLVED_IN_INFLAMMATORY_RESPONSE	16	0.751342	1.8162	0.00175573	0.0114922	0.00823241	906	tags=44%, list=5%, signal=42%	IL6/NOD2/GBP5/CLEC7A/TLR6/GPSM3/TNF
GOMF_SUGAR_TRANSMEMBRANE_TRANSPORTER_ACTIVITY	GOMF_SUGAR_TRANSMEMBRANE_TRANSPORTER_ACTIVITY	16	0.751228	1.81592	0.00175573	0.0114922	0.00823241	2549	tags=50%, list=14%, signal=43%	PPBP/SLC2A5/SLC2A3/SLC2A9/SLC5A11/SLC5A3/SLC45A3/SLC50A1
GOBP_POSITIVE_REGULATION_OF_ENDOCYTOSIS	GOBP_POSITIVE_REGULATION_OF_ENDOCYTOSIS	85	0.498425	1.68871	0.00176535	0.011543	0.00826878	2074	tags=28%, list=11%, signal=25%	SERPINE1/CD14/DAB2/C3/NCKAP1L/SYK/PPARG/PLCG2/CD36/ANXA2/TREM2/ITGA2/ARRB2/SFRP4/LDLRAP1/SNCA/CCL19/HFE/AXL/EGF/ABCA7/TF/CALY/ARRB1
GOBP_RESPIRATORY_SYSTEM_DEVELOPMENT	GOBP_RESPIRATORY_SYSTEM_DEVELOPMENT	151	0.435561	1.59014	0.00180083	0.0117625	0.00842607	2225	tags=24%, list=12%, signal=21%	MME/MMP12/SHH/CHI3L1/LIF/ADAMTS2/LOX/HSD11B1/RDH10/MSC/ITGA3/STRA6/ASS1/RSPO2/TGFBR2/TNF/ERRFI1/CRISPLD2/RCN3/MAN2A1/CEBPA/PDPN/FSTL3/MMP14/TNC/CELSR1/LIPA/DNAAF1/CTSH/PDGFRB/PLOD3/RBP4/CCN2/LOXL3/SREBF1/WNT7B
GOBP_MACROPHAGE_CYTOKINE_PRODUCTION	GOBP_MACROPHAGE_CYTOKINE_PRODUCTION	15	0.756993	1.81188	0.00181006	0.0117978	0.00845136	2242	tags=60%, list=12%, signal=53%	LILRB1/LAPTM5/CD74/CD36/TGFB1/IRAK3/SEMA7A/HLA-G/TLR4
GOBP_NEGATIVE_REGULATION_OF_VIRAL_ENTRY_INTO_HOST_CELL	GOBP_NEGATIVE_REGULATION_OF_VIRAL_ENTRY_INTO_HOST_CELL	15	0.756268	1.81015	0.00181006	0.0117978	0.00845136	2826	tags=53%, list=15%, signal=45%	PTX3/CIITA/IFITM2/GSN/FCN3/IFITM3/IFITM1/LY6E
GOBP_TONGUE_DEVELOPMENT	GOBP_TONGUE_DEVELOPMENT	16	-0.709899	-1.91762	0.00181937	0.0118359	0.00847859	2525	tags=69%, list=14%, signal=59%	KCNE2/GLI3/HDAC2/CYP26B1/HOXC13/EGFR/SIX4/HAND2/KIT/SIX1/TBX1
GOMF_MHC_PROTEIN_COMPLEX_BINDING	GOMF_MHC_PROTEIN_COMPLEX_BINDING	22	0.705161	1.83966	0.00181972	0.0118359	0.00847859	2098	tags=55%, list=11%, signal=48%	LILRB2/LILRB1/CD4/HLA-DOA/CD74/HLA-DMA/HLA-DRB1/HLA-DRA/HLA-DMB/ANXA11/PKM/CD8A
GOBP_POSITIVE_REGULATION_OF_PHAGOCYTOSIS_ENGULFMENT	GOBP_POSITIVE_REGULATION_OF_PHAGOCYTOSIS_ENGULFMENT	12	0.810661	1.85662	0.00182261	0.0118422	0.00848311	1902	tags=58%, list=10%, signal=52%	C3/NCKAP1L/PPARG/CD36/TREM2/ITGA2/ABCA7
GOBP_POSITIVE_REGULATION_OF_GLIOGENESIS	GOBP_POSITIVE_REGULATION_OF_GLIOGENESIS	55	0.575831	1.81885	0.00183165	0.0118884	0.00851623	1022	tags=25%, list=6%, signal=24%	IL6/SHH/LIF/IL1B/CLCF1/TNFRSF1B/SPINT1/MIR221/TLR2/PPARG/TNF/EGR2/LYN/TGFB1
GOBP_RESPONSE_TO_TRANSFORMING_GROWTH_FACTOR_BETA	GOBP_RESPONSE_TO_TRANSFORMING_GROWTH_FACTOR_BETA	215	0.408317	1.54789	0.00184045	0.011933	0.0085482	2547	tags=24%, list=14%, signal=21%	COL1A1/THBS1/COL1A2/COL3A1/CILP/MXRA5/LTBP2/LOX/DAB2/ITGA3/ASPN/EMILIN1/TGFBR2/NRROS/TGFB1/FURIN/CAV1/ITGB5/ENG/VASN/SPRED3/HSPA1A/LPXN/FOLR1/FBN1/LRRC32/RUNX3/POSTN/F11R/CLDN1/ARRB2/CD109/HTRA3/ADAM9/PMEPA1/PML/CX3CR1/CDKN2B/LIMS1/TGFBR1/CITED1/HSPA5/COL4A2/CFLAR/PXN/GDF15/LTBP3/JUN/LTBP1/LATS2/LEFTY2/FNDC4
GOMF_DNA_DEPENDENT_ATPASE_ACTIVITY	GOMF_DNA_DEPENDENT_ATPASE_ACTIVITY	47	-0.520591	-1.78562	0.00185148	0.011992	0.00859041	5646	tags=55%, list=31%, signal=38%	DHX36/SMARCA5/SMARCAD1/MSH2/BPTF/CHD8/ERCC6L/HLTF/RFC4/RBBP4/CHD6/RFC5/DDX11/MSH5/DSCC1/RAD54B/TOP2B/RAD54L/SMARCA4/XRCC2/RAD51/BLM/RFC3/CHTF18/XRCC3/TOP2A
GOBP_AMINO_SUGAR_METABOLIC_PROCESS	GOBP_AMINO_SUGAR_METABOLIC_PROCESS	37	0.616605	1.79993	0.00185729	0.012017	0.00860833	3352	tags=46%, list=18%, signal=38%	CHI3L1/CHI3L2/CHIT1/GFPT2/ST3GAL1/NPL/CHST2/RENBP/MGAT1/ST6GAL1/UAP1/CHST1/CTBS/CHST6/AMDHD2/NAGK/CHST3
GOBP_RECEPTOR_INTERNALIZATION	GOBP_RECEPTOR_INTERNALIZATION	94	0.502283	1.73066	0.00190056	0.0122841	0.00879966	2074	tags=26%, list=11%, signal=23%	DKK1/CXCL8/CXCR2/LILRB1/ITGB2/FCER1G/SYK/LILRB4/PLCG2/CD36/ITGB3/RIN3/CAV1/RAMP3/ITGB1/ARRB2/SFRP4/LDLRAP1/SNCA/ADM/EGF/CACNG3/CALY/ARRB1
GOCC_BASEMENT_MEMBRANE	GOCC_BASEMENT_MEMBRANE	72	0.51416	1.70745	0.00190303	0.0122872	0.00880191	2258	tags=43%, list=12%, signal=38%	TIMP1/COL8A1/COL15A1/COL5A1/TGFBI/LOXL1/ADAMTS1/COL7A1/FN1/COL8A2/LAMB1/LOXL2/ANXA2/SMOC2/COL18A1/ANXA2P2/FBN1/ITGB4/HSPG2/ANG/LAMB3/TNC/SERPINF1/COL4A1/NTNG1/VWA1/P3H2/EFEMP2/LAMC1/COL4A2/LAMA4
GOBP_NEGATIVE_REGULATION_OF_ERBB_SIGNALING_PATHWAY	GOBP_NEGATIVE_REGULATION_OF_ERBB_SIGNALING_PATHWAY	47	0.581908	1.75985	0.00190571	0.0122916	0.00880509	2761	tags=36%, list=15%, signal=31%	AREG/LGMN/MVP/ERRFI1/GPRC5A/HBEGF/BTC/PTPN2/TGFA/EGF/PTPRJ/ZFYVE28/GRB2/PTPN18/ITGA1/DUSP3/PTPN12
GOMF_TRANSFORMING_GROWTH_FACTOR_BETA_BINDING	GOMF_TRANSFORMING_GROWTH_FACTOR_BETA_BINDING	22	0.7033	1.83481	0.00191808	0.0123585	0.00885301	2939	tags=59%, list=16%, signal=50%	THBS1/CD36/TGFBR2/NRROS/ENG/VASN/LRRC32/CD109/TGFBR1/LTBP3/LTBP1/ITGAV/ACVRL1
GOMF_CYSTEINE_TYPE_ENDOPEPTIDASE_INHIBITOR_ACTIVITY	GOMF_CYSTEINE_TYPE_ENDOPEPTIDASE_INHIBITOR_ACTIVITY	30	0.666018	1.87274	0.00193255	0.0124388	0.00891051	2718	tags=53%, list=15%, signal=46%	TNFSF14/LTF/BIRC3/CSTA/CST7/TNFAIP8/CD27/GAS6/RPS6KA1/SERPINB9/SNCA/CAST/CARD16/CSTB/SPOCK1/NOL3
GOBP_POSITIVE_REGULATION_OF_CELL_ADHESION_MEDIATED_BY_INTEGRIN	GOBP_POSITIVE_REGULATION_OF_CELL_ADHESION_MEDIATED_BY_INTEGRIN	19	0.726596	1.83256	0.00194578	0.0124979	0.00895284	678	tags=42%, list=4%, signal=41%	SFRP2/LIF/CXCL13/NCKAP1L/SYK/CCL5/CD3E/PTPN6
GOBP_POSITIVE_REGULATION_OF_LEUKOCYTE_DEGRANULATION	GOBP_POSITIVE_REGULATION_OF_LEUKOCYTE_DEGRANULATION	19	0.726604	1.83258	0.00194578	0.0124979	0.00895284	1581	tags=42%, list=9%, signal=39%	ITGAM/ITGB2/IL4R/SYK/PTAFR/VAMP8/FGR/HLA-F
GOBP_MITOCHONDRIAL_TRANSLATIONAL_TERMINATION	GOBP_MITOCHONDRIAL_TRANSLATIONAL_TERMINATION	89	-0.414923	-1.63323	0.0019503	0.0125139	0.00896433	9540	tags=80%, list=52%, signal=38%	MRPL33/MRPL57/MRPS16/MRPL51/MRPL28/MRPS24/MRPS21/MRPS30/MRPL23/MRPL55/MRPL10/MRPL35/MRPS25/MRPL9/MRPL13/MRPL18/MRPS10/MRPL1/MRPS34/MRPL22/MRPL47/AURKAIP1/MRPS18B/MRPL24/MRPS33/MRPL34/MRPS35/MRPL19/MRPL44/MRPL27/MRPL2/MRPS15/MRPL50/GFM2/MRPS22/MRPS36/MRPL15/MRPL49/MRPL46/MRPL39/MRPS9/MRPS5/MRPL40/MRPL11/MTRF1/MRPS14/MRPS27/MRPS11/MRPL45/MRPL30/MRPL43/MRPL4/MRPS12/MRPS31/PTCD3/MRPL12/MRPL21/MRPL48/…
GOBP_ACTIVATION_OF_MAPK_ACTIVITY	GOBP_ACTIVATION_OF_MAPK_ACTIVITY	128	0.465694	1.66715	0.00195398	0.0125245	0.00897191	3316	tags=34%, list=18%, signal=28%	THBS1/IGFBP6/C5AR1/FPR1/NOD2/IL1B/PTPRC/SYK/CD74/SHC1/TNF/MLKL/PDE6G/PROK1/IRAK2/SAA1/MAP4K1/TAB3/CCL19/TGFA/MAP3K6/EGF/FRS2/TF/MAP2K3/MDFIC/ARRB1/NOD1/DUSP5/TLR4/GDF15/GNG3/CXCR4/MAPKAPK2/TP73/ITGA1/HGF/IRAK1/FGF1/PTPN1/MAPKAPK3/MAP3K11/MAP3K20/DBNL
GOBP_REGULATION_OF_CELL_CELL_ADHESION_MEDIATED_BY_INTEGRIN	GOBP_REGULATION_OF_CELL_CELL_ADHESION_MEDIATED_BY_INTEGRIN	10	0.837879	1.84194	0.00197675	0.0126573	0.00906705	2374	tags=80%, list=13%, signal=70%	CXCL13/DPP4/FERMT3/CCL5/CD3E/PODXL/PIEZO1/SWAP70
GOBP_REGULATION_OF_CALCIUM_ION_IMPORT	GOBP_REGULATION_OF_CALCIUM_ION_IMPORT	25	0.692919	1.85683	0.00199596	0.0127655	0.00914453	1911	tags=44%, list=10%, signal=39%	CCL2/STC1/CXCL12/CCL3/TRPV2/LGALS3/RAMP3/PLN/EGF/PDGFRB/PLPP4
GOBP_EAR_MORPHOGENESIS	GOBP_EAR_MORPHOGENESIS	82	-0.447429	-1.74916	0.00199777	0.0127655	0.00914453	3141	tags=38%, list=17%, signal=31%	FZD3/SOX9/ZIC1/TSHZ1/TCAP/MYO6/POU3F4/COL11A1/NOG/SOBP/EDN1/HOXA2/EYA1/GLI2/CHD7/GRHL3/FOXG1/GBX2/SIX4/OTX1/ATP6V1B1/CEP290/NKX3-2/TFAP2A/SIX1/TBX1/USH1C/DLX5/DLX6/SIX2/COL2A1
GOBP_EMBRYONIC_SKELETAL_JOINT_DEVELOPMENT	GOBP_EMBRYONIC_SKELETAL_JOINT_DEVELOPMENT	12	-0.739633	-1.83776	0.00200233	0.0127814	0.00915591	917	tags=42%, list=5%, signal=40%	NOG/BMP7/SHOX2/HOXA11/COL2A1
GOBP_ICOSANOID_METABOLIC_PROCESS	GOBP_ICOSANOID_METABOLIC_PROCESS	71	0.535637	1.77508	0.00201376	0.0128411	0.00919872	2503	tags=38%, list=14%, signal=33%	PTGS2/CYP1B1/PTGES/ALOX5/IL1B/ALOX5AP/TLR2/SYK/CD74/TBXAS1/DPEP2/ALOX15B/CYP2S1/HPGDS/TNFRSF1A/ANXA1/PLA2G5/GPX1/PTGS1/PTGDS/CYP4F11/FABP5/GGT5/ABCC1/MGST2/PTGR1/MAPKAPK2
GOBP_POSITIVE_REGULATION_OF_MACROPHAGE_DIFFERENTIATION	GOBP_POSITIVE_REGULATION_OF_MACROPHAGE_DIFFERENTIATION	12	0.807669	1.84977	0.00202326	0.0128884	0.00923255	1730	tags=58%, list=9%, signal=53%	LIF/HCLS1/ROR2/CSF1/TGFB1/CASP8/TRIB1
GOBP_RECOMBINATIONAL_REPAIR	GOBP_RECOMBINATIONAL_REPAIR	121	-0.383609	-1.61249	0.00204397	0.0129904	0.00930568	6447	tags=55%, list=35%, signal=36%	RPA1/RIF1/KLHL15/NBN/GINS4/RPA2/WRN/WDR48/RNF138/REC8/SETD2/NSMCE2/PARP1/RMI1/MRE11/SMCHD1/SIRT6/MCM3/MAGEF1/FUS/XRCC1/WRAP53/SMC6/MMS22L/NABP2/RAD21/BRCA1/RAD52/LIG3/UBE2N/SFPQ/MCM2/CDC7/SHLD3/ARID2/EXD2/FAN1/GEN1/MCM4/TONSL/TIMELESS/CHEK1/HROB/MAD2L2/RECQL4/FANCM/KDM1A/MCM8/H2AX/SHLD1/RADX/KDM4D/PARPBP/RAD54B/MCM7/UBQLN4/RAD54L/RAD51AP1/GINS2/REV3L/XRCC2/RAD51/BLM/AUNIP/XRCC3/CDC45
GOBP_POSITIVE_REGULATION_OF_INTERLEUKIN_17_PRODUCTION	GOBP_POSITIVE_REGULATION_OF_INTERLEUKIN_17_PRODUCTION	10	0.836913	1.83981	0.0020455	0.0129904	0.00930568	2304	tags=80%, list=13%, signal=70%	IL6/OSM/NOD2/IL18/TGFB1/SPHK1/IL23A/MYD88
GOBP_GERMINAL_CENTER_FORMATION	GOBP_GERMINAL_CENTER_FORMATION	14	0.780791	1.85326	0.00204559	0.0129904	0.00930568	1404	tags=50%, list=8%, signal=46%	CXCL13/BCL3/TNFAIP3/KLHL6/NFKB2/UNC13D/TNFSF13B
GOBP_MEIOTIC_CHROMOSOME_SEGREGATION	GOBP_MEIOTIC_CHROMOSOME_SEGREGATION	55	-0.491145	-1.74565	0.00205111	0.0130121	0.0093212	3409	tags=44%, list=19%, signal=36%	NDC1/NCAPH2/PTTG1/MAEL/SMC2/CENPX/FANCM/TRIP13/PLK1/CORT/SGO2/TOP2B/BRIP1/FANCD2/BUB1B/EME1/BUB1/NUF2/ESPL1/TTK/TOP2A/SYCE2/SGO1/CCNB1IP1
GOBP_BLOOD_VESSEL_ENDOTHELIAL_CELL_MIGRATION	GOBP_BLOOD_VESSEL_ENDOTHELIAL_CELL_MIGRATION	111	0.471875	1.66931	0.00205675	0.0130345	0.00933727	3755	tags=42%, list=20%, signal=34%	THBS1/PTGS2/HMOX1/MIR221/SRPX2/VEGFC/CD40/NRP1/PPARG/TNF/TGFB1/EGR3/MYH9/PTK2B/HSPB1/EMP2/TBXA2R/STAT5A/ANXA1/P2RX4/SH3BP1/ATP2B4/PLK2/MAP2K3/GPX1/EPHA2/STARD13/EFNA1/HDAC7/PDGFB/NOS3/DLL4/MAP3K3/ACVRL1/ANGPT2/CIB1/TMSB4X/SRF/FGFR1/EFNB2/KLF4/MMRN2/MEF2C/NFE2L2/ANGPT1/SLIT2/APOE
GOBP_BONE_DEVELOPMENT	GOBP_BONE_DEVELOPMENT	162	0.429268	1.58639	0.00206899	0.0130968	0.00938189	1786	tags=20%, list=10%, signal=18%	EPYC/MMP13/SFRP2/COL1A1/LTF/LILRB1/STC1/LOX/PTGER4/PTPRC/TRPV4/PTPN6/TYROBP/SNX10/TGFBR2/ANXA2/BGN/COL13A1/SH2B3/ENG/LRRK1/TWIST1/TMEM119/FBN1/SULF1/MMP14/HAS2/SFRP4/SERPINH1/GPR68/CHSY1/PLS3
GOCC_ACTIN_FILAMENT	GOCC_ACTIN_FILAMENT	98	0.479767	1.66372	0.00207082	0.0130968	0.00938189	3168	tags=42%, list=17%, signal=35%	HCK/RAC2/LCP1/AIF1/PSTPIP1/WAS/HCLS1/EHBP1L1/PSTPIP2/CORO1A/RCSD1/TPM2/PDLIM1/GJB6/WIPF1/ANXA1/PDLIM4/PDLIM7/IQGAP1/MYO1C/PLS3/ACTN1/MYO1B/CD2AP/TWF2/GAS7/FLNA/TPM4/DMTN/TPM3/ACTA1/COTL1/PAK1/ACTB/LDB3/EHBP1/PALLD/PKD2/TPM1/ACTC1/GDPD2
GOMF_L_ASCORBIC_ACID_BINDING	GOMF_L_ASCORBIC_ACID_BINDING	17	0.735323	1.81174	0.00208202	0.0131542	0.00942297	2690	tags=53%, list=15%, signal=45%	P4HA2/PLOD2/PLOD3/P3H2/PLOD1/P3H3/P3H1/P4HA1/PAM
GOBP_AMINOGLYCAN_CATABOLIC_PROCESS	GOBP_AMINOGLYCAN_CATABOLIC_PROCESS	57	0.553396	1.76198	0.0021008	0.0132577	0.00949713	2595	tags=49%, list=14%, signal=42%	LYVE1/LUM/CHI3L1/CHI3L2/CHIT1/SDC1/FUCA1/HPSE/CEMIP/CD44/DCN/BGN/TGFB1/OMD/SDC4/HEXB/HSPG2/GPC5/CEMIP2/HEXA/SLC9A1/GLB1/HGSNAT/CTBS/GPC4/SDC2/GUSB/IDS
GOBP_NEGATIVE_REGULATION_OF_OSTEOCLAST_DIFFERENTIATION	GOBP_NEGATIVE_REGULATION_OF_OSTEOCLAST_DIFFERENTIATION	24	0.679657	1.81032	0.00210269	0.0132577	0.00949713	1530	tags=42%, list=8%, signal=38%	LTF/CARTPT/LILRB3/MAFB/LILRB1/LILRB4/CCL3/FBN1/FSTL3/UBASH3B
GOMF_HEXOSE_TRANSMEMBRANE_TRANSPORTER_ACTIVITY	GOMF_HEXOSE_TRANSMEMBRANE_TRANSPORTER_ACTIVITY	13	0.78636	1.83402	0.00210828	0.0132793	0.00951264	1921	tags=46%, list=10%, signal=41%	PPBP/SLC2A5/SLC2A3/SLC2A9/SLC5A11/SLC5A3
GOBP_RESPONSE_TO_LIPOTEICHOIC_ACID	GOBP_RESPONSE_TO_LIPOTEICHOIC_ACID	10	0.836191	1.83822	0.00211426	0.0132899	0.00952021	2242	tags=60%, list=12%, signal=53%	CD14/LBP/TLR2/CD36/TREM2/TLR4
GOBP_T_CELL_TOLERANCE_INDUCTION	GOBP_T_CELL_TOLERANCE_INDUCTION	10	0.835981	1.83776	0.00211426	0.0132899	0.00952021	2186	tags=80%, list=12%, signal=71%	IL2RA/LILRB2/CD3E/LILRB4/TGFBR2/IDO1/HLA-G/HLA-B
GOBP_REGULATION_OF_DENDRITIC_CELL_DIFFERENTIATION	GOBP_REGULATION_OF_DENDRITIC_CELL_DIFFERENTIATION	12	0.806313	1.84666	0.00212358	0.013335	0.00955248	2186	tags=75%, list=12%, signal=66%	LILRB2/FCGR2B/LILRB1/CEBPB/LGALS9/TMEM176B/TMEM176A/HLA-G/HLA-B
GOMF_TUMOR_NECROSIS_FACTOR_ACTIVATED_RECEPTOR_ACTIVITY	GOMF_TUMOR_NECROSIS_FACTOR_ACTIVATED_RECEPTOR_ACTIVITY	10	0.83586	1.8375	0.00214863	0.0134786	0.00965536	2368	tags=90%, list=13%, signal=78%	TNFRSF18/TNFRSF11A/TNFRSF1B/FAS/TNFRSF14/TNFRSF1A/EDA2R/TNFRSF25/TNFRSF4
GOBP_GASTRULATION	GOBP_GASTRULATION	142	0.460852	1.66894	0.00216028	0.0135379	0.00969783	1609	tags=23%, list=9%, signal=21%	DKK1/SFRP2/IL1RN/IL10/COL8A1/COL5A1/ITGB2/MIR221/COL6A1/INHBA/ITGA3/COL7A1/FN1/ITGA5/MMP9/LAMB1/DUSP1/ITGB3/TGFBR2/ITGB5/CRB2/COL5A2/DUSP2/ITGA4/ITGB4/COL12A1/FZD7/MMP14/LAMB3/MYADM/ITGA2/ITGB1/SNAI1
GOBP_POSITIVE_REGULATION_OF_FATTY_ACID_METABOLIC_PROCESS	GOBP_POSITIVE_REGULATION_OF_FATTY_ACID_METABOLIC_PROCESS	27	0.666954	1.83938	0.00217966	0.0136317	0.00976505	2925	tags=52%, list=16%, signal=44%	PTGS2/IL1B/CD74/PPARG/APOC2/TWIST1/MLXIPL/ANXA1/ABCD1/IRS1/NR1H3/SLC45A3/NR4A3/PPARD
GOBP_REGULATION_OF_SUPEROXIDE_METABOLIC_PROCESS	GOBP_REGULATION_OF_SUPEROXIDE_METABOLIC_PROCESS	27	0.667696	1.84143	0.00217966	0.0136317	0.00976505	1240	tags=41%, list=7%, signal=38%	FPR2/ITGAM/ITGB2/CLEC7A/SYK/TYROBP/CD36/PRKCD/TGFB1/FBLN5/BST1
GOBP_NEGATIVE_REGULATION_OF_VASCULAR_ASSOCIATED_SMOOTH_MUSCLE_CELL_PROLIFERATION	GOBP_NEGATIVE_REGULATION_OF_VASCULAR_ASSOCIATED_SMOOTH_MUSCLE_CELL_PROLIFERATION	18	0.738623	1.85061	0.00218426	0.0136467	0.00977578	1088	tags=33%, list=6%, signal=31%	IL10/HMOX1/SOD2/CNN1/PPARG/CDKN1A
GOBP_SUCKLING_BEHAVIOR	GOBP_SUCKLING_BEHAVIOR	11	-0.786149	-1.88685	0.00219366	0.0136916	0.00980792	1554	tags=36%, list=8%, signal=33%	POU4F1/DACH1/CNTFR/HAND2
GOBP_ATTACHMENT_OF_SPINDLE_MICROTUBULES_TO_KINETOCHORE	GOBP_ATTACHMENT_OF_SPINDLE_MICROTUBULES_TO_KINETOCHORE	34	-0.577133	-1.86162	0.00219797	0.0137046	0.00981727	2791	tags=44%, list=15%, signal=37%	NDC80/ECT2/CDT1/KNSTRN/CENPE/SIRT2/SPAG5/KIF2C/CCNB1/AURKB/RACGAP1/NUF2/NEK2/KNL1/SGO1
GOBP_POSITIVE_REGULATION_OF_SIGNALING_RECEPTOR_ACTIVITY	GOBP_POSITIVE_REGULATION_OF_SIGNALING_RECEPTOR_ACTIVITY	37	0.613588	1.79112	0.00220827	0.0137549	0.00985332	2108	tags=41%, list=11%, signal=36%	AREG/CCL2/CCR2/IL10/NCF1/NRP1/ADRB2/HBEGF/BTC/ITGB1/TGFA/HFE/EGF/CACNG3/ADORA1
GOBP_ANGIOGENESIS_INVOLVED_IN_WOUND_HEALING	GOBP_ANGIOGENESIS_INVOLVED_IN_WOUND_HEALING	24	0.675988	1.80054	0.0022632	0.0140829	0.0100883	1031	tags=33%, list=6%, signal=32%	SERPINE1/ALOX5/B4GALT1/TNFAIP3/HPSE/ITGB3/TNF/SMOC2
GOCC_ATPASE_COMPLEX	GOCC_ATPASE_COMPLEX	95	-0.418455	-1.67626	0.00226607	0.0140865	0.0100909	6723	tags=59%, list=37%, signal=38%	ACTR5/UCHL5/GATAD2A/INO80B/PBRM1/MBD3/ATP1B1/BICRA/DMAP1/ATP10B/PHF10/EP400/ARID1B/ACTR6/POLE3/ZNHIT1/SMARCA5/SMARCE1/ABCB8/ATP8A1/ARID1A/ABCD4/DPF3/BPTF/DPF2/ABCB6/MCRS1/KAT5/HMGXB4/NFRKB/BRD8/CSNK2A1/RSF1/RUVBL2/SMARCD3/ING3/SMARCC2/RFC4/CHD3/RBBP4/ACTL6A/SMARCC1/ATAD5/SMARCD1/HDAC2/GATAD2B/SMARCB1/ACTL6B/SS18L1/ATP10A/SMARCA4/MTA1/ATP1A3/DPF1/CECR2/ATP1A2
GOCC_PODOSOME	GOCC_PODOSOME	27	0.665051	1.83413	0.00227241	0.0141118	0.010109	3511	tags=63%, list=19%, signal=51%	ADAM8/SCIN/LCP1/FERMT3/BIN2/SVIL/LPXN/GSN/VCAM1/PTPN12/VCL/PALLD/SH3PXD2A/SH3PXD2B/DBNL/ACTR2/WDR1
GOBP_LIMBIC_SYSTEM_DEVELOPMENT	GOBP_LIMBIC_SYSTEM_DEVELOPMENT	81	-0.435795	-1.69992	0.00227652	0.0141205	0.0101152	5040	tags=49%, list=27%, signal=36%	BBS4/FEZF2/GSK3B/EMX2/PROX1/MKKS/XRCC1/KDM6B/POU3F2/NCOA1/CDK5/CRKL/GLI3/KIRREL3/NME1/KIF14/CDK5R2/TMEM108/ATAT1/SLC32A1/FEZ1/CDK5R1/MFSD2A/EZH2/DRD2/SMO/NEUROD1/NDNF/RELN/CNTNAP2/EPHA5/PTPRS/DAB1/ATP1A2/DLX1/OTP/DLX2/TBX3/GSX1/BCAN
GOBP_REGULATION_OF_INFLAMMATORY_RESPONSE_TO_ANTIGENIC_STIMULUS	GOBP_REGULATION_OF_INFLAMMATORY_RESPONSE_TO_ANTIGENIC_STIMULUS	19	0.721412	1.81948	0.00227838	0.0141205	0.0101152	2054	tags=47%, list=11%, signal=42%	FCGR2B/IL10/NOD2/C3/HLA-DRB1/TNF/BTK/HLA-E/GPX1
GOBP_REGULATION_OF_NIK_NF_KAPPAB_SIGNALING	GOBP_REGULATION_OF_NIK_NF_KAPPAB_SIGNALING	84	0.51462	1.7344	0.00230332	0.0142607	0.0102157	2814	tags=39%, list=15%, signal=33%	TNFSF14/CD14/NOD2/IL1B/PTPN22/ZC3H12A/BCL3/TLR2/LAPTM5/TLR7/HAVCR2/CD86/TNF/TCIM/NLRP3/CD27/IL18/SPHK1/LGALS9/TREM2/CCL19/TRADD/LIMS1/NOD1/CYLD/IL23A/TLR4/LITAF/ADIPOR1/NOL3/HDAC7/TLR3/IRAK1
GOBP_INNATE_IMMUNE_RESPONSE_IN_MUCOSA	GOBP_INNATE_IMMUNE_RESPONSE_IN_MUCOSA	14	0.778274	1.84729	0.00230742	0.0142718	0.0102236	799	tags=64%, list=4%, signal=62%	LTF/CAMP/RNASE2/NOD2/RNASE3/H2BC7/H2BC6/H2BC4/H2BC8
GOMF_MHC_CLASS_II_PROTEIN_COMPLEX_BINDING	GOMF_MHC_CLASS_II_PROTEIN_COMPLEX_BINDING	16	0.744532	1.79974	0.00232423	0.0143614	0.0102878	2055	tags=56%, list=11%, signal=50%	CD4/HLA-DOA/CD74/HLA-DMA/HLA-DRB1/HLA-DRA/HLA-DMB/ANXA11/PKM
GOBP_REGULATION_OF_PHOSPHOLIPASE_ACTIVITY	GOBP_REGULATION_OF_PHOSPHOLIPASE_ACTIVITY	51	0.581702	1.7964	0.00233876	0.0144368	0.0103417	1886	tags=35%, list=10%, signal=32%	PLA2R1/C5AR1/GNA15/RGS2/P2RY6/PTAFR/RASGRP4/CCL5/CCN1/PLCB2/CD86/S1PR4/APOC2/ANG/SNCA/ANXA1/PLA2G5/PDGFRB
GOBP_REGENERATION	GOBP_REGENERATION	156	0.44107	1.61652	0.00235257	0.0145075	0.0103924	3068	tags=39%, list=17%, signal=33%	IL6/IL10/HMOX1/C5AR1/HAMP/SPP1/MIR221/LCP1/PTPRU/CEBPB/CXCL12/RUNX1/NNMT/PPARG/TGFBR2/UCP2/APOD/GRN/GAS6/CDKN1A/FOLR1/GSN/POSTN/FZD7/NEFL/NINJ1/TNC/CLDN1/ANXA1/HFE/ADM/KLK6/AXL/TSPO/MAP1B/THY1/CPQ/KLF5/GPX1/PKM/GAP43/PRRX1/MAG/CFLAR/FLNA/NINJ2/CERS2/MT-CYB/NR4A3/PTPN12/ADAM15/HGF/RTN4RL1/CHL1/SCARF1/PPARD/PRPS2/ANGPT2/CNTF/WNT10B/IGFBP1
GOBP_T_CELL_EXTRAVASATION	GOBP_T_CELL_EXTRAVASATION	12	0.803962	1.84128	0.00235767	0.0145245	0.0104046	1980	tags=58%, list=11%, signal=52%	CCL2/CCR2/ICAM1/RIPK3/ITGAL/F11R/IL27RA
GOBP_REGULATION_OF_RECEPTOR_SIGNALING_PATHWAY_VIA_STAT	GOBP_REGULATION_OF_RECEPTOR_SIGNALING_PATHWAY_VIA_STAT	67	0.533728	1.74339	0.00237373	0.014597	0.0104565	1937	tags=34%, list=11%, signal=31%	IL6/IL7R/LIF/CYP1B1/IL10/SOCS3/IL24/JAK3/IL10RA/BCL3/MIR221/PTPRC/CD300A/CCL5/IL6R/TNF/CAV1/SH2B3/PTK2B/IL10RB/PTPN2/EGF/SOCS1
GOBP_BONE_MINERALIZATION	GOBP_BONE_MINERALIZATION	94	0.497143	1.71295	0.00237884	0.014597	0.0104565	1517	tags=29%, list=8%, signal=26%	IBSP/COL1A2/LTF/ALOX5/LOX/CCR1/SRGN/ECM1/CCN1/ROR2/ASPN/SGMS2/SNX10/FGR/CCL3/RSPO2/ADRB2/TGFB1/OMD/MGP/TWIST1/ENPP1/TMEM119/ANKH/PTK2B/SBNO2/BMP2K
GOBP_MEMBRANE_RAFT_ORGANIZATION	GOBP_MEMBRANE_RAFT_ORGANIZATION	23	0.701463	1.85743	0.00237917	0.014597	0.0104565	2754	tags=57%, list=15%, signal=48%	PTPRC/DOCK2/CD2/ANXA2/CAV1/GSN/S100A10/RFTN1/MYADM/EMP2/ABCA7/MAL/NPC1
GOMF_MICROTUBULE_MOTOR_ACTIVITY	GOMF_MICROTUBULE_MOTOR_ACTIVITY	51	-0.504216	-1.76367	0.00238316	0.014597	0.0104565	4484	tags=51%, list=24%, signal=39%	SMC3/KIF19/DNHD1/APPBP2/STARD9/KIF20A/KIF1A/KIF3A/DYNC1H1/DYNC1I1/KIF23/KIF1B/KIF14/CENPE/KIF18A/KIF22/KIF4A/KIF21B/KIF2C/KIF11/KIF5A/KIF18B/KIFC1/KIF21A/KIF15/KIF26A
GOBP_POSITIVE_REGULATION_OF_EPITHELIAL_TO_MESENCHYMAL_TRANSITION	GOBP_POSITIVE_REGULATION_OF_EPITHELIAL_TO_MESENCHYMAL_TRANSITION	46	0.578242	1.7542	0.00238445	0.014597	0.0104565	1938	tags=33%, list=11%, signal=29%	COL1A1/IL6/IL1B/DAB2/MIR221/LOXL2/TGFBR2/TGFB1/ENG/CRB2/TWIST1/PDPN/WWTR1/SNAI1/TGFBR1
GOBP_INTERLEUKIN_1_MEDIATED_SIGNALING_PATHWAY	GOBP_INTERLEUKIN_1_MEDIATED_SIGNALING_PATHWAY	96	0.501695	1.73466	0.00238447	0.014597	0.0104565	2304	tags=18%, list=13%, signal=16%	IL6/IL1R1/IL1R2/IL1RN/MAP3K8/NOD2/IL1B/IL1A/IRAK3/IRAK2/TAB3/SQSTM1/NFKB1/EGR1/PSMB10/NOD1/MYD88
GOBP_RAS_PROTEIN_SIGNAL_TRANSDUCTION	GOBP_RAS_PROTEIN_SIGNAL_TRANSDUCTION	301	0.386462	1.50635	0.00238598	0.014597	0.0104565	3947	tags=33%, list=22%, signal=27%	COL1A2/COL3A1/DOK2/RAC2/CYTH4/FBP1/VAV1/AIF1/ITGA3/RHOH/P2RY8/RASGRP4/WAS/ARHGAP4/GPR65/PIK3CG/NRP1/DENND3/CSF1/SHC1/RASAL3/ARHGDIB/RAB42/LYN/PSD4/CDKN1A/ABCA1/RRAS/NGF/CDC42EP5/PDPN/PLD1/RAP2B/RHOG/F11R/ARHGAP29/CELSR1/LPAR6/SQSTM1/RHOD/SH3BP1/ARHGAP24/PLEKHG5/PDGFRB/PLK2/SHTN1/RASAL1/ARRB1/EPS8L2/MET/IQSEC2/STARD8/LIMK1/CYFIP1/BCL6/RREB1/DOK1/ABL2/GRB2/JUN/DLC1/DENND1A/STARD13/RERG/CYTH1/RASGEF…
GOMF_GLUCOSE_BINDING	GOMF_GLUCOSE_BINDING	10	0.833166	1.83157	0.00238928	0.0146027	0.0104606	2121	tags=70%, list=12%, signal=62%	HK3/SLC2A3/HKDC1/PYGL/HK2/HK1/G6PD
GOBP_POSITIVE_REGULATION_OF_B_CELL_DIFFERENTIATION	GOBP_POSITIVE_REGULATION_OF_B_CELL_DIFFERENTIATION	13	0.784393	1.82943	0.00244028	0.014885	0.0106628	2440	tags=69%, list=13%, signal=60%	IL10/NCKAP1L/SYK/CD27/BTK/MMP14/IL7/ATP11C/INPP5D
GOMF_OXIDOREDUCTASE_ACTIVITY_ACTING_ON_THE_CH_NH2_GROUP_OF_DONORS_OXYGEN_AS_ACCEPTOR	GOMF_OXIDOREDUCTASE_ACTIVITY_ACTING_ON_THE_CH_NH2_GROUP_OF_DONORS_OXYGEN_AS_ACCEPTOR	13	0.784329	1.82928	0.00244028	0.014885	0.0106628	2200	tags=62%, list=12%, signal=54%	LOXL1/IL4I1/LOX/LOXL2/AOC3/RNLS/VCAM1/LOXL3
GOBP_CALCIUM_MEDIATED_SIGNALING_USING_INTRACELLULAR_CALCIUM_SOURCE	GOBP_CALCIUM_MEDIATED_SIGNALING_USING_INTRACELLULAR_CALCIUM_SOURCE	16	0.742404	1.79459	0.002458	0.0149783	0.0107297	2551	tags=50%, list=14%, signal=43%	CCL20/PTPRC/TRPM2/PTPRJ/VCAM1/GPR143/DMTN/HOMER2
GOBP_METAPHASE_ANAPHASE_TRANSITION_OF_CELL_CYCLE	GOBP_METAPHASE_ANAPHASE_TRANSITION_OF_CELL_CYCLE	60	-0.477857	-1.74123	0.0024715	0.015043	0.010776	4155	tags=53%, list=23%, signal=41%	PCID2/RAD21/ANAPC7/ZWINT/CDC6/FBXO5/CDC23/KLHL22/SPDL1/GEN1/ANAPC11/NDC80/MAD2L2/KNTC1/MAD2L1BP/CDC20/CDT1/TRIP13/PLK1/CENPE/CCNB1/CENPF/BUB1B/DLGAP5/AURKB/MAD2L1/BUB1/UBE2C/ESPL1/XRCC3/TTK/TACC3
GOMF_HEXOSAMINIDASE_ACTIVITY	GOMF_HEXOSAMINIDASE_ACTIVITY	13	0.783621	1.82763	0.00247348	0.015043	0.010776	1949	tags=54%, list=11%, signal=48%	CEMIP/HEXB/NAGA/CEMIP2/HEXA/GM2A/NAGPA
GOBP_NEGATIVE_REGULATION_OF_INTRINSIC_APOPTOTIC_SIGNALING_PATHWAY	GOBP_NEGATIVE_REGULATION_OF_INTRINSIC_APOPTOTIC_SIGNALING_PATHWAY	85	0.489675	1.65906	0.00248694	0.0151099	0.010824	1609	tags=16%, list=9%, signal=15%	SFRP2/BDKRB2/PLAUR/SOD2/VNN1/CXCL12/CD74/MMP9/SNAI2/CD44/MUC1/HSPA1A/HSPB1/SNAI1
GOBP_TRANSITION_METAL_ION_TRANSPORT	GOBP_TRANSITION_METAL_ION_TRANSPORT	101	0.473065	1.64828	0.00251046	0.0152242	0.0109058	2920	tags=27%, list=16%, signal=23%	LTF/CP/HAMP/SLC11A1/TRPM2/STEAP3/TCIRG1/SLC39A8/FTL/FLVCR2/SLC39A14/SLC31A2/MELTF/HEPH/STEAP2/FTH1/SLC39A4/HFE/TF/SLC25A37/SLC39A1/B2M/ATP6V1B2/TMEM163/C1orf194/TCN2/TRPC4
GOCC_CATALYTIC_STEP_2_SPLICEOSOME	GOCC_CATALYTIC_STEP_2_SPLICEOSOME	86	-0.437015	-1.71554	0.00251068	0.0152242	0.0109058	8831	tags=79%, list=48%, signal=41%	RALY/SF3A3/PPIL3/SF3B6/MAGOHB/ZCCHC8/SRSF1/SF3A1/BCAS2/CWC22/MTREX/SRRM2/SART1/HNRNPA2B1/SNRPF/CRNKL1/PRPF19/CDC40/HNRNPM/PLRG1/AQR/FRG1/SNRPB2/DHX38/SF3B1/SNRPN/RBM22/SNRPD3/HNRNPR/HNRNPK/BUD31/TFIP11/SRRM1/SF3B3/SF3B2/CWC27/SYNCRIP/HNRNPA3/RBM8A/SNRPD1/ALYREF/DDX23/CWC15/PRPF4B/HNRNPH1/CACTIN/LSM3/DHX35/HNRNPU/CDC5L/PRPF6/HNRNPC/SNRNP40/ESS2/WDR83/GPATCH1/SNRPD2/SNRPG/SNRPB/HNRNPA1/PNN/SF3A2/XA…
GOBP_NEGATIVE_REGULATION_OF_MAP_KINASE_ACTIVITY	GOBP_NEGATIVE_REGULATION_OF_MAP_KINASE_ACTIVITY	67	0.531073	1.73471	0.00253466	0.0153546	0.0109992	2593	tags=31%, list=14%, signal=27%	SFRP2/IL1B/PTPN22/RGS2/CD300A/PTPN6/RGS4/DUSP1/PRKCD/LYN/CAV1/SH2B3/SPRED3/DUSP2/IRAK3/GBA/RGS14/PTPRJ/DUSP5/HIPK3/DUSP3
GOBP_CELLULAR_RESPONSE_TO_ABIOTIC_STIMULUS	GOBP_CELLULAR_RESPONSE_TO_ABIOTIC_STIMULUS	278	0.384327	1.49275	0.0025666	0.0155328	0.0111269	2454	tags=21%, list=13%, signal=19%	MME/MMP7/MMP1/SFRP2/COL1A1/TNFSF14/TIMP1/TLR8/BDKRB2/HAMP/MAPK13/IL1B/PTGER4/TLR5/PTAFR/TNFRSF10A/TRPV4/TLR7/CD40/MMP9/CNN2/LTBR/RELB/ERRFI1/PRKCD/PDE6G/CDKN1A/FAS/ENG/RCSD1/SIPA1/CASP1/F11R/ITGA2/TNFRSF1A/BMF/IRF1/TNFRSF10B/IFI16/MYLK/CASP8/GPR68/NFKB1/TSPO/CARD16/HSPA5/KCNJ2/EGR1/TMEM109/MAG/OPN3/TLR4/PIEZO1/MYD88/TNKS1BP1/SLC9A1/ATP1A1/GRB2/YBX3
GOCC_CONDENSED_CHROMOSOME_OUTER_KINETOCHORE	GOCC_CONDENSED_CHROMOSOME_OUTER_KINETOCHORE	13	-0.753778	-1.92418	0.00257644	0.0155527	0.0111411	4125	tags=92%, list=22%, signal=72%	BOD1/NUP133/SKA2/SPDL1/NDC80/PLK1/SKA1/CCNB1/CENPF/BUB1B/BUB1/SKA3
GOBP_REGULATION_OF_NOTCH_SIGNALING_PATHWAY	GOBP_REGULATION_OF_NOTCH_SIGNALING_PATHWAY	95	-0.416094	-1.6668	0.00257743	0.0155527	0.0111411	2732	tags=27%, list=15%, signal=23%	HEY2/KAT2B/METTL3/DTX1/HES1/NOTCH1/SREBF2/HEY1/MIR126/NRARP/EPN2/BMP7/ENHO/YJEFN3/EGFR/LFNG/NFKBIA/DLX1/GAS2/DLX2/ROBO2/ASCL1/KIT/HES5/DLL1/DLK1
GOCC_RNA_POLYMERASE_COMPLEX	GOCC_RNA_POLYMERASE_COMPLEX	95	-0.416187	-1.66717	0.00257743	0.0155527	0.0111411	9259	tags=75%, list=50%, signal=37%	CDC73/GTF2B/TP53/TAF5L/TAF9/POLR3A/POLR3C/TRRAP/TAF3/GTF2H3/POLR3H/POLR2H/POLR2J3/LEO1/POLR2M/POLR2E/CRCP/RPRD2/TAF2/PAF1/POLR2C/POLR3E/CCNH/GTF2F1/POLR2J/POLR2B/RTF1/POLR1A/TCEA1/MNAT1/ERCC3/POLA1/GTF2A1/WDR61/GTF2A2/POLR1E/POLR3F/POLR3D/POLR3K/TAF6L/POLA2/MCM3/ERCC2/RPAP2/TAF1/TAF9B/TAF11/TAF7/SUPT3H/POLR2D/POLR1B/TBPL1/GTF2F2/POLRMT/PEX2/GTF2H2C/POLR2G/TAF4/PRIM1/POLR3G/POLR2I/GTF2H4/TAF5/POLR…
GOCC_APICAL_PLASMA_MEMBRANE	GOCC_APICAL_PLASMA_MEMBRANE	229	0.404911	1.54085	0.00258232	0.015567	0.0111514	2592	tags=29%, list=14%, signal=25%	SCNN1B/STC1/CTSB/DPP4/SLC2A5/SLC16A3/FN1/RAB27A/PLB1/CTSL/SLCO2B1/SLC4A11/TRPV4/PTPRH/TCIRG1/CD36/IL6R/SLC39A8/LZTS1/ANO1/SLC6A6/CD44/OSMR/SLC7A8/MUC1/MYO7A/ADRB2/ATP8B1/SLC39A14/CRB2/FOLR1/CTSK/PDPN/GJB6/PLD1/SLC34A2/CLDN1/SLC22A18/RAB27B/EMP2/SLC2A9/NHS/ANXA1/SLC39A4/SLC26A2/ZMYND10/GM2A/KCNE4/SLC4A7/PODXL/PDGFRB/TMEM235/THY1/TF/MREG/NOD1/GPR143/MSN/SLC9A1/ATP1A1/DDR2/ABCC1/ENPEP/STX3/ECRG4/MAL…
GOBP_NEGATIVE_REGULATION_OF_G_PROTEIN_COUPLED_RECEPTOR_SIGNALING_PATHWAY	GOBP_NEGATIVE_REGULATION_OF_G_PROTEIN_COUPLED_RECEPTOR_SIGNALING_PATHWAY	37	0.607959	1.77469	0.0025885	0.015589	0.0111672	2089	tags=38%, list=11%, signal=34%	CXCL8/RGS2/PLEK/CCL5/RGS4/ADRB2/ARRB2/SNCA/ADM/ATP2B4/RGS14/ARRB1/ARRDC3/MET
GOBP_CELLULAR_RESPONSE_TO_TOXIC_SUBSTANCE	GOBP_CELLULAR_RESPONSE_TO_TOXIC_SUBSTANCE	91	0.500251	1.7129	0.00259763	0.0156288	0.0111957	3044	tags=33%, list=17%, signal=28%	S100A9/PTGS2/HP/PTGES/SOD2/ALOX5AP/CYGB/CD36/MGST1/HBA1/SOD3/PIM1/FBLN5/GPX8/NQO1/CLIC2/HBA2/GCH1/GPX1/PTGS1/GPX3/TXN/MGST2/PRDX6/HBB/PXDN/NOS3/SRXN1/PRXL2C/GSTO1
GOBP_NEGATIVE_REGULATION_OF_CYTOKINE_PRODUCTION_INVOLVED_IN_INFLAMMATORY_RESPONSE	GOBP_NEGATIVE_REGULATION_OF_CYTOKINE_PRODUCTION_INVOLVED_IN_INFLAMMATORY_RESPONSE	19	0.714453	1.80193	0.00261099	0.0156939	0.0112423	1006	tags=37%, list=5%, signal=35%	IL1R2/ZC3H12A/MIR221/LILRB4/PYCARD/ADCY7/APOD
GOBP_POSITIVE_REGULATION_OF_FATTY_ACID_BIOSYNTHETIC_PROCESS	GOBP_POSITIVE_REGULATION_OF_FATTY_ACID_BIOSYNTHETIC_PROCESS	15	0.747615	1.78943	0.00262538	0.0157651	0.0112933	2459	tags=60%, list=13%, signal=52%	PTGS2/IL1B/CD74/APOC2/MLXIPL/ANXA1/ABCD1/NR1H3/SLC45A3
GOBP_ZINC_ION_HOMEOSTASIS	GOBP_ZINC_ION_HOMEOSTASIS	34	0.638889	1.83503	0.00263452	0.0157904	0.0113114	2167	tags=32%, list=12%, signal=29%	S100A8/S100A9/MT1H/LCK/TMC8/SLC39A8/SLC39A14/MT1G/SLC39A4/MT2A/MT1A
GOBP_PYRIMIDINE_NUCLEOSIDE_CATABOLIC_PROCESS	GOBP_PYRIMIDINE_NUCLEOSIDE_CATABOLIC_PROCESS	14	0.773105	1.83502	0.00263471	0.0157904	0.0113114	1976	tags=50%, list=11%, signal=45%	TYMP/DPYD/APOBEC3C/UPP1/APOBEC3G/APOBEC3D/APOBEC3F
GOBP_REGULATION_OF_T_HELPER_17_TYPE_IMMUNE_RESPONSE	GOBP_REGULATION_OF_T_HELPER_17_TYPE_IMMUNE_RESPONSE	14	0.772689	1.83403	0.00266744	0.015971	0.0114408	2850	tags=64%, list=16%, signal=54%	NFKBIZ/ZC3H12A/IL12RB1/ZBTB7B/IL27RA/IL23A/LOXL3/NFKBID/MALT1
GOBP_VASCULAR_WOUND_HEALING	GOBP_VASCULAR_WOUND_HEALING	16	0.740591	1.79021	0.00269209	0.016103	0.0115354	1031	tags=38%, list=6%, signal=35%	SERPINE1/ALOX5/TNFAIP3/HPSE/TNF/SMOC2
GOCC_RUFFLE	GOCC_RUFFLE	165	0.423695	1.56485	0.00270146	0.0161434	0.0115643	3448	tags=35%, list=19%, signal=29%	ADGRE2/FAP/LCP1/AIF1/PLEK/ITGA5/S100A11/SAMSN1/TRPV4/SCIMP/FGR/FGD2/ITGB3/ARHGAP45/CAPG/PSD4/MYH9/PDPN/GSN/LAYN/WIPF1/MYADM/ITGB1/FGD3/ARHGAP18/PDLIM7/IQGAP1/MYO1C/ACTN1/PODXL/FRMD4B/ABCA7/PTPRJ/TLN1/EPS8L2/CD2AP/PACSIN1/CYFIP1/TLR4/KLHL2/SNX9/DLC1/EPHA2/PAK1/ATP6V1B2/ITGAV/SPATA13/PALLD/CIB1/TPM1/FGD5/FGD4/PSD3/DBNL/ARF6/S100A6/PSD/CLIP1
GOBP_REGULATION_OF_CHROMOSOME_SEPARATION	GOBP_REGULATION_OF_CHROMOSOME_SEPARATION	65	-0.469996	-1.74312	0.00271592	0.0162141	0.011615	4155	tags=52%, list=23%, signal=41%	PCID2/RAD21/ANAPC7/ZWINT/CSNK2A1/CDC6/FBXO5/CDC23/KLHL22/SPDL1/GEN1/ANAPC11/PTTG1/NDC80/MAD2L2/KNTC1/MAD2L1BP/CDC20/CDT1/TRIP13/PLK1/CENPE/CCNB1/CENPF/BUB1B/DLGAP5/AURKB/MAD2L1/BUB1/UBE2C/ESPL1/XRCC3/TTK/TACC3
GOBP_GLANDULAR_EPITHELIAL_CELL_DIFFERENTIATION	GOBP_GLANDULAR_EPITHELIAL_CELL_DIFFERENTIATION	35	-0.543212	-1.76136	0.00273076	0.016287	0.0116672	2875	tags=37%, list=16%, signal=31%	RFX3/FASN/HES1/NOTCH1/BMP2/NKX2-2/SMO/NEUROD1/PAX6/INSM1/BMP6/ASCL1/DLL1
GOMF_PEPTIDASE_ACTIVATOR_ACTIVITY_INVOLVED_IN_APOPTOTIC_PROCESS	GOMF_PEPTIDASE_ACTIVATOR_ACTIVITY_INVOLVED_IN_APOPTOTIC_PROCESS	19	0.712794	1.79775	0.00274403	0.0163504	0.0117126	2832	tags=47%, list=15%, signal=40%	CTSC/PYCARD/NKX3-1/ATP2A3/CASP1/CTSH/NOD1/MAL/RPS27L
GOBP_CELLULAR_RESPONSE_TO_LIPOPROTEIN_PARTICLE_STIMULUS	GOBP_CELLULAR_RESPONSE_TO_LIPOPROTEIN_PARTICLE_STIMULUS	27	0.658428	1.81587	0.00276708	0.0164718	0.0117996	2304	tags=44%, list=13%, signal=39%	CD68/ITGB2/FCER1G/SYK/TLR6/PPARG/CD36/CES1/ABCA1/ITGB1/TLR4/MYD88
GOBP_REGULATION_OF_CALCIUM_ION_TRANSPORT_INTO_CYTOSOL	GOBP_REGULATION_OF_CALCIUM_ION_TRANSPORT_INTO_CYTOSOL	70	0.525075	1.7326	0.00278164	0.0165426	0.0118502	2053	tags=33%, list=11%, signal=29%	CXCL9/CD4/P2RY6/PTPN6/CEMIP/LYN/CORO1A/CAV1/JPH1/RAMP3/PTK2B/PLN/UBASH3B/SNCA/HAP1/JPH2/CXCL10/P2RX4/CLIC2/PML/THY1/SELENON/CXCL11
[truncated: 935 more rows]
