# Supplementary material for: Exploring the prognostic value of HK3 and its association with immune infiltration in glioblastoma multiforme
Source: Front Genet. 2023 Jan 12;13:1033572. doi: 10.3389/fgene.2022.1033572 (PMC9877303; doi:10.3389/fgene.2022.1033572)
Supplement: Supplementary file 7 [file Table5.XLSX]

## Sheet: Sheet1
Co-expression of HK3 with immune-related genes
gene	gene	cor	pvalue	Regulation
HK3	CXCR1	0.566019	5.0991e-15	postive
HK3	CD96	0.532361	3.64649e-13	postive
HK3	TNFRSF14	0.506828	6.88086e-12	postive
HK3	CXCL9	0.309342	6.52667e-05	postive
HK3	HLA-F	0.36821	1.54295e-06	postive
HK3	CXCL14	0.437589	6.45667e-09	postive
HK3	CCL8	0.593426	1.08236e-16	postive
HK3	TNFSF13	0.685224	1.18062e-23	postive
HK3	STING1	0.581119	6.38352e-16	postive
HK3	TNFSF4	0.363124	2.19872e-06	postive
HK3	CXCL2	0.535909	2.37691e-13	postive
HK3	CD244	0.583311	4.67886e-16	postive
HK3	TGFBR1	0.475883	1.77203e-10	postive
HK3	CCL7	0.690168	4.20362e-24	postive
HK3	HLA-B	0.35735	3.26306e-06	postive
HK3	HLA-DRB1	0.549636	4.32549e-14	postive
HK3	HLA-DMA	0.638831	7.6693e-20	postive
HK3	CXCR2	0.626129	6.57689e-19	postive
HK3	CD48	0.409508	6.88955e-08	postive
HK3	CXCL8	0.629569	3.7111e-19	postive
HK3	CD28	0.591816	1.37109e-16	postive
HK3	HAVCR2	0.656217	3.42358e-21	postive
HK3	HLA-DQB1	0.520727	1.43346e-12	postive
HK3	HLA-DPA1	0.465921	4.71464e-10	postive
HK3	PDCD1	0.413223	5.09913e-08	postive
HK3	LGALS9	0.557766	1.5191e-14	postive
HK3	CXCR3	0.485781	6.49297e-11	postive
HK3	TGFB1	0.603232	2.49073e-17	postive
HK3	TNFSF14	0.63885	7.64502e-20	postive
HK3	CSF1R	0.68408	1.49517e-23	postive
HK3	ICOSLG	0.328388	2.11056e-05	postive
HK3	CXCR6	0.448218	2.48742e-09	postive
HK3	CCL20	0.690111	4.25508e-24	postive
HK3	PDCD1LG2	0.442949	4.00751e-09	postive
HK3	IL10	0.729745	4.79321e-28	postive
HK3	CCL23	0.633259	1.99289e-19	postive
HK3	NECTIN2	0.350833	5.04836e-06	postive
HK3	IL10RB	0.598289	5.25615e-17	postive
HK3	CCR1	0.778669	5.25913e-34	postive
HK3	CXCL1	0.638072	8.74525e-20	postive
HK3	HLA-DRA	0.556414	1.81132e-14	postive
HK3	TNFRSF13C	-0.3348	1.41852e-05	negative
HK3	CXCL16	0.562117	8.57554e-15	postive
HK3	CD70	0.420956	2.69353e-08	postive
HK3	TNFSF9	0.480734	1.08777e-10	postive
HK3	HLA-E	0.410913	6.15094e-08	postive
HK3	TNFRSF8	0.522804	1.127e-12	postive
HK3	HLA-DQA1	0.521667	1.28588e-12	postive
HK3	CCL2	0.631507	2.68015e-19	postive
HK3	CXCL3	0.615778	3.52739e-18	postive
HK3	CCL13	0.573031	1.96849e-15	postive
HK3	CCR7	0.516201	2.40792e-12	postive
HK3	CXCL6	0.644497	2.84658e-20	postive
HK3	CCL3	0.403502	1.11214e-07	postive
HK3	VSIR	0.46929	3.39803e-10	postive
HK3	CXCL5	0.706223	1.26832e-25	postive
HK3	CD40	0.636443	1.15758e-19	postive
HK3	B2M	0.329172	2.01146e-05	postive
HK3	XCL2	0.403305	1.12955e-07	postive
HK3	HLA-DPB1	0.552599	2.96377e-14	postive
HK3	TNFRSF18	0.374911	9.58657e-07	postive
HK3	CCL5	0.548589	4.93949e-14	postive
HK3	CCR5	0.743546	1.37177e-29	postive
HK3	CCL26	0.42525	1.87664e-08	postive
HK3	IL2RA	0.753953	8.06451e-31	postive
HK3	IL6R	0.689694	4.64568e-24	postive
HK3	CXCL12	0.528866	5.53179e-13	postive
HK3	CCL4	0.415722	4.15613e-08	postive
HK3	TNFSF13B	0.423976	2.08998e-08	postive
HK3	CD86	0.650322	1.00493e-20	postive
HK3	CXCR4	0.390858	2.95663e-07	postive
HK3	HLA-DMB	0.591839	1.36643e-16	postive
HK3	CCL18	0.683268	1.76648e-23	postive
HK3	HLA-DOA	0.600568	3.73109e-17	postive
HK3	ENTPD1	0.405728	9.32301e-08	postive
HK3	MICB	0.333954	1.49558e-05	postive
HK3	IL6	0.616274	3.2592e-18	postive
HK3	CXCL13	0.423344	2.20439e-08	postive
HK3	TAPBP	0.439197	5.60047e-09	postive
