# Supplementary material for: Exploring the prognostic value of HK3 and its association with immune infiltration in glioblastoma multiforme
Source: Front Genet. 2023 Jan 12;13:1033572. doi: 10.3389/fgene.2022.1033572 (PMC9877303; doi:10.3389/fgene.2022.1033572)
Supplement: Supplementary file 8 [file Table7.XLSX]

## Sheet: Immunecell and immune related p
The enrichment of 16 imune cells and 13 immune-related pathways in the CGGA.
id	CGGA_1001	CGGA_1007	CGGA_1011	CGGA_1015	CGGA_1019	CGGA_1023	CGGA_1024	CGGA_1026	CGGA_1035	CGGA_1039	CGGA_1045	CGGA_1049	CGGA_1072	CGGA_1077	CGGA_1078	CGGA_1083	CGGA_1091	CGGA_1109	CGGA_1124	CGGA_1139	CGGA_1171	CGGA_1177	CGGA_1180	CGGA_1188	CGGA_1214	CGGA_1216	CGGA_1218	CGGA_1224	CGGA_1234	CGGA_1237	CGGA_1240	CGGA_1251	CGGA_1258	CGGA_1270	CGGA_1271	CGGA_1272	CGGA_1283	CGGA_1285	CGGA_1299	CGGA_1301	CGGA_1313	CGGA_1320	CGGA_1332	CGGA_1338	CGGA_1342	CGGA_1343	CGGA_1346	CGGA_1370	CGGA_1393
aDCs	0.672054	0.45996	0.706846	0.589096	0.552912	0.472975	0.433645	0.414721	0.568519	0.394293	0.592792	0.536959	0.534642	0.568289	0.540352	0.446027	0.472719	0.50041	0.620638	0.503031	0.619646	0.629734	0.578643	0.496336	0.464169	0.515049	0.570304	0.621261	0.469029	0.451771	0.645531	0.505992	0.528232	0.551509	0.635709	0.408861	0.393325	0.612482	0.446287	0.594846	0.605472	0.384171	0.391194	0.502838	0.597256	0.461475	0.533669	0.459633	0.528373
APC_co_inhibition	0.745964	0.633133	0.757065	0.739946	0.625927	0.482643	0.660135	0.642013	0.738763	0.535732	0.733799	0.646921	0.682917	0.669805	0.766042	0.736885	0.584281	0.650112	0.765042	0.557025	0.70868	0.716379	0.588714	0.550615	0.546627	0.645313	0.69769	0.705972	0.75117	0.609333	0.761148	0.631855	0.639948	0.619592	0.592441	0.542995	0.506533	0.57947	0.548344	0.679254	0.682442	0.545322	0.426785	0.651918	0.697264	0.567539	0.617361	0.521859	0.59425
APC_co_stimulation	0.568487	0.391374	0.472437	0.495716	0.478296	0.305013	0.363741	0.367788	0.548964	0.318688	0.513132	0.467392	0.395939	0.465294	0.467737	0.488065	0.405874	0.406668	0.536551	0.359034	0.510598	0.615441	0.396042	0.418028	0.346413	0.341157	0.436342	0.551459	0.449347	0.378071	0.549928	0.353033	0.377349	0.496909	0.357418	0.361049	0.268191	0.438477	0.344236	0.464205	0.472736	0.271533	0.313093	0.449003	0.494779	0.34393	0.416642	0.325377	0.388362
B_cells	0.378092	0.387163	0.421427	0.383435	0.304709	0.302245	0.298803	0.348931	0.36271	0.297033	0.271776	0.335198	0.291402	0.298019	0.380782	0.333417	0.330541	0.414183	0.442286	0.381662	0.376384	0.381459	0.325342	0.350802	0.315411	0.326033	0.333008	0.418046	0.362063	0.374063	0.332162	0.308441	0.320253	0.322917	0.401065	0.430679	0.371304	0.374513	0.330834	0.350589	0.302524	0.3261	0.303638	0.338701	0.387596	0.358538	0.332351	0.34156	0.30955
CCR	0.636514	0.50758	0.589739	0.606937	0.546625	0.473164	0.496236	0.500026	0.630214	0.456805	0.561194	0.57058	0.508383	0.58048	0.550554	0.572965	0.505719	0.495725	0.606202	0.47566	0.57693	0.662762	0.505574	0.505893	0.484242	0.500492	0.546466	0.618604	0.556869	0.488897	0.596631	0.472489	0.518461	0.553419	0.529329	0.498456	0.440056	0.54022	0.498355	0.551128	0.56249	0.455922	0.451228	0.593499	0.611908	0.484137	0.530852	0.470793	0.539812
CD8+_T_cells	0.733741	0.360396	0.557638	0.68563	0.426089	0.342029	0.351171	0.256274	0.488719	0.276337	0.379095	0.368049	0.34025	0.236789	0.488471	0.48752	0.313279	0.231122	0.583783	0.476185	0.499806	0.609017	0.435934	0.409666	0.280639	0.350303	0.480487	0.745986	0.340002	0.424103	0.398207	0.309473	0.340002	0.648275	0.356136	0.282501	0.253667	0.523675	0.316298	0.565333	0.327633	0.287837	0.211017	0.539105	0.463154	0.343684	0.319691	0.278074	0.384059
Check-point	0.595361	0.460506	0.5256	0.567468	0.482166	0.415343	0.436796	0.446447	0.532508	0.387086	0.516752	0.483012	0.450651	0.507608	0.504192	0.513955	0.455079	0.419699	0.570876	0.452678	0.525902	0.581138	0.462373	0.49031	0.425023	0.435855	0.493787	0.598539	0.497611	0.429776	0.5323	0.412562	0.46173	0.514809	0.446331	0.428539	0.399842	0.514791	0.424547	0.503174	0.495173	0.396807	0.386957	0.494991	0.51579	0.397813	0.469448	0.377784	0.472527
Cytolytic_activity	0.685712	0.472582	0.44597	0.651997	0.353277	0.355603	0.368216	0.331858	0.510164	0.32262	0.649177	0.505888	0.352243	0.515221	0.43771	0.539562	0.264768	0.305535	0.616002	0.358936	0.506977	0.780418	0.461847	0.648819	0.370334	0.345599	0.465173	0.758965	0.436686	0.384492	0.550598	0.311744	0.528442	0.588232	0.423072	0.43822	0.317105	0.543114	0.367087	0.517776	0.403134	0.286157	0.301164	0.56678	0.663122	0.345772	0.565721	0.32947	0.529277
DCs	0.207156	0.171395	0.2843	0.27862	0.114329	0.115103	0.17687	0.138598	0.365855	0.164669	0.241313	0.241641	0.21866	0.24078	0.200878	0.168511	0.188555	0.0741749	0.296799	0.124101	0.196496	0.25765	0.150136	0.268188	0.10626	0.180193	0.229124	0.244153	0.217703	0.128199	0.23545	0.167485	0.120093	0.364441	0.242214	0.230481	0.40194	0.240661	0.181273	0.209046	0.24104	0.15908	0.162751	0.290968	0.287563	0.138222	0.148174	0.146196	0.164842
HLA	0.804497	0.70879	0.764344	0.797267	0.763314	0.690162	0.6987	0.675391	0.709941	0.671708	0.775397	0.659103	0.701438	0.671138	0.769008	0.756677	0.668917	0.637376	0.82197	0.696529	0.771132	0.702527	0.682211	0.738154	0.684678	0.689037	0.776349	0.804873	0.730892	0.741337	0.724981	0.678411	0.724091	0.753769	0.66422	0.721138	0.609631	0.775663	0.685092	0.760655	0.692714	0.701033	0.626316	0.750001	0.747933	0.587129	0.679852	0.618817	0.736389
iDCs	0.311003	0.151199	0.368505	0.22078	0.0965111	0.0582045	0.22016	0.239809	0.339382	0.104992	0.104619	0.149379	0.160176	0.0619276	0.162451	0.295987	0.266574	0.0483176	0.469566	0.0687947	0.142347	0.104081	0.129316	0.0624654	0.285769	0.14123	0.133535	0.266078	0.34538	0.113886	0.276544	0.106853	0.130971	0.341988	0.414175	0.498813	0.372807	0.130888	0.279977	0.192154	0.192981	0.137258	0.362879	0.191698	0.182432	0.255736	0.154592	0.207708	0.205391
Inflammation-promoting	0.653421	0.498114	0.530637	0.657841	0.502992	0.420534	0.409203	0.442956	0.571921	0.393113	0.546566	0.49413	0.491995	0.550633	0.544777	0.510563	0.448131	0.435176	0.618953	0.4171	0.520833	0.632361	0.479686	0.56113	0.449883	0.442972	0.501706	0.636598	0.498441	0.494675	0.503395	0.408381	0.539181	0.559516	0.512088	0.413529	0.420333	0.483213	0.443848	0.573034	0.46537	0.355494	0.389358	0.611691	0.58035	0.409694	0.466828	0.360809	0.486323
Macrophages	0.776132	0.699312	0.726505	0.790131	0.781742	0.606354	0.725043	0.631907	0.833538	0.693589	0.774244	0.782423	0.672649	0.78309	0.734195	0.804999	0.752359	0.664857	0.816426	0.635309	0.778438	0.86937	0.715772	0.739729	0.696895	0.674214	0.770255	0.772921	0.790598	0.697719	0.804686	0.650568	0.733442	0.818271	0.668696	0.69812	0.582844	0.716545	0.688026	0.79698	0.821481	0.624295	0.649339	0.783277	0.807916	0.666075	0.765541	0.626681	0.754436
Mast_cells	0.239478	0.217057	0.250772	0.13821	0.289451	0.342319	0	0.00107556	0.171594	0.285148	0.106398	0.36958	0.117319	0.270173	0.00194429	0.00140651	0.28399	0.297104	0.437672	0.576792	0.274393	0.193105	0.354481	0.761582	0.00190292	0.311376	0.501419	0.429894	0.405611	0.267733	0.000620517	0.108963	0.341243	0.848413	0.483218	0.42038	0.33934	0.538774	0.439492	0.710492	0.488471	0.12038	0.00376447	0.796661	0.21139	0.395187	0.2341	0.39287	0.739533
MHC_class_I	0.966095	0.951251	0.950266	0.977396	0.956959	0.964255	0.981842	0.971951	0.96869	0.917053	0.985789	0.971169	0.985285	0.952165	0.968506	0.948701	0.969817	0.940326	0.982821	0.930212	0.950106	0.973582	0.951668	0.937924	0.970937	0.936594	0.958291	0.96017	0.965671	0.985281	0.960013	0.907248	0.976622	0.964332	0.944088	0.925109	0.898248	0.948887	0.970911	0.9695	0.964026	0.90715	0.969985	0.971236	0.969476	0.93565	0.947121	0.945701	0.954792
Neutrophils	0.665843	0.522282	0.668343	0.616213	0.543883	0.432451	0.517605	0.54345	0.664696	0.484665	0.530777	0.555482	0.578753	0.540916	0.695165	0.626263	0.525339	0.512306	0.629829	0.5092	0.620204	0.686538	0.503895	0.498103	0.447194	0.502773	0.581663	0.640386	0.609219	0.508119	0.630267	0.51903	0.554519	0.540777	0.538725	0.50926	0.494032	0.55708	0.477732	0.616516	0.574394	0.448004	0.419822	0.609577	0.670828	0.497227	0.522841	0.471503	0.51582
NK_cells	0.292361	0.195289	0.222353	0.253411	0.147371	0.121606	0.119401	0.225835	0.150818	0.127709	0.234446	0.177295	0.137507	0.22383	0.207603	0.277176	0.187825	0.117717	0.285959	0.0762566	0.255171	0.266217	0.227436	0.289896	0.125629	0.164851	0.236199	0.197469	0.223013	0.222808	0.220994	0.202734	0.179388	0.293118	0.181845	0.524973	0.200376	0.0752893	0.104529	0.140028	0.192671	0.168365	0.078416	0.200249	0.124249	0.0504089	0.0986335	0.0811257	0.222415
Parainflammation	0.80414	0.673391	0.765862	0.806178	0.734651	0.680607	0.69939	0.667584	0.728215	0.617704	0.746169	0.712	0.753201	0.756373	0.773206	0.734653	0.722951	0.655312	0.749804	0.63721	0.755775	0.796113	0.702299	0.703495	0.669088	0.664228	0.750585	0.766516	0.689659	0.704398	0.75217	0.632686	0.74469	0.738489	0.648265	0.668719	0.551868	0.711363	0.686611	0.747462	0.736063	0.659172	0.625276	0.753311	0.75385	0.66584	0.685901	0.617954	0.712193
pDCs	0.580548	0.465096	0.522715	0.538347	0.544754	0.417892	0.430613	0.430251	0.455756	0.393988	0.473826	0.413739	0.520861	0.580967	0.581381	0.581244	0.418261	0.366088	0.497286	0.508036	0.582068	0.522054	0.467325	0.627777	0.461146	0.47456	0.542391	0.632365	0.588091	0.466825	0.505615	0.517783	0.570861	0.557415	0.461878	0.380411	0.381611	0.54521	0.436994	0.529836	0.474833	0.445631	0.412821	0.430098	0.410264	0.352335	0.543802	0.383668	0.517202
T_cell_co-inhibition	0.584929	0.446887	0.567919	0.574176	0.472737	0.391283	0.425052	0.446251	0.567261	0.38855	0.524085	0.466968	0.487005	0.491681	0.556712	0.542042	0.440656	0.40378	0.596328	0.459932	0.542063	0.547165	0.445863	0.465419	0.396462	0.467894	0.528999	0.599933	0.531587	0.435502	0.540332	0.41872	0.478113	0.504113	0.469593	0.453406	0.368627	0.525211	0.390407	0.492043	0.489161	0.393454	0.354217	0.470278	0.500077	0.368664	0.464159	0.355713	0.466208
T_cell_co-stimulation	0.501811	0.31303	0.39525	0.463401	0.322439	0.34241	0.288199	0.292451	0.36206	0.214406	0.36874	0.36719	0.282849	0.376048	0.328753	0.351327	0.265086	0.277561	0.439142	0.311256	0.416856	0.447165	0.332321	0.400151	0.267376	0.301833	0.363782	0.506764	0.33217	0.27273	0.347039	0.204455	0.279071	0.400156	0.318537	0.313578	0.317263	0.399698	0.30083	0.366748	0.334931	0.291599	0.245536	0.384849	0.390008	0.266158	0.31714	0.227256	0.370022
T_helper_cells	0.971813	0.787147	0.936071	0.934416	0.834844	0.730514	0.82264	0.821606	0.875715	0.64782	0.859499	0.844979	0.823013	0.889367	0.893669	0.95055	0.817304	0.718352	0.933341	0.76456	0.968421	0.890815	0.778005	0.839808	0.764726	0.781976	0.8952	0.973964	0.898633	0.732748	0.917869	0.70499	0.88887	0.868145	0.693201	0.721579	0.638223	0.869179	0.703543	0.868435	0.898054	0.710782	0.688402	0.882996	0.935699	0.636568	0.874061	0.682362	0.813457
Tfh	0.468553	0.201309	0.368246	0.483699	0.317763	0.388548	0.149883	0.163454	0.61628	0.249273	0.332186	0.381862	0.326894	0.357074	0.351226	0.21232	0.258607	0.0382686	0.49547	0.223426	0.333161	0.452967	0.252005	0.239167	0.277923	0.277834	0.25302	0.539263	0.282278	0.269047	0.279818	0.20283	0.356507	0.373495	0.509417	0.267365	0.437683	0.341471	0.272558	0.327728	0.232574	0.284639	0.252186	0.564669	0.389238	0.24429	0.270284	0.320132	0.240371
Th1_cells	0.418971	0.364432	0.341193	0.368957	0.232095	0.320483	0.234288	0.305159	0.368254	0.309249	0.333443	0.263806	0.286807	0.231534	0.349658	0.266087	0.284003	0.306121	0.397737	0.325993	0.345448	0.341143	0.294479	0.339505	0.229161	0.253475	0.346143	0.396007	0.2789	0.26363	0.256892	0.300698	0.295748	0.338343	0.346396	0.34583	0.275734	0.363308	0.318106	0.321879	0.251895	0.286571	0.273445	0.304316	0.337995	0.226698	0.23869	0.253155	0.323148
Th2_cells	0.51332	0.365446	0.442679	0.479093	0.346861	0.353306	0.364789	0.393475	0.488262	0.362479	0.416027	0.429205	0.455286	0.34256	0.406539	0.444304	0.404668	0.397073	0.467948	0.40979	0.416944	0.501576	0.436852	0.355424	0.39442	0.395981	0.418568	0.469745	0.477907	0.388924	0.413099	0.34457	0.423913	0.453657	0.469816	0.439907	0.377155	0.426679	0.391985	0.425201	0.400482	0.344002	0.348309	0.407722	0.470721	0.401962	0.399425	0.494552	0.432516
TIL	0.68266	0.494088	0.62579	0.644904	0.535467	0.461213	0.469445	0.4983	0.577722	0.424551	0.540749	0.50728	0.496638	0.536309	0.596864	0.603814	0.463848	0.455156	0.624692	0.503799	0.622099	0.639516	0.493263	0.53943	0.43841	0.4926	0.575352	0.694758	0.570264	0.475905	0.559288	0.479807	0.510424	0.58589	0.497672	0.468535	0.443314	0.588785	0.461031	0.581594	0.531211	0.458901	0.415747	0.549914	0.596167	0.420952	0.520684	0.422454	0.525931
Treg	0.670358	0.632262	0.679555	0.673054	0.629377	0.560721	0.632377	0.643219	0.697209	0.593314	0.656549	0.661331	0.634727	0.636975	0.656044	0.666922	0.6308	0.628916	0.675108	0.574337	0.660691	0.693097	0.616717	0.589798	0.612053	0.625611	0.650961	0.675349	0.66689	0.618943	0.684063	0.618986	0.615946	0.615786	0.652392	0.615645	0.586605	0.601321	0.61174	0.644558	0.672251	0.562943	0.600583	0.649974	0.687127	0.626737	0.633442	0.620193	0.630017
Type_I_IFN_Reponse	0.784341	0.624318	0.695785	0.803235	0.691081	0.671023	0.709063	0.65508	0.629177	0.557817	0.742663	0.592697	0.848209	0.728592	0.882226	0.618176	0.636844	0.604093	0.672761	0.639865	0.698756	0.72404	0.613868	0.693124	0.592915	0.61258	0.709786	0.707325	0.637131	0.687595	0.664663	0.592971	0.744443	0.706338	0.551665	0.564451	0.465422	0.713215	0.611522	0.795204	0.605608	0.628469	0.562279	0.698932	0.655143	0.51681	0.591642	0.51656	0.627783
Type_II_IFN_Reponse	0.553527	0.516737	0.478554	0.473528	0.421344	0.413032	0.406402	0.486244	0.645367	0.368192	0.465417	0.549863	0.442736	0.406139	0.563562	0.494225	0.544869	0.386569	0.482714	0.399191	0.509631	0.497532	0.345902	0.377968	0.396044	0.522223	0.461417	0.52363	0.480674	0.516378	0.541969	0.447461	0.420521	0.385	0.524635	0.523206	0.353793	0.382527	0.493294	0.546476	0.454378	0.395044	0.316423	0.59007	0.572953	0.441586	0.451304	0.433029	0.498041
[truncated: 90 more columns]
