# Supplementary material for: Exploring the prognostic value of HK3 and its association with immune infiltration in glioblastoma multiforme
Source: Front Genet. 2023 Jan 12;13:1033572. doi: 10.3389/fgene.2022.1033572 (PMC9877303; doi:10.3389/fgene.2022.1033572)
Supplement: Supplementary file 9 [file Table8.XLSX]

## Sheet: Immunecell and immune related p
The enrichment of 16 imune cells and 13 immune-related pathways in the TCGA.
id	TCGA-06-2563	TCGA-06-0139	TCGA-28-5209	TCGA-28-5213	TCGA-14-1402	TCGA-06-5858	TCGA-41-2572	TCGA-27-2519	TCGA-19-2624	TCGA-27-1830	TCGA-06-0878	TCGA-06-0211	TCGA-26-5134	TCGA-26-1442	TCGA-06-0156	TCGA-12-3652	TCGA-06-2565	TCGA-06-2559	TCGA-06-2570	TCGA-16-0846	TCGA-06-0238	TCGA-14-0781	TCGA-06-0171	TCGA-32-1982	TCGA-28-2509	TCGA-06-0125	TCGA-06-0158	TCGA-14-0789	TCGA-14-1034	TCGA-06-0174	TCGA-32-5222	TCGA-02-0047	TCGA-14-0736	TCGA-06-5859	TCGA-27-2521	TCGA-06-0743	TCGA-14-1823	TCGA-06-0749	TCGA-19-2620	TCGA-32-2616	TCGA-08-0386	TCGA-06-2562	TCGA-12-1597	TCGA-06-0219	TCGA-06-5410	TCGA-32-2638	TCGA-14-0790	TCGA-14-0787	TCGA-06-0644
aDCs	0.652904	0.691895	0.6025	0.627059	0.606433	0.64681	0.58092	0.70128	0.557546	0.634892	0.67317	0.650984	0.567571	0.588712	0.619895	0.573423	0.66156	0.680483	0.581113	0.696568	0.660012	0.654205	0.721558	0.634394	0.599304	0.653823	0.626861	0.688473	0.66899	0.660332	0.589034	0.648383	0.704329	0.626375	0.592627	0.64624	0.684665	0.661585	0.569088	0.66403	0.63906	0.656093	0.562336	0.574102	0.634574	0.61472	0.562462	0.634703	0.647184
APC_co_inhibition	0.834129	0.885671	0.769396	0.823892	0.799316	0.8154	0.836115	0.858452	0.672607	0.792627	0.805106	0.784696	0.702093	0.73604	0.760202	0.757422	0.755446	0.79463	0.770557	0.847502	0.793041	0.875929	0.86773	0.859144	0.82686	0.768169	0.813649	0.908268	0.861532	0.729139	0.840625	0.740731	0.829081	0.789589	0.676392	0.782906	0.832838	0.810996	0.78917	0.824741	0.787835	0.886263	0.755371	0.809339	0.857038	0.883575	0.749422	0.822084	0.884201
APC_co_stimulation	0.655546	0.738444	0.630096	0.734383	0.670497	0.631869	0.643695	0.683511	0.532205	0.690566	0.682975	0.688267	0.621986	0.549056	0.670001	0.627489	0.62347	0.636137	0.627847	0.682973	0.66468	0.710653	0.774977	0.667103	0.667453	0.62674	0.645309	0.693043	0.65423	0.596403	0.653718	0.658533	0.691033	0.646267	0.564606	0.65719	0.695725	0.671507	0.632209	0.649411	0.590764	0.680125	0.611676	0.67743	0.742941	0.672872	0.566534	0.65542	0.737727
B_cells	0.555476	0.590936	0.553362	0.579211	0.568464	0.553624	0.537242	0.573512	0.49072	0.581831	0.588988	0.558683	0.522485	0.483253	0.54324	0.528652	0.505238	0.526415	0.543323	0.599898	0.562595	0.534105	0.645967	0.582299	0.528694	0.533486	0.543453	0.594417	0.497262	0.555873	0.579675	0.531374	0.655095	0.594491	0.530358	0.545534	0.556828	0.558629	0.501938	0.562288	0.547213	0.542855	0.548737	0.527321	0.579132	0.542885	0.534488	0.565778	0.602643
CCR	0.620865	0.697763	0.609097	0.670279	0.63853	0.615163	0.621352	0.653401	0.572886	0.63863	0.648276	0.663263	0.581998	0.576152	0.669615	0.607768	0.610071	0.606835	0.615685	0.64248	0.642529	0.650219	0.705348	0.64718	0.62434	0.619597	0.618859	0.677709	0.62305	0.596423	0.624636	0.621728	0.663957	0.626541	0.584314	0.625545	0.651672	0.612525	0.614059	0.605745	0.593318	0.635586	0.585343	0.626322	0.698111	0.640538	0.58705	0.62831	0.680505
CD8+_T_cells	0.712854	0.817139	0.502557	0.714421	0.764404	0.501673	0.688305	0.703774	0.652083	0.748955	0.670646	0.651561	0.593081	0.536127	0.739573	0.701765	0.657467	0.632376	0.541973	0.752149	0.677296	0.579741	0.806552	0.75677	0.650577	0.656804	0.652124	0.646398	0.634525	0.666026	0.636835	0.611081	0.793433	0.702769	0.632757	0.732321	0.662188	0.626027	0.596857	0.688003	0.458401	0.591273	0.565819	0.674684	0.650737	0.681575	0.638724	0.605054	0.739633
Check-point	0.641833	0.724463	0.616036	0.687309	0.636835	0.627111	0.63842	0.675781	0.572016	0.648406	0.651161	0.663638	0.594388	0.574509	0.652544	0.612754	0.623379	0.623296	0.617597	0.67608	0.653415	0.652977	0.749383	0.674623	0.641957	0.618924	0.627697	0.679952	0.615811	0.602755	0.642413	0.622927	0.685471	0.640506	0.578448	0.645133	0.664624	0.642599	0.595518	0.633676	0.586641	0.642252	0.601479	0.631894	0.701443	0.666029	0.593007	0.633751	0.709365
Cytolytic_activity	0.758906	0.934813	0.698835	0.859169	0.801702	0.616604	0.74623	0.795609	0.619545	0.813483	0.7633	0.833237	0.634803	0.572131	0.796275	0.697462	0.702215	0.66462	0.70433	0.812535	0.799848	0.763523	0.853343	0.828073	0.763005	0.678224	0.682372	0.78034	0.724074	0.66103	0.735989	0.619593	0.831855	0.729066	0.631702	0.78363	0.798494	0.666799	0.555296	0.719207	0.583291	0.794314	0.616507	0.716096	0.837123	0.729895	0.710497	0.740093	0.831925
DCs	0.500504	0.6751	0.424162	0.540975	0.522383	0.480986	0.493657	0.687141	0.370442	0.389197	0.535223	0.733496	0.302637	0.454789	0.757251	0.509706	0.518364	0.519576	0.450616	0.524798	0.729182	0.608465	0.804564	0.516577	0.522124	0.537101	0.515187	0.652935	0.533554	0.426077	0.507729	0.526482	0.541111	0.569936	0.499195	0.604987	0.543904	0.514814	0.496116	0.454171	0.486903	0.439555	0.395923	0.483679	0.837872	0.53466	0.434202	0.613479	0.792157
HLA	0.884547	0.921692	0.85853	0.91266	0.894459	0.904722	0.900416	0.896794	0.811982	0.886308	0.878145	0.906213	0.864922	0.842527	0.894569	0.875461	0.899829	0.864855	0.838675	0.900695	0.913204	0.923359	0.938805	0.900379	0.850249	0.848499	0.905927	0.89977	0.867431	0.850832	0.892953	0.902667	0.923321	0.900892	0.825885	0.901041	0.890415	0.893428	0.880484	0.897678	0.83217	0.871556	0.864284	0.876557	0.911985	0.90075	0.862261	0.888713	0.908595
iDCs	0.475508	0.44809	0.51614	0.500138	0.20873	0.210489	0.429188	0.458888	0	0.167515	0.315535	0.648914	0.0166947	0.180232	0.478285	0.274489	0.545208	0.341742	0.338545	0.340714	0.524765	0.454858	0.431947	0.255787	0.240277	0.550485	0.417802	0.698425	0.405756	0.263105	0.543881	0.353878	0.249536	0.485776	0.0177795	0.447154	0.449814	0.317966	0.367625	0.400203	0.00969336	0.197768	0.217931	0.217871	0.641794	0.438305	0.0235654	0.432887	0.684216
Inflammation-promoting	0.701205	0.805322	0.626159	0.693269	0.707215	0.616144	0.695609	0.680474	0.589419	0.684454	0.648655	0.712039	0.636839	0.566393	0.710241	0.678225	0.664614	0.632608	0.644026	0.733293	0.692609	0.627905	0.762299	0.729179	0.637455	0.639905	0.624606	0.704578	0.631325	0.590176	0.678343	0.620455	0.732663	0.671117	0.581299	0.700826	0.689792	0.628345	0.558985	0.63503	0.575598	0.627718	0.618645	0.671528	0.703254	0.678827	0.660516	0.665513	0.702577
Macrophages	0.805422	0.913226	0.779874	0.840299	0.789808	0.814973	0.770031	0.813166	0.74808	0.815124	0.838333	0.83643	0.781671	0.713152	0.822204	0.760011	0.784444	0.810917	0.808864	0.768507	0.807747	0.808796	0.869831	0.787908	0.793213	0.817694	0.81409	0.847002	0.809877	0.81306	0.817186	0.839276	0.825778	0.755472	0.767687	0.790688	0.820401	0.836576	0.787187	0.841304	0.792685	0.841535	0.783124	0.826632	0.886926	0.817018	0.711688	0.833512	0.860163
Mast_cells	0.246611	0.314688	0.13693	0.392412	0.500361	0.400165	0.216233	0.374143	0.27584	0.251975	0.258158	0.386279	0.266786	0.49135	0.359205	0.241719	0.308981	0.319624	0.345564	0.265704	0.519456	0.223581	0.459436	0.24085	0.596786	0.355535	0.402023	0.503196	0.404213	0.332169	0.234537	0.320667	0.481259	0.352946	0.526748	0.452377	0.348367	0.387366	0.363561	0.30787	0.420503	0.120985	0.272687	0.434179	0.344721	0.240428	0.194334	0.30328	0.575948
MHC_class_I	0.996557	0.985136	0.993521	0.984598	0.99255	0.989656	0.998554	0.989063	0.964565	0.982007	0.99113	0.98588	0.987221	0.980518	0.982706	0.995417	0.988637	0.979481	0.977963	0.992957	0.975726	0.986273	0.988508	0.984884	0.982886	0.980537	0.987112	0.990811	0.987677	0.972022	0.992543	0.980392	0.980209	0.990811	0.970491	0.978222	0.977798	0.969611	0.983749	0.988695	0.985595	0.982422	0.969553	0.98528	0.983476	0.997846	0.994402	0.988462	0.986985
Neutrophils	0.729022	0.821003	0.704042	0.777875	0.730434	0.75398	0.685413	0.752825	0.656177	0.766592	0.750161	0.764336	0.696601	0.712702	0.780086	0.666574	0.710268	0.727524	0.764987	0.764653	0.751159	0.787693	0.88511	0.790187	0.740791	0.722513	0.760945	0.790631	0.75537	0.740483	0.761648	0.75678	0.761863	0.753764	0.716495	0.731858	0.762057	0.752679	0.728726	0.748768	0.722115	0.748405	0.725456	0.72559	0.831636	0.739716	0.668469	0.749675	0.762817
NK_cells	0.504196	0.703834	0.407375	0.482822	0.630657	0.3558	0.493043	0.594256	0.38773	0.397604	0.51574	0.435735	0.306265	0.457787	0.560557	0.412069	0.410352	0.373385	0.461881	0.537675	0.465862	0.200083	0.554562	0.578747	0.426021	0.356999	0.381151	0.481851	0.49235	0.425962	0.576294	0.50399	0.57707	0.491432	0.4373	0.464893	0.613033	0.458161	0.26795	0.488708	0.391866	0.428585	0.473295	0.537403	0.595389	0.554968	0.480508	0.509453	0.600323
Parainflammation	0.845618	0.885501	0.834685	0.86195	0.852769	0.835351	0.842867	0.861882	0.77899	0.846307	0.863201	0.842311	0.810955	0.777703	0.844936	0.815427	0.827993	0.836227	0.811371	0.865816	0.849977	0.83569	0.897559	0.829466	0.825756	0.827429	0.848369	0.864662	0.832257	0.80852	0.845936	0.833827	0.85851	0.84169	0.779308	0.829095	0.856604	0.826837	0.802434	0.849977	0.792295	0.840325	0.79789	0.842386	0.876512	0.875842	0.826382	0.836791	0.867309
pDCs	0.729272	0.766596	0.643761	0.709152	0.704944	0.682656	0.726697	0.697156	0.623735	0.676396	0.696051	0.697897	0.61074	0.652622	0.671915	0.655794	0.693717	0.671529	0.691886	0.764057	0.745672	0.668638	0.751652	0.755051	0.653337	0.644057	0.729583	0.737936	0.655313	0.667861	0.744481	0.640172	0.74374	0.697893	0.645485	0.711856	0.717085	0.784958	0.687657	0.707166	0.643786	0.656578	0.700615	0.767105	0.749561	0.692867	0.643068	0.736406	0.722073
T_cell_co-inhibition	0.651648	0.706146	0.597227	0.676715	0.641058	0.618801	0.655433	0.686173	0.582001	0.652262	0.660953	0.653625	0.579372	0.609366	0.640368	0.591123	0.623909	0.637387	0.621804	0.703273	0.635677	0.642584	0.76002	0.678755	0.643514	0.631191	0.643595	0.685998	0.616965	0.575386	0.641856	0.653128	0.712009	0.663057	0.556745	0.638216	0.665665	0.653894	0.614056	0.6481	0.59773	0.647334	0.584542	0.615518	0.699834	0.690396	0.575249	0.634718	0.708426
T_cell_co-stimulation	0.590278	0.721205	0.548197	0.65748	0.573323	0.535505	0.570825	0.640981	0.49575	0.612292	0.613525	0.644569	0.553281	0.48773	0.61679	0.553544	0.581325	0.548241	0.542319	0.617359	0.583263	0.637158	0.738537	0.63417	0.569948	0.551558	0.573985	0.678019	0.548926	0.529575	0.565706	0.52678	0.663427	0.605394	0.495304	0.622157	0.630026	0.570272	0.51091	0.577638	0.478458	0.577182	0.514203	0.532428	0.671936	0.595067	0.532546	0.591893	0.698594
T_helper_cells	0.926948	0.986995	0.89814	0.976689	0.883072	0.955716	0.922167	0.978678	0.809163	0.942356	0.962948	0.951115	0.929138	0.937013	0.952562	0.828449	0.946897	0.894403	0.966886	0.954993	0.954631	0.954511	0.994147	0.963892	0.946455	0.922267	0.957504	0.975966	0.935928	0.917104	0.935888	0.958388	0.956258	0.951939	0.897497	0.916983	0.950352	0.960196	0.906296	0.937173	0.885543	0.951718	0.9342	0.915838	0.990913	0.972672	0.860894	0.945249	0.967308
Tfh	0.45347	0.647549	0.373399	0.554557	0.437257	0.467249	0.46911	0.444041	0.404403	0.63721	0.437744	0.517797	0.326512	0.36057	0.64083	0.496835	0.384806	0.449049	0.345748	0.469777	0.588165	0.379686	0.63559	0.482485	0.534948	0.413301	0.43776	0.593388	0.425378	0.439454	0.422582	0.45824	0.69469	0.51585	0.475311	0.454176	0.475664	0.558456	0.349518	0.446368	0.504415	0.425967	0.48777	0.397209	0.545643	0.45	0.491303	0.383697	0.587314
Th1_cells	0.502924	0.623727	0.44404	0.519506	0.509725	0.48781	0.491408	0.563159	0.472406	0.494823	0.471111	0.560744	0.481346	0.551855	0.587188	0.478012	0.509479	0.49134	0.451318	0.617996	0.597012	0.536546	0.654476	0.580469	0.475927	0.495052	0.506367	0.572057	0.477111	0.436367	0.45358	0.498449	0.555505	0.614499	0.440564	0.578968	0.480174	0.479036	0.383565	0.479739	0.495519	0.509894	0.439028	0.453699	0.585251	0.534852	0.496577	0.491206	0.597283
Th2_cells	0.52449	0.619355	0.45655	0.588782	0.501225	0.498331	0.43691	0.572586	0.463285	0.464942	0.51501	0.555887	0.516518	0.36922	0.547796	0.37561	0.499477	0.486616	0.433218	0.509595	0.544825	0.542893	0.638238	0.471835	0.510004	0.476534	0.482551	0.588655	0.530937	0.388476	0.557176	0.47076	0.623342	0.587679	0.495781	0.517124	0.559796	0.479705	0.426377	0.489588	0.392901	0.524243	0.417586	0.493708	0.548783	0.529842	0.369382	0.480795	0.641618
TIL	0.6989	0.798617	0.65723	0.754361	0.703404	0.682012	0.691914	0.728236	0.603905	0.70915	0.706124	0.718434	0.649309	0.649194	0.723851	0.664517	0.68228	0.668679	0.690786	0.737807	0.721196	0.71344	0.824615	0.748232	0.685482	0.670043	0.703164	0.74311	0.679002	0.652794	0.706914	0.700451	0.760007	0.731369	0.647016	0.700956	0.723185	0.705359	0.660655	0.699204	0.628941	0.678754	0.661666	0.682101	0.782371	0.716926	0.652239	0.694025	0.758262
Treg	0.786951	0.824268	0.785237	0.800965	0.77648	0.786415	0.787925	0.803734	0.747664	0.791543	0.802163	0.808533	0.746401	0.758681	0.796268	0.775585	0.786766	0.772846	0.769996	0.789147	0.779283	0.804546	0.846215	0.797758	0.79629	0.792472	0.78512	0.835189	0.795648	0.767338	0.784373	0.781404	0.799453	0.783089	0.750447	0.777614	0.79922	0.772592	0.773734	0.789796	0.761944	0.80674	0.753903	0.761733	0.830974	0.803689	0.768734	0.789208	0.832229
Type_I_IFN_Reponse	0.834869	0.832878	0.765793	0.816303	0.86078	0.800419	0.82499	0.828684	0.745005	0.804493	0.790353	0.746567	0.748154	0.769482	0.768782	0.827053	0.830832	0.790254	0.75398	0.910714	0.844648	0.767879	0.87386	0.797477	0.76326	0.746646	0.849544	0.796257	0.788872	0.753451	0.81042	0.773306	0.829421	0.833611	0.716932	0.766041	0.791253	0.814404	0.747989	0.85976	0.731481	0.755728	0.746862	0.840315	0.818751	0.840856	0.829982	0.762041	0.771711
Type_II_IFN_Reponse	0.692983	0.742445	0.492522	0.705215	0.700571	0.666473	0.652741	0.660332	0.635121	0.670861	0.652539	0.685645	0.527368	0.603191	0.655257	0.532362	0.589083	0.62309	0.597757	0.629683	0.67598	0.65408	0.777899	0.686874	0.658369	0.667375	0.602688	0.706532	0.640749	0.662169	0.618961	0.682251	0.728792	0.672694	0.623671	0.623507	0.653851	0.54541	0.617751	0.631146	0.632781	0.654821	0.664743	0.496217	0.777945	0.636084	0.634343	0.691406	0.746676
Galactose metabolism	0.775838	0.80604	0.77129	0.792501	0.780644	0.789794	0.781233	0.794726	0.755606	0.79346	0.791833	0.776037	0.761312	0.758362	0.781157	0.785329	0.762613	0.770472	0.777308	0.772579	0.757796	0.80884	0.80953	0.789239	0.795966	0.781203	0.767686	0.806815	0.785525	0.7771	0.778503	0.782767	0.786114	0.777865	0.778111	0.766853	0.782913	0.779168	0.770899	0.80783	0.767317	0.792023	0.764986	0.771804	0.800315	0.773474	0.755221	0.77187	0.804194
[truncated: 112 more columns]
